# Supplementary material for: The efficiency and safety of alendronate versus teriparatide for treatment glucocorticoid-induced osteoporosis: A meta-analysis and systematic review of randomized controlled trials
Source: PLoS One. 2022 May 31;17(5):e0267706. doi: 10.1371/journal.pone.0267706 (PMC9154179; doi:10.1371/journal.pone.0267706)
Supplement: S2 File — (ZIP) [file pone.0267706.s002.zip]

Archive with 3 entries (3 files):
- alendronate versus teriparatide for Glucocorticoid-Induced Osteoporosis.dta
- alendronate versus teriparatide for Glucocorticoid-Induced Osteoporosis.rm5
- search strategies.docx
