# Supplementary material for: The efficiency and safety of alendronate versus teriparatide for treatment glucocorticoid-induced osteoporosis: A meta-analysis and systematic review of randomized controlled trials
Source: PLoS One. 2022 May 31;17(5):e0267706. doi: 10.1371/journal.pone.0267706 (PMC9154179; doi:10.1371/journal.pone.0267706)
Supplement: S2 File — (ZIP) [file pone.0267706.s002.zip › alendronate versus teriparatide for Glucocorticoid-Induced Osteoporosis.rm5]

<?xml version="1.0" encoding="ISO-8859-1" standalone="no"?>
<COCHRANE_REVIEW DESCRIPTION="" DOI="" GROUP_ID="" ID="159620053109264985" MERGED_FROM="" MODIFIED="2022-03-14 10:38:39 +0800" MODIFIED_BY="[Empty name]" REVIEW_NO="" REVMAN_SUB_VERSION="5.3.5 " REVMAN_VERSION="5" SPLIT_FROM="" STAGE="R" STATUS="A" TYPE="INTERVENTION" VERSION_NO="0.0">
<COVER_SHEET MODIFIED="2020-05-31 09:26:49 +0800" MODIFIED_BY="[Empty name]">
<TITLE MODIFIED="2020-05-31 09:26:49 +0800" MODIFIED_BY="[Empty name]">alendronate versus teriparatide for Glucocorticoid-Induced Osteoporosis</TITLE>
<CONTACT>
<PERSON ID="????" ROLE="UNKNOWN">
<PREFIX/>
<FIRST_NAME/>
<MIDDLE_INITIALS/>
<LAST_NAME/>
<SUFFIX/>
<POSITION/>
<EMAIL_1/>
<EMAIL_2/>
<URL/>
<MOBILE_PHONE/>
<ADDRESS>
<DEPARTMENT/>
<ORGANISATION/>
<ADDRESS_1/>
<ADDRESS_2/>
<CITY/>
<ZIP/>
<REGION/>
<COUNTRY CODE="NONE">Other</COUNTRY>
<PHONE_1/>
<PHONE_2/>
<FAX_1/>
<FAX_2/>
</ADDRESS>
<FOOTNOTE/>
</PERSON>
</CONTACT>
<CREATORS>
<PERSON ID="????" ROLE="AUTHOR">
<PREFIX/>
<FIRST_NAME/>
<MIDDLE_INITIALS/>
<LAST_NAME/>
<SUFFIX/>
<POSITION/>
<EMAIL_1/>
<EMAIL_2/>
<URL/>
<MOBILE_PHONE/>
<ADDRESS>
<DEPARTMENT/>
<ORGANISATION/>
<ADDRESS_1/>
<ADDRESS_2/>
<CITY/>
<ZIP/>
<REGION/>
<COUNTRY CODE="NONE">Other</COUNTRY>
<PHONE_1/>
<PHONE_2/>
<FAX_1/>
<FAX_2/>
</ADDRESS>
<FOOTNOTE/>
</PERSON>
</CREATORS>
<DATES>
<UP_TO_DATE>
<DATE DAY="" MONTH="" YEAR=""/>
</UP_TO_DATE>
<LAST_SEARCH>
<DATE DAY="" MONTH="" YEAR=""/>
</LAST_SEARCH>
<NEXT_STAGE>
<DATE DAY="" MONTH="" YEAR=""/>
</NEXT_STAGE>
<PROTOCOL_PUBLISHED ISSUE="" YEAR=""/>
<REVIEW_PUBLISHED ISSUE="" YEAR=""/>
<LAST_CITATION_ISSUE ISSUE="" YEAR=""/>
</DATES>
<WHATS_NEW/>
<HISTORY/>
<SOURCES_OF_SUPPORT>
<INTERNAL_SOURCES/>
<EXTERNAL_SOURCES/>
</SOURCES_OF_SUPPORT>
<MESH_TERMS VERIFIED="NO"/>
<KEYWORDS/>
</COVER_SHEET>
<MAIN_TEXT>
<SUMMARY>
<TITLE>[Summary title]</TITLE>
<SUMMARY_BODY>
<P>[Summary text]</P>
</SUMMARY_BODY>
</SUMMARY>
<ABSTRACT>
<ABS_BACKGROUND/>
<ABS_OBJECTIVES/>
<ABS_SEARCH_STRATEGY/>
<ABS_SELECTION_CRITERIA/>
<ABS_DATA_COLLECTION/>
<ABS_RESULTS/>
<ABS_CONCLUSIONS/>
</ABSTRACT>
<BODY>
<BACKGROUND>
<CONDITION/>
<INTERVENTION/>
<THEORY/>
<IMPORTANCE/>
</BACKGROUND>
<OBJECTIVES/>
<METHODS>
<SELECTION_CRITERIA>
<CRIT_STUDIES/>
<CRIT_PARTICIPANTS/>
<CRIT_INTERVENTIONS/>
<CRIT_OUTCOMES>
<CRIT_OUTCOMES_PRIMARY/>
<CRIT_OUTCOMES_SECONDARY/>
</CRIT_OUTCOMES>
</SELECTION_CRITERIA>
<SEARCH_METHODS>
<ELECTRONIC_SEARCHES/>
<OTHER_SEARCHES/>
</SEARCH_METHODS>
<DATA_COLLECTION>
<STUDY_SELECTION/>
<DATA_EXTRACTION/>
<QUALITY_ASSESSMENT/>
<EFFECT_MEASURES/>
<UNIT_OF_ANALYSIS/>
<MISSING_DATA/>
<HETEROGENEITY_ASSESSMENT/>
<BIAS_ASSESSMENT/>
<DATA_SYNTHESIS/>
<SUBGROUP_ANALYSIS/>
<SENSITIVITY_ANALYSIS/>
</DATA_COLLECTION>
</METHODS>
<RESULTS>
<STUDY_DESCRIPTION>
<SEARCH_RESULTS/>
<INCLUDED_STUDIES_DESCR/>
<EXCLUDED_STUDIES_DESCR/>
</STUDY_DESCRIPTION>
<STUDY_QUALITY>
<ALLOCATION/>
<BLINDING/>
<EXCLUSIONS/>
<SELECTIVE_REPORTING/>
<OTHER_BIAS_SOURCES/>
</STUDY_QUALITY>
<INTERVENTION_EFFECTS/>
</RESULTS>
<DISCUSSION>
<SUMMARY_OF_RESULTS/>
<APPLICABILITY_OF_FINDINGS/>
<QUALITY_OF_EVIDENCE/>
<POTENTIAL_BIASES/>
<AGREEMENT/>
</DISCUSSION>
<CONCLUSIONS>
<IMPLICATIONS_PRACTICE/>
<IMPLICATIONS_RESEARCH/>
</CONCLUSIONS>
</BODY>
<ACKNOWLEDGEMENTS/>
<CONFLICT_OF_INTEREST/>
<CONTRIBUTIONS/>
<PRO_REV_DIFF/>
<PUBLIC_NOTES/>
</MAIN_TEXT>
<STUDIES_AND_REFERENCES MODIFIED="2022-03-14 10:38:38 +0800" MODIFIED_BY="[Empty name]">
<STUDIES MODIFIED="2022-03-14 10:38:38 +0800" MODIFIED_BY="[Empty name]">
<INCLUDED_STUDIES MODIFIED="2022-03-14 10:38:38 +0800" MODIFIED_BY="[Empty name]">
<STUDY DATA_SOURCE="PUB" ID="STD-Alan-L.-Burshell-2009" MODIFIED="2020-05-31 09:28:32 +0800" MODIFIED_BY="[Empty name]" NAME="Alan L. Burshell 2009" YEAR="2009">
<REFERENCE PRIMARY="NO" TYPE="JOURNAL_ARTICLE">
<IDENTIFIERS/>
</REFERENCE>
<IDENTIFIERS/>
</STUDY>
<STUDY DATA_SOURCE="PUB" ID="STD-B.-L.-Langdahl-2009" MODIFIED="2020-05-31 09:28:54 +0800" MODIFIED_BY="[Empty name]" NAME="B. L. Langdahl 2009" YEAR="2009">
<REFERENCE PRIMARY="NO" TYPE="JOURNAL_ARTICLE">
<IDENTIFIERS/>
</REFERENCE>
<IDENTIFIERS/>
</STUDY>
<STUDY DATA_SOURCE="PUB" ID="STD-Benito-R.-Losada-2008" MODIFIED="2020-05-31 09:28:18 +0800" MODIFIED_BY="[Empty name]" NAME="Benito R. Losada 2008" YEAR="2008">
<REFERENCE PRIMARY="NO" TYPE="JOURNAL_ARTICLE">
<IDENTIFIERS/>
</REFERENCE>
<IDENTIFIERS/>
</STUDY>
<STUDY DATA_SOURCE="PUB" ID="STD-Jean_x002d_Pierre-Devogelaer-2009" MODIFIED="2020-05-31 09:28:43 +0800" MODIFIED_BY="[Empty name]" NAME="Jean-Pierre Devogelaer 2009" YEAR="2009">
<REFERENCE PRIMARY="NO" TYPE="JOURNAL_ARTICLE">
<IDENTIFIERS/>
</REFERENCE>
<IDENTIFIERS/>
</STUDY>
<STUDY DATA_SOURCE="PUB" ID="STD-Kenneth-G.-Saag-2009" MODIFIED="2020-05-31 09:29:08 +0800" MODIFIED_BY="[Empty name]" NAME="Kenneth G. Saag 2009" YEAR="2009">
<REFERENCE PRIMARY="NO" TYPE="JOURNAL_ARTICLE">
<IDENTIFIERS/>
</REFERENCE>
<IDENTIFIERS/>
</STUDY>
</INCLUDED_STUDIES>
<EXCLUDED_STUDIES/>
<AWAITING_STUDIES/>
<ONGOING_STUDIES/>
</STUDIES>
<OTHER_REFERENCES>
<ADDITIONAL_REFERENCES/>
<OTHER_VERSIONS_REFERENCES/>
<PENDING_REFERENCES/>
</OTHER_REFERENCES>
</STUDIES_AND_REFERENCES>
<CHARACTERISTICS_OF_STUDIES MODIFIED="2022-03-14 10:38:38 +0800" MODIFIED_BY="[Empty name]">
<CHARACTERISTICS_OF_INCLUDED_STUDIES MODIFIED="2022-03-14 10:38:38 +0800" MODIFIED_BY="[Empty name]" SORT_BY="STUDY" USER_DEF_1_ENABLED="NO" USER_DEF_2_ENABLED="NO" USER_DEF_3_ENABLED="NO">
<INCLUDED_CHAR STUDY_ID="STD-Alan-L.-Burshell-2009">
<CHAR_METHODS/>
<CHAR_PARTICIPANTS/>
<CHAR_INTERVENTIONS/>
<CHAR_OUTCOMES/>
<CHAR_NOTES/>
</INCLUDED_CHAR>
<INCLUDED_CHAR STUDY_ID="STD-B.-L.-Langdahl-2009">
<CHAR_METHODS/>
<CHAR_PARTICIPANTS/>
<CHAR_INTERVENTIONS/>
<CHAR_OUTCOMES/>
<CHAR_NOTES/>
</INCLUDED_CHAR>
<INCLUDED_CHAR STUDY_ID="STD-Benito-R.-Losada-2008">
<CHAR_METHODS/>
<CHAR_PARTICIPANTS/>
<CHAR_INTERVENTIONS/>
<CHAR_OUTCOMES/>
<CHAR_NOTES/>
</INCLUDED_CHAR>
<INCLUDED_CHAR STUDY_ID="STD-Jean_x002d_Pierre-Devogelaer-2009">
<CHAR_METHODS/>
<CHAR_PARTICIPANTS/>
<CHAR_INTERVENTIONS/>
<CHAR_OUTCOMES/>
<CHAR_NOTES/>
</INCLUDED_CHAR>
<INCLUDED_CHAR STUDY_ID="STD-Kenneth-G.-Saag-2009">
<CHAR_METHODS/>
<CHAR_PARTICIPANTS/>
<CHAR_INTERVENTIONS/>
<CHAR_OUTCOMES/>
<CHAR_NOTES/>
</INCLUDED_CHAR>
<FOOTNOTES/>
</CHARACTERISTICS_OF_INCLUDED_STUDIES>
<CHARACTERISTICS_OF_EXCLUDED_STUDIES SORT_BY="STUDY">
<FOOTNOTES/>
</CHARACTERISTICS_OF_EXCLUDED_STUDIES>
<CHARACTERISTICS_OF_AWAITING_STUDIES SORT_BY="STUDY" USER_DEF_1_ENABLED="NO" USER_DEF_2_ENABLED="NO" USER_DEF_3_ENABLED="NO">
<FOOTNOTES/>
</CHARACTERISTICS_OF_AWAITING_STUDIES>
<CHARACTERISTICS_OF_ONGOING_STUDIES SORT_BY="STUDY" USER_DEF_1_ENABLED="NO" USER_DEF_2_ENABLED="NO" USER_DEF_3_ENABLED="NO">
<FOOTNOTES/>
</CHARACTERISTICS_OF_ONGOING_STUDIES>
</CHARACTERISTICS_OF_STUDIES>
<QUALITY_ITEMS MODIFIED="2022-03-14 10:38:38 +0800" MODIFIED_BY="[Empty name]">
<QUALITY_ITEM CORE_ITEM="YES" ID="QIT-01" LEVEL="STUDY" MODIFIED="2022-03-14 10:38:38 +0800" MODIFIED_BY="[Empty name]" NO="1">
<NAME>Random sequence generation (selection bias)</NAME>
<DESCRIPTION>
<P>Selection bias (biased allocation to interventions) due to inadequate generation of a randomised sequence</P>
</DESCRIPTION>
<QUALITY_ITEM_DATA>
<QUALITY_ITEM_DATA_ENTRY MODIFIED="2020-06-04 09:43:11 +0800" MODIFIED_BY="[Empty name]" RESULT="UNKNOWN" STUDY_ID="STD-Alan-L.-Burshell-2009">
<DESCRIPTION>
<P>1</P>
</DESCRIPTION>
</QUALITY_ITEM_DATA_ENTRY>
<QUALITY_ITEM_DATA_ENTRY MODIFIED="2020-06-04 09:47:30 +0800" MODIFIED_BY="[Empty name]" RESULT="UNKNOWN" STUDY_ID="STD-B.-L.-Langdahl-2009">
<DESCRIPTION>
<P>1</P>
</DESCRIPTION>
</QUALITY_ITEM_DATA_ENTRY>
<QUALITY_ITEM_DATA_ENTRY MODIFIED="2020-06-04 09:36:59 +0800" MODIFIED_BY="[Empty name]" RESULT="UNKNOWN" STUDY_ID="STD-Benito-R.-Losada-2008">
<DESCRIPTION>
<P>1</P>
</DESCRIPTION>
</QUALITY_ITEM_DATA_ENTRY>
<QUALITY_ITEM_DATA_ENTRY MODIFIED="2020-06-04 09:38:43 +0800" MODIFIED_BY="[Empty name]" RESULT="UNKNOWN" STUDY_ID="STD-Jean_x002d_Pierre-Devogelaer-2009">
<DESCRIPTION>
<P>1</P>
</DESCRIPTION>
</QUALITY_ITEM_DATA_ENTRY>
<QUALITY_ITEM_DATA_ENTRY MODIFIED="2020-06-04 09:44:54 +0800" MODIFIED_BY="[Empty name]" RESULT="UNKNOWN" STUDY_ID="STD-Kenneth-G.-Saag-2009">
<DESCRIPTION>
<P>1</P>
</DESCRIPTION>
</QUALITY_ITEM_DATA_ENTRY>
</QUALITY_ITEM_DATA>
</QUALITY_ITEM>
<QUALITY_ITEM CORE_ITEM="YES" ID="QIT-02" LEVEL="STUDY" MODIFIED="2022-03-14 10:38:38 +0800" MODIFIED_BY="[Empty name]" NO="2">
<NAME>Allocation concealment (selection bias)</NAME>
<DESCRIPTION>
<P>Selection bias (biased allocation to interventions) due to inadequate concealment of allocations prior to assignment</P>
</DESCRIPTION>
<QUALITY_ITEM_DATA>
<QUALITY_ITEM_DATA_ENTRY MODIFIED="2020-06-01 19:33:28 +0800" MODIFIED_BY="[Empty name]" RESULT="YES" STUDY_ID="STD-Alan-L.-Burshell-2009">
<DESCRIPTION/>
</QUALITY_ITEM_DATA_ENTRY>
<QUALITY_ITEM_DATA_ENTRY MODIFIED="2020-06-04 09:47:31 +0800" MODIFIED_BY="[Empty name]" RESULT="YES" STUDY_ID="STD-B.-L.-Langdahl-2009">
<DESCRIPTION/>
</QUALITY_ITEM_DATA_ENTRY>
<QUALITY_ITEM_DATA_ENTRY MODIFIED="2020-06-04 09:37:02 +0800" MODIFIED_BY="[Empty name]" RESULT="YES" STUDY_ID="STD-Benito-R.-Losada-2008">
<DESCRIPTION/>
</QUALITY_ITEM_DATA_ENTRY>
<QUALITY_ITEM_DATA_ENTRY MODIFIED="2020-06-04 09:38:45 +0800" MODIFIED_BY="[Empty name]" RESULT="YES" STUDY_ID="STD-Jean_x002d_Pierre-Devogelaer-2009">
<DESCRIPTION/>
</QUALITY_ITEM_DATA_ENTRY>
<QUALITY_ITEM_DATA_ENTRY MODIFIED="2020-06-04 09:44:57 +0800" MODIFIED_BY="[Empty name]" RESULT="YES" STUDY_ID="STD-Kenneth-G.-Saag-2009">
<DESCRIPTION/>
</QUALITY_ITEM_DATA_ENTRY>
</QUALITY_ITEM_DATA>
</QUALITY_ITEM>
<QUALITY_ITEM CORE_ITEM="YES" ID="QIT-03" LEVEL="GROUP" MODIFIED="2022-03-14 10:38:38 +0800" MODIFIED_BY="[Empty name]" NO="3">
<NAME>Blinding of participants and personnel (performance bias)</NAME>
<DESCRIPTION>
<P>Performance bias due to knowledge of the allocated interventions by participants and personnel during the study</P>
</DESCRIPTION>
<QUALITY_ITEM_DATA_ENTRY_GROUP ID="QIG-03.01" NO="1">
<NAME>All outcomes</NAME>
</QUALITY_ITEM_DATA_ENTRY_GROUP>
<QUALITY_ITEM_DATA>
<QUALITY_ITEM_DATA_ENTRY GROUP_ID="QIG-03.01" MODIFIED="2020-06-01 19:33:30 +0800" MODIFIED_BY="[Empty name]" RESULT="YES" STUDY_ID="STD-Alan-L.-Burshell-2009">
<DESCRIPTION/>
</QUALITY_ITEM_DATA_ENTRY>
<QUALITY_ITEM_DATA_ENTRY GROUP_ID="QIG-03.01" MODIFIED="2020-06-04 09:47:32 +0800" MODIFIED_BY="[Empty name]" RESULT="YES" STUDY_ID="STD-B.-L.-Langdahl-2009">
<DESCRIPTION/>
</QUALITY_ITEM_DATA_ENTRY>
<QUALITY_ITEM_DATA_ENTRY GROUP_ID="QIG-03.01" MODIFIED="2020-06-04 09:37:04 +0800" MODIFIED_BY="[Empty name]" RESULT="YES" STUDY_ID="STD-Benito-R.-Losada-2008">
<DESCRIPTION/>
</QUALITY_ITEM_DATA_ENTRY>
<QUALITY_ITEM_DATA_ENTRY GROUP_ID="QIG-03.01" MODIFIED="2020-06-04 09:38:47 +0800" MODIFIED_BY="[Empty name]" RESULT="YES" STUDY_ID="STD-Jean_x002d_Pierre-Devogelaer-2009">
<DESCRIPTION/>
</QUALITY_ITEM_DATA_ENTRY>
<QUALITY_ITEM_DATA_ENTRY GROUP_ID="QIG-03.01" MODIFIED="2020-06-04 09:45:01 +0800" MODIFIED_BY="[Empty name]" RESULT="YES" STUDY_ID="STD-Kenneth-G.-Saag-2009">
<DESCRIPTION/>
</QUALITY_ITEM_DATA_ENTRY>
</QUALITY_ITEM_DATA>
</QUALITY_ITEM>
<QUALITY_ITEM CORE_ITEM="YES" ID="QIT-04" LEVEL="GROUP" MODIFIED="2022-03-14 10:38:38 +0800" MODIFIED_BY="[Empty name]" NO="4">
<NAME>Blinding of outcome assessment (detection bias)</NAME>
<DESCRIPTION>
<P>Detection bias due to knowledge of the allocated interventions by outcome assessors</P>
</DESCRIPTION>
<QUALITY_ITEM_DATA_ENTRY_GROUP ID="QIG-04.01" NO="1">
<NAME>All outcomes</NAME>
</QUALITY_ITEM_DATA_ENTRY_GROUP>
<QUALITY_ITEM_DATA>
<QUALITY_ITEM_DATA_ENTRY GROUP_ID="QIG-04.01" MODIFIED="2020-06-04 09:43:20 +0800" MODIFIED_BY="[Empty name]" RESULT="YES" STUDY_ID="STD-Alan-L.-Burshell-2009">
<DESCRIPTION/>
</QUALITY_ITEM_DATA_ENTRY>
<QUALITY_ITEM_DATA_ENTRY GROUP_ID="QIG-04.01" MODIFIED="2020-06-04 09:47:33 +0800" MODIFIED_BY="[Empty name]" RESULT="YES" STUDY_ID="STD-B.-L.-Langdahl-2009">
<DESCRIPTION/>
</QUALITY_ITEM_DATA_ENTRY>
<QUALITY_ITEM_DATA_ENTRY GROUP_ID="QIG-04.01" MODIFIED="2020-06-04 09:37:25 +0800" MODIFIED_BY="[Empty name]" RESULT="YES" STUDY_ID="STD-Benito-R.-Losada-2008">
<DESCRIPTION/>
</QUALITY_ITEM_DATA_ENTRY>
<QUALITY_ITEM_DATA_ENTRY GROUP_ID="QIG-04.01" MODIFIED="2020-06-04 09:38:48 +0800" MODIFIED_BY="[Empty name]" RESULT="YES" STUDY_ID="STD-Jean_x002d_Pierre-Devogelaer-2009">
<DESCRIPTION/>
</QUALITY_ITEM_DATA_ENTRY>
<QUALITY_ITEM_DATA_ENTRY GROUP_ID="QIG-04.01" MODIFIED="2020-06-04 09:45:03 +0800" MODIFIED_BY="[Empty name]" RESULT="YES" STUDY_ID="STD-Kenneth-G.-Saag-2009">
<DESCRIPTION/>
</QUALITY_ITEM_DATA_ENTRY>
</QUALITY_ITEM_DATA>
</QUALITY_ITEM>
<QUALITY_ITEM CORE_ITEM="YES" ID="QIT-05" LEVEL="GROUP" MODIFIED="2022-03-14 10:38:38 +0800" MODIFIED_BY="[Empty name]" NO="5">
<NAME>Incomplete outcome data (attrition bias)</NAME>
<DESCRIPTION>
<P>Attrition bias due to amount, nature or handling of incomplete outcome data</P>
</DESCRIPTION>
<QUALITY_ITEM_DATA_ENTRY_GROUP ID="QIG-05.01" NO="1">
<NAME>All outcomes</NAME>
</QUALITY_ITEM_DATA_ENTRY_GROUP>
<QUALITY_ITEM_DATA>
<QUALITY_ITEM_DATA_ENTRY GROUP_ID="QIG-05.01" MODIFIED="2020-06-01 19:33:33 +0800" MODIFIED_BY="[Empty name]" RESULT="YES" STUDY_ID="STD-Alan-L.-Burshell-2009">
<DESCRIPTION/>
</QUALITY_ITEM_DATA_ENTRY>
<QUALITY_ITEM_DATA_ENTRY GROUP_ID="QIG-05.01" MODIFIED="2020-06-04 09:47:34 +0800" MODIFIED_BY="[Empty name]" RESULT="YES" STUDY_ID="STD-B.-L.-Langdahl-2009">
<DESCRIPTION/>
</QUALITY_ITEM_DATA_ENTRY>
<QUALITY_ITEM_DATA_ENTRY GROUP_ID="QIG-05.01" MODIFIED="2020-06-04 09:37:26 +0800" MODIFIED_BY="[Empty name]" RESULT="YES" STUDY_ID="STD-Benito-R.-Losada-2008">
<DESCRIPTION/>
</QUALITY_ITEM_DATA_ENTRY>
<QUALITY_ITEM_DATA_ENTRY GROUP_ID="QIG-05.01" MODIFIED="2020-06-04 09:38:49 +0800" MODIFIED_BY="[Empty name]" RESULT="YES" STUDY_ID="STD-Jean_x002d_Pierre-Devogelaer-2009">
<DESCRIPTION/>
</QUALITY_ITEM_DATA_ENTRY>
<QUALITY_ITEM_DATA_ENTRY GROUP_ID="QIG-05.01" MODIFIED="2020-06-04 09:45:07 +0800" MODIFIED_BY="[Empty name]" RESULT="YES" STUDY_ID="STD-Kenneth-G.-Saag-2009">
<DESCRIPTION/>
</QUALITY_ITEM_DATA_ENTRY>
</QUALITY_ITEM_DATA>
</QUALITY_ITEM>
<QUALITY_ITEM CORE_ITEM="YES" ID="QIT-06" LEVEL="STUDY" MODIFIED="2022-03-14 10:38:38 +0800" MODIFIED_BY="[Empty name]" NO="6">
<NAME>Selective reporting (reporting bias)</NAME>
<DESCRIPTION>
<P>Reporting bias due to selective outcome reporting</P>
</DESCRIPTION>
<QUALITY_ITEM_DATA>
<QUALITY_ITEM_DATA_ENTRY MODIFIED="2020-08-09 16:29:22 +0800" MODIFIED_BY="[Empty name]" RESULT="NO" STUDY_ID="STD-Alan-L.-Burshell-2009">
<DESCRIPTION/>
</QUALITY_ITEM_DATA_ENTRY>
<QUALITY_ITEM_DATA_ENTRY MODIFIED="2020-08-09 16:21:49 +0800" MODIFIED_BY="[Empty name]" RESULT="NO" STUDY_ID="STD-B.-L.-Langdahl-2009">
<DESCRIPTION/>
</QUALITY_ITEM_DATA_ENTRY>
<QUALITY_ITEM_DATA_ENTRY MODIFIED="2020-08-09 16:30:50 +0800" MODIFIED_BY="[Empty name]" RESULT="YES" STUDY_ID="STD-Benito-R.-Losada-2008">
<DESCRIPTION>
<P>1</P>
</DESCRIPTION>
</QUALITY_ITEM_DATA_ENTRY>
<QUALITY_ITEM_DATA_ENTRY MODIFIED="2020-08-09 16:31:07 +0800" MODIFIED_BY="[Empty name]" RESULT="YES" STUDY_ID="STD-Jean_x002d_Pierre-Devogelaer-2009">
<DESCRIPTION/>
</QUALITY_ITEM_DATA_ENTRY>
<QUALITY_ITEM_DATA_ENTRY MODIFIED="2020-08-09 16:30:22 +0800" MODIFIED_BY="[Empty name]" RESULT="YES" STUDY_ID="STD-Kenneth-G.-Saag-2009">
<DESCRIPTION/>
</QUALITY_ITEM_DATA_ENTRY>
</QUALITY_ITEM_DATA>
</QUALITY_ITEM>
<QUALITY_ITEM CORE_ITEM="YES" ID="QIT-07" LEVEL="STUDY" MODIFIED="2022-03-14 10:38:38 +0800" MODIFIED_BY="[Empty name]" NO="7">
<NAME>Other bias</NAME>
<DESCRIPTION>
<P>Bias due to problems not covered elsewhere in the table</P>
</DESCRIPTION>
<QUALITY_ITEM_DATA>
<QUALITY_ITEM_DATA_ENTRY MODIFIED="2020-08-09 16:33:08 +0800" MODIFIED_BY="[Empty name]" RESULT="UNKNOWN" STUDY_ID="STD-Alan-L.-Burshell-2009">
<DESCRIPTION>
<P>1</P>
</DESCRIPTION>
</QUALITY_ITEM_DATA_ENTRY>
<QUALITY_ITEM_DATA_ENTRY MODIFIED="2020-08-09 16:25:39 +0800" MODIFIED_BY="[Empty name]" RESULT="UNKNOWN" STUDY_ID="STD-B.-L.-Langdahl-2009">
<DESCRIPTION>
<P>1</P>
</DESCRIPTION>
</QUALITY_ITEM_DATA_ENTRY>
<QUALITY_ITEM_DATA_ENTRY MODIFIED="2020-06-04 09:37:32 +0800" MODIFIED_BY="[Empty name]" RESULT="UNKNOWN" STUDY_ID="STD-Benito-R.-Losada-2008">
<DESCRIPTION>
<P>1</P>
</DESCRIPTION>
</QUALITY_ITEM_DATA_ENTRY>
<QUALITY_ITEM_DATA_ENTRY MODIFIED="2020-06-04 09:38:54 +0800" MODIFIED_BY="[Empty name]" RESULT="UNKNOWN" STUDY_ID="STD-Jean_x002d_Pierre-Devogelaer-2009">
<DESCRIPTION>
<P>1</P>
</DESCRIPTION>
</QUALITY_ITEM_DATA_ENTRY>
<QUALITY_ITEM_DATA_ENTRY MODIFIED="2020-06-04 09:45:14 +0800" MODIFIED_BY="[Empty name]" RESULT="UNKNOWN" STUDY_ID="STD-Kenneth-G.-Saag-2009">
<DESCRIPTION>
<P>1</P>
</DESCRIPTION>
</QUALITY_ITEM_DATA_ENTRY>
</QUALITY_ITEM_DATA>
</QUALITY_ITEM>
</QUALITY_ITEMS>
<SOF_TABLES/>
<ADDITIONAL_TABLES/>
<ANALYSES_AND_DATA CALCULATED_DATA="YES" MODIFIED="2022-03-14 10:38:38 +0800" MODIFIED_BY="[Empty name]">
<COMPARISON ID="CMP-001" MODIFIED="2022-03-14 10:38:38 +0800" MODIFIED_BY="[Empty name]" NO="1">
<NAME>ALE vs TPTD in LS BMD Change (%)</NAME>
<CONT_OUTCOME CHI2="22.401512724704347" CI_END="0.509342449582032" CI_START="0.3776467627697057" CI_STUDY="95" CI_TOTAL="95" DF="12" EFFECT_MEASURE="SMD" EFFECT_SIZE="0.44349460617586883" ESTIMABLE="YES" I2="46.43218898888724" I2_Q="76.2702348008398" ID="CMP-001.01" MODIFIED="2022-03-14 10:38:38 +0800" MODIFIED_BY="[Empty name]" NO="1" P_CHI2="0.0332586198734145" P_Q="0.014785399462091786" P_Z="8.699666292366936E-40" Q="8.42823341577261" RANDOM="NO" SCALE="1.2418919409997504" SORT_BY="STUDY" STUDIES="5" SUBGROUPS="YES" SUBGROUP_TEST="YES" TAU2="0.0" TOTALS="YES" TOTAL_1="1873" TOTAL_2="1774" UNITS="" WEIGHT="100.0" Z="13.200636656858544">
<NAME>18 months</NAME>
<GROUP_LABEL_1>TPTD</GROUP_LABEL_1>
<GROUP_LABEL_2>ALE</GROUP_LABEL_2>
<GRAPH_LABEL_1>Favours to ALE</GRAPH_LABEL_1>
<GRAPH_LABEL_2>Favours to TPTD</GRAPH_LABEL_2>
<CONT_SUBGROUP CHI2="7.629569917135493" CI_END="0.6354121487048352" CI_START="0.4224270103547867" DF="4" EFFECT_SIZE="0.528919579529811" ESTIMABLE="YES" I2="47.5724052149221" ID="CMP-001.01.01" MODIFIED="2022-03-14 10:38:38 +0800" MODIFIED_BY="[Empty name]" NO="1" P_CHI2="0.10612980161861718" P_Z="2.146454310938276E-22" STUDIES="5" TAU2="0.0" TOTAL_1="721" TOTAL_2="687" WEIGHT="38.233539266760125" Z="9.734607162051901">
<NAME>18 months</NAME>
<CONT_DATA CI_END="1.0955984080757526" CI_START="0.4381875122721732" EFFECT_SIZE="0.7668929601739629" ESTIMABLE="YES" MEAN_1="7.5" MEAN_2="3.6" MODIFIED="2020-06-02 16:45:09 +0800" MODIFIED_BY="[Empty name]" ORDER="3" SD_1="6.2" SD_2="3.5" SE="0.16770994288393887" STUDY_ID="STD-Alan-L.-Burshell-2009" TOTAL_1="78" TOTAL_2="75" WEIGHT="4.013001366751302"/>
<CONT_DATA CI_END="0.930998615705922" CI_START="0.4667726013146127" EFFECT_SIZE="0.6988856085102674" ESTIMABLE="YES" MEAN_1="7.4" MEAN_2="2.7" MODIFIED="2020-06-02 17:33:10 +0800" MODIFIED_BY="[Empty name]" ORDER="5" SD_1="5.6" SD_2="7.7" SE="0.11842717979847205" STUDY_ID="STD-B.-L.-Langdahl-2009" TOTAL_1="155" TOTAL_2="148" WEIGHT="8.047929352056276"/>
<CONT_DATA CI_END="0.6485907347590515" CI_START="0.15773902288823696" EFFECT_SIZE="0.4031648788236442" ESTIMABLE="YES" MEAN_1="8.3" MEAN_2="4.2" MODIFIED="2020-06-02 16:39:32 +0800" MODIFIED_BY="[Empty name]" ORDER="2" SD_1="9.4" SD_2="10.9" SE="0.12521957437549622" STUDY_ID="STD-Benito-R.-Losada-2008" TOTAL_1="137" TOTAL_2="124" WEIGHT="7.198507859645002"/>
<CONT_DATA CI_END="0.5694597105256687" CI_START="0.16752319216464923" EFFECT_SIZE="0.3684914513451589" ESTIMABLE="YES" MEAN_1="6.5" MEAN_2="2.9" MODIFIED="2020-06-02 18:11:23 +0800" MODIFIED_BY="[Empty name]" ORDER="4" SD_1="9.8" SD_2="9.7" SE="0.10253671024861767" STUDY_ID="STD-Jean_x002d_Pierre-Devogelaer-2009" TOTAL_1="195" TOTAL_2="192" WEIGHT="10.735645704355436"/>
<CONT_DATA CI_END="0.7953160260535045" CI_START="0.3364893443789577" EFFECT_SIZE="0.5659026852162311" ESTIMABLE="YES" MEAN_1="8.0" MEAN_2="3.8" MODIFIED="2020-06-02 16:55:44 +0800" MODIFIED_BY="[Empty name]" ORDER="6" SD_1="7.5" SD_2="7.3" SE="0.11704977369321912" STUDY_ID="STD-Kenneth-G.-Saag-2009" TOTAL_1="156" TOTAL_2="148" WEIGHT="8.23845498395211"/>
</CONT_SUBGROUP>
<CONT_SUBGROUP CHI2="5.498966796850619" CI_END="0.6042323671322912" CI_START="0.3631098532987212" DF="3" EFFECT_SIZE="0.48367111021550624" ESTIMABLE="YES" I2="45.44429688649571" ID="CMP-001.01.02" MODIFIED="2022-03-14 10:38:38 +0800" MODIFIED_BY="[Empty name]" NO="2" P_CHI2="0.13870052235167696" P_Z="3.749219500790465E-15" STUDIES="4" TAU2="0.0" TOTAL_1="567" TOTAL_2="526" WEIGHT="29.83098389136541" Z="7.86303975778237">
<NAME>12 months</NAME>
<CONT_DATA CI_END="1.138140864982657" CI_START="0.47599021635723193" EFFECT_SIZE="0.8070655406699445" ESTIMABLE="YES" MEAN_1="6.7" MEAN_2="3.5" MODIFIED="2020-06-02 16:45:53 +0800" MODIFIED_BY="[Empty name]" ORDER="66" SD_1="4.4" SD_2="3.4" SE="0.16891908572004" STUDY_ID="STD-Alan-L.-Burshell-2009" TOTAL_1="78" TOTAL_2="74" WEIGHT="3.955755908747942"/>
<CONT_DATA CI_END="0.6860792074588192" CI_START="0.24769595557930824" EFFECT_SIZE="0.46688758151906373" ESTIMABLE="YES" MEAN_1="5.6" MEAN_2="2.3" MODIFIED="2020-06-02 17:33:36 +0800" MODIFIED_BY="[Empty name]" ORDER="68" SD_1="7.1" SD_2="7.0" SE="0.1118345171996583" STUDY_ID="STD-B.-L.-Langdahl-2009" TOTAL_1="170" TOTAL_2="159" WEIGHT="9.02475031648272"/>
<CONT_DATA CI_END="0.5580571748372078" CI_START="0.08829944854397184" EFFECT_SIZE="0.32317831169058986" ESTIMABLE="YES" MEAN_1="6.9" MEAN_2="3.8" MODIFIED="2020-06-02 16:40:28 +0800" MODIFIED_BY="[Empty name]" ORDER="64" SD_1="9.8" SD_2="9.3" SE="0.11983835672456868" STUDY_ID="STD-Benito-R.-Losada-2008" TOTAL_1="149" TOTAL_2="134" WEIGHT="7.859505811140742"/>
<CONT_DATA CI_END="0.7181325333585594" CI_START="0.2789265656470894" EFFECT_SIZE="0.4985295495028244" ESTIMABLE="YES" MEAN_1="6.6" MEAN_2="3.4" MODIFIED="2020-06-02 16:56:11 +0800" MODIFIED_BY="[Empty name]" ORDER="69" SD_1="6.5" SD_2="6.3" SE="0.11204439754400353" STUDY_ID="STD-Kenneth-G.-Saag-2009" TOTAL_1="170" TOTAL_2="159" WEIGHT="8.990971854994005"/>
</CONT_SUBGROUP>
<CONT_SUBGROUP CHI2="0.8447425949456278" CI_END="0.4202150273584332" CI_START="0.18717267849232108" DF="3" EFFECT_SIZE="0.30369385292537715" ESTIMABLE="YES" I2="0.0" ID="CMP-001.01.03" MODIFIED="2022-03-14 10:38:38 +0800" MODIFIED_BY="[Empty name]" NO="3" P_CHI2="0.8387380126771569" P_Z="3.2501269340920034E-7" STUDIES="4" TAU2="0.0" TOTAL_1="585" TOTAL_2="561" WEIGHT="31.93547684187447" Z="5.108333459185269">
<NAME>6 months</NAME>
<CONT_DATA CI_END="0.7086351125826" CI_START="0.060288871300294034" EFFECT_SIZE="0.38446199194144703" ESTIMABLE="YES" MEAN_1="4.0" MEAN_2="2.3" MODIFIED="2020-06-02 16:46:29 +0800" MODIFIED_BY="[Empty name]" ORDER="75" SD_1="5.2" SD_2="3.4" SE="0.16539748852437555" STUDY_ID="STD-Alan-L.-Burshell-2009" TOTAL_1="75" TOTAL_2="74" WEIGHT="4.125998903863164"/>
<CONT_DATA CI_END="0.5549660766076598" CI_START="0.13026466332915015" EFFECT_SIZE="0.342615369968405" ESTIMABLE="YES" MEAN_1="3.4" MEAN_2="1.1" MODIFIED="2020-06-02 17:33:48 +0800" MODIFIED_BY="[Empty name]" ORDER="73" SD_1="6.6" SD_2="6.8" SE="0.10834418811480728" STUDY_ID="STD-B.-L.-Langdahl-2009" TOTAL_1="177" TOTAL_2="169" WEIGHT="9.615584543742148"/>
<CONT_DATA CI_END="0.45088347634927906" CI_START="-0.003434247053566708" EFFECT_SIZE="0.22372461464785617" ESTIMABLE="YES" MEAN_1="4.6" MEAN_2="2.4" MODIFIED="2020-06-02 16:40:49 +0800" MODIFIED_BY="[Empty name]" ORDER="72" SD_1="10.0" SD_2="9.6" SE="0.11589950809975233" STUDY_ID="STD-Benito-R.-Losada-2008" TOTAL_1="155" TOTAL_2="145" WEIGHT="8.402794533705299"/>
<CONT_DATA CI_END="0.5105031102837765" CI_START="0.08962548951801086" EFFECT_SIZE="0.30006429990089367" ESTIMABLE="YES" MEAN_1="4.2" MEAN_2="2.2" MODIFIED="2020-06-02 16:56:39 +0800" MODIFIED_BY="[Empty name]" ORDER="76" SD_1="6.7" SD_2="6.6" SE="0.10736871291656239" STUDY_ID="STD-Kenneth-G.-Saag-2009" TOTAL_1="178" TOTAL_2="173" WEIGHT="9.791098860563858"/>
</CONT_SUBGROUP>
</CONT_OUTCOME>
<CONT_OUTCOME CHI2="1.6975557022821115" CI_END="3.256733988591399" CI_START="3.133733187514538" CI_STUDY="95" CI_TOTAL="95" DF="4" EFFECT_MEASURE="MD" EFFECT_SIZE="3.1952335880529685" ESTIMABLE="YES" I2="0.0" I2_Q="0.0" ID="CMP-001.02" MODIFIED="2022-03-14 10:38:38 +0800" MODIFIED_BY="[Empty name]" NO="2" P_CHI2="0.7911616108304481" P_Q="1.0" P_Z="0.0" Q="0.0" RANDOM="NO" SCALE="4.214011284936027" SORT_BY="STUDY" STUDIES="5" SUBGROUPS="NO" SUBGROUP_TEST="YES" TAU2="0.0" TOTALS="YES" TOTAL_1="737" TOTAL_2="685" UNITS="" WEIGHT="99.99999999999997" Z="101.82930029639662">
<NAME>12 months</NAME>
<GROUP_LABEL_1>TPTD</GROUP_LABEL_1>
<GROUP_LABEL_2>ALE</GROUP_LABEL_2>
<GRAPH_LABEL_1>Favours [experimental]</GRAPH_LABEL_1>
<GRAPH_LABEL_2>Favours [control]</GRAPH_LABEL_2>
<CONT_DATA CI_END="3.343590476441351" CI_START="3.0564095235586493" EFFECT_SIZE="3.2" ESTIMABLE="YES" MEAN_1="6.7" MEAN_2="3.5" MODIFIED="2020-06-02 11:40:32 +0800" MODIFIED_BY="[Empty name]" ORDER="78" SD_1="0.5" SD_2="0.4" SE="0.07326179336659981" STUDY_ID="STD-Alan-L.-Burshell-2009" TOTAL_1="78" TOTAL_2="74" WEIGHT="18.34444662529947"/>
<CONT_DATA CI_END="3.5492643547085594" CI_START="3.0507356452914403" EFFECT_SIZE="3.3" ESTIMABLE="YES" MEAN_1="5.6" MEAN_2="2.3" MODIFIED="2020-06-02 11:40:32 +0800" MODIFIED_BY="[Empty name]" ORDER="79" SD_1="1.1" SD_2="1.2" SE="0.1271780281039474" STUDY_ID="STD-B.-L.-Langdahl-2009" TOTAL_1="170" TOTAL_2="159" WEIGHT="6.087451758071993"/>
<CONT_DATA CI_END="3.2866748290913748" CI_START="2.9133251709086263" EFFECT_SIZE="3.1000000000000005" ESTIMABLE="YES" MEAN_1="6.9" MEAN_2="3.8" MODIFIED="2020-06-02 11:40:32 +0800" MODIFIED_BY="[Empty name]" ORDER="80" SD_1="0.8" SD_2="0.8" SE="0.0952440098715289" STUDY_ID="STD-Benito-R.-Losada-2008" TOTAL_1="149" TOTAL_2="134" WEIGHT="10.853863705102828"/>
<CONT_DATA CI_END="3.3081167597570604" CI_START="3.091883240242939" EFFECT_SIZE="3.1999999999999997" ESTIMABLE="YES" MEAN_1="6.6" MEAN_2="3.4" MODIFIED="2020-06-02 11:40:32 +0800" MODIFIED_BY="[Empty name]" ORDER="81" SD_1="0.5" SD_2="0.5" SE="0.055162625747142195" STUDY_ID="STD-Jean_x002d_Pierre-Devogelaer-2009" TOTAL_1="170" TOTAL_2="159" WEIGHT="32.35711895576285"/>
<CONT_DATA CI_END="3.3081167597570604" CI_START="3.091883240242939" EFFECT_SIZE="3.1999999999999997" ESTIMABLE="YES" MEAN_1="6.6" MEAN_2="3.4" MODIFIED="2020-06-02 11:40:32 +0800" MODIFIED_BY="[Empty name]" ORDER="83" SD_1="0.5" SD_2="0.5" SE="0.055162625747142195" STUDY_ID="STD-Kenneth-G.-Saag-2009" TOTAL_1="170" TOTAL_2="159" WEIGHT="32.35711895576285"/>
</CONT_OUTCOME>
</COMPARISON>
<COMPARISON ID="CMP-002" MODIFIED="2020-07-03 21:55:41 +0800" MODIFIED_BY="[Empty name]" NO="2">
<NAME>ALE vs TPTD in FN BMD Change (%)</NAME>
<CONT_OUTCOME CHI2="2.8509408048494276" CI_END="0.28863847648769353" CI_START="0.04782944508200061" CI_STUDY="95" CI_TOTAL="95" DF="3" EFFECT_MEASURE="SMD" EFFECT_SIZE="0.16823396078484706" ESTIMABLE="YES" I2="0.0" I2_Q="0.0" ID="CMP-002.01" MODIFIED="2020-07-03 21:55:41 +0800" MODIFIED_BY="[Empty name]" NO="1" P_CHI2="0.41518277710442675" P_Q="1.0" P_Z="0.006171277482016102" Q="0.0" RANDOM="NO" SCALE="0.92" SORT_BY="STUDY" STUDIES="4" SUBGROUPS="NO" SUBGROUP_TEST="YES" TAU2="0.0" TOTALS="YES" TOTAL_1="554" TOTAL_2="513" UNITS="" WEIGHT="100.0" Z="2.738539349542261">
<NAME>ALE vs TPTD in FN BMD Change (%)</NAME>
<GROUP_LABEL_1>Experimental</GROUP_LABEL_1>
<GROUP_LABEL_2>Control</GROUP_LABEL_2>
<GRAPH_LABEL_1>Favours to ALE</GRAPH_LABEL_1>
<GRAPH_LABEL_2>Favours to TPTD</GRAPH_LABEL_2>
<CONT_DATA CI_END="0.744950067204103" CI_START="0.09707971030129581" EFFECT_SIZE="0.4210148887526994" ESTIMABLE="YES" MEAN_1="3.4" MEAN_2="1.5" MODIFIED="2020-06-02 16:49:09 +0800" MODIFIED_BY="[Empty name]" ORDER="10" SD_1="5.3" SD_2="3.4" SE="0.16527608721719528" STUDY_ID="STD-Alan-L.-Burshell-2009" TOTAL_1="78" TOTAL_2="72" WEIGHT="13.815586391418323"/>
<CONT_DATA CI_END="0.3526749478905926" CI_START="-0.13482080287753112" EFFECT_SIZE="0.10892707250653073" ESTIMABLE="YES" MEAN_1="4.5" MEAN_2="3.0" MODIFIED="2020-06-02 16:49:56 +0800" MODIFIED_BY="[Empty name]" ORDER="9" SD_1="14.1" SD_2="13.3" SE="0.12436344611774196" STUDY_ID="STD-Benito-R.-Losada-2008" TOTAL_1="138" TOTAL_2="122" WEIGHT="24.400789176426514"/>
<CONT_DATA CI_END="0.31985574450750676" CI_START="-0.09608925032507895" EFFECT_SIZE="0.11188324709121392" ESTIMABLE="YES" MEAN_1="3.2" MEAN_2="2.0" MODIFIED="2020-06-02 18:13:59 +0800" MODIFIED_BY="[Empty name]" ORDER="11" SD_1="10.8" SD_2="10.6" SE="0.10611036685202044" STUDY_ID="STD-Jean_x002d_Pierre-Devogelaer-2009" TOTAL_1="182" TOTAL_2="174" WEIGHT="33.5176634825021"/>
<CONT_DATA CI_END="0.3891695866872037" CI_START="-0.06377064045150257" EFFECT_SIZE="0.16269947311785055" ESTIMABLE="YES" MEAN_1="4.4" MEAN_2="2.8" MODIFIED="2020-06-02 16:57:12 +0800" MODIFIED_BY="[Empty name]" ORDER="13" SD_1="10.0" SD_2="9.6" SE="0.11554809953433863" STUDY_ID="STD-Kenneth-G.-Saag-2009" TOTAL_1="156" TOTAL_2="145" WEIGHT="28.265960949653067"/>
</CONT_OUTCOME>
</COMPARISON>
<COMPARISON ID="CMP-003" MODIFIED="2022-03-14 10:38:31 +0800" MODIFIED_BY="[Empty name]" NO="3">
<NAME>ALE vs TPTD in TH BMD Change (%)</NAME>
<CONT_OUTCOME CHI2="1.040814912234716" CI_END="0.27914536471176704" CI_START="0.05369703529506657" CI_STUDY="95" CI_TOTAL="95" DF="3" EFFECT_MEASURE="SMD" EFFECT_SIZE="0.1664212000034168" ESTIMABLE="YES" I2="0.0" I2_Q="0.0" ID="CMP-003.01" MODIFIED="2022-03-14 10:38:31 +0800" MODIFIED_BY="[Empty name]" NO="1" P_CHI2="0.7913773069903672" P_Q="1.0" P_Z="0.003808431477065544" Q="0.0" RANDOM="NO" SCALE="0.6905143123467018" SORT_BY="STUDY" STUDIES="4" SUBGROUPS="NO" SUBGROUP_TEST="YES" TAU2="0.0" TOTALS="YES" TOTAL_1="631" TOTAL_2="585" UNITS="" WEIGHT="100.0" Z="2.8936081195594063">
<NAME>ALE vs TPTD in TH BMD Change (%)</NAME>
<GROUP_LABEL_1>TPTD</GROUP_LABEL_1>
<GROUP_LABEL_2>ALE</GROUP_LABEL_2>
<GRAPH_LABEL_1>Favours to ALE</GRAPH_LABEL_1>
<GRAPH_LABEL_2>Favours to TPTD</GRAPH_LABEL_2>
<CONT_DATA CI_END="0.48002124382563804" CI_START="0.024501114288305897" EFFECT_SIZE="0.252261179056972" ESTIMABLE="YES" MEAN_1="4.2" MEAN_2="2.4" MODIFIED="2020-06-02 17:40:54 +0800" MODIFIED_BY="[Empty name]" ORDER="19" SD_1="7.4" SD_2="6.8" SE="0.1162062499950042" STUDY_ID="STD-B.-L.-Langdahl-2009" TOTAL_1="155" TOTAL_2="144" WEIGHT="24.495081930602346"/>
<CONT_DATA CI_END="0.3420732702354421" CI_START="-0.1453550625899604" EFFECT_SIZE="0.09835910382274084" ESTIMABLE="YES" MEAN_1="3.5" MEAN_2="2.6" MODIFIED="2020-06-02 16:50:55 +0800" MODIFIED_BY="[Empty name]" ORDER="16" SD_1="9.4" SD_2="8.8" SE="0.12434624734693468" STUDY_ID="STD-Benito-R.-Losada-2008" TOTAL_1="138" TOTAL_2="122" WEIGHT="21.393040002374093"/>
<CONT_DATA CI_END="0.3327022586834409" CI_START="-0.0833222069690905" EFFECT_SIZE="0.12469002585717519" ESTIMABLE="YES" MEAN_1="3.3" MEAN_2="2.3" MODIFIED="2020-06-02 18:14:53 +0800" MODIFIED_BY="[Empty name]" ORDER="18" SD_1="8.1" SD_2="7.9" SE="0.10613064039290498" STUDY_ID="STD-Jean_x002d_Pierre-Devogelaer-2009" TOTAL_1="182" TOTAL_2="174" WEIGHT="29.36677799622428"/>
<CONT_DATA CI_END="0.41642258096526474" CI_START="-0.03679047702361363" EFFECT_SIZE="0.18981605197082557" ESTIMABLE="YES" MEAN_1="3.8" MEAN_2="2.4" MODIFIED="2020-06-02 16:58:15 +0800" MODIFIED_BY="[Empty name]" ORDER="20" SD_1="7.5" SD_2="7.2" SE="0.11561770051994964" STUDY_ID="STD-Kenneth-G.-Saag-2009" TOTAL_1="156" TOTAL_2="145" WEIGHT="24.745100070799285"/>
</CONT_OUTCOME>
</COMPARISON>
<COMPARISON ID="CMP-004" MODIFIED="2022-03-14 10:38:31 +0800" MODIFIED_BY="[Empty name]" NO="4">
<NAME>Incident vertebral and nonvertebral fractures</NAME>
<DICH_OUTCOME CHI2="0.48822596159162585" CI_END="2.0157290941737815" CI_START="0.8117854499258218" CI_STUDY="95" CI_TOTAL="95" DF="2" EFFECT_MEASURE="RR" EFFECT_SIZE="1.2791948833709554" ESTIMABLE="YES" EVENTS_1="40" EVENTS_2="31" I2="0.0" I2_Q="0.0" ID="CMP-004.01" LOG_CI_END="0.30443216427590586" LOG_CI_START="-0.09055873704627236" LOG_EFFECT_SIZE="0.10693671361481673" METHOD="MH" MODIFIED="2022-03-14 10:38:31 +0800" MODIFIED_BY="[Empty name]" NO="1" P_CHI2="0.78339912848805" P_Q="1.0" P_Z="0.2885761790046345" Q="0.0" RANDOM="NO" SCALE="100.0" SORT_BY="STUDY" STUDIES="3" SUBGROUPS="NO" SUBGROUP_TEST="YES" SWAP_EVENTS="NO" TAU2="0.0" TOTALS="YES" TOTAL_1="598" TOTAL_2="593" WEIGHT="100.0" Z="1.0612503053034075">
<NAME>Incidence of nonvertebral fractures</NAME>
<GROUP_LABEL_1>TPTD</GROUP_LABEL_1>
<GROUP_LABEL_2>ALE</GROUP_LABEL_2>
<GRAPH_LABEL_1>Favours to ALE</GRAPH_LABEL_1>
<GRAPH_LABEL_2>Favours to TPTD</GRAPH_LABEL_2>
<DICH_DATA CI_END="3.612506574181061" CI_START="0.6286981925874837" EFFECT_SIZE="1.5070422535211268" ESTIMABLE="YES" EVENTS_1="12" EVENTS_2="8" LOG_CI_END="0.5578086461114444" LOG_CI_START="-0.20155778817917575" LOG_EFFECT_SIZE="0.17812542896613434" MODIFIED="2020-05-31 11:15:12 +0800" MODIFIED_BY="[Empty name]" ORDER="30" O_E="0.0" SE="0.44605560242678316" STUDY_ID="STD-B.-L.-Langdahl-2009" TOTAL_1="213" TOTAL_2="214" VAR="0.19896560045632045" WEIGHT="25.64334085778781"/>
<DICH_DATA CI_END="3.4500882900196554" CI_START="0.6071947063848773" EFFECT_SIZE="1.4473684210526316" ESTIMABLE="YES" EVENTS_1="12" EVENTS_2="8" LOG_CI_END="0.5378302090958008" LOG_CI_START="-0.21667202334093336" LOG_EFFECT_SIZE="0.16057909287743372" MODIFIED="2020-06-02 18:27:42 +0800" MODIFIED_BY="[Empty name]" ORDER="29" O_E="0.0" SE="0.443198346179623" STUDY_ID="STD-Benito-R.-Losada-2008" TOTAL_1="171" TOTAL_2="165" VAR="0.19642477405635297" WEIGHT="26.162528216704285"/>
<DICH_DATA CI_END="2.102197080000266" CI_START="0.5412326886961683" EFFECT_SIZE="1.0666666666666667" ESTIMABLE="YES" EVENTS_1="16" EVENTS_2="15" LOG_CI_END="0.32267342850689357" LOG_CI_START="-0.2666159813064065" LOG_EFFECT_SIZE="0.028028723600243534" MODIFIED="2020-06-02 18:27:35 +0800" MODIFIED_BY="[Empty name]" ORDER="31" O_E="0.0" SE="0.3461515163539563" STUDY_ID="STD-Kenneth-G.-Saag-2009" TOTAL_1="214" TOTAL_2="214" VAR="0.11982087227414329" WEIGHT="48.1941309255079"/>
</DICH_OUTCOME>
<DICH_OUTCOME CHI2="0.38198504730622057" CI_END="0.33719029802193823" CI_START="0.052994824035667916" CI_STUDY="95" CI_TOTAL="95" DF="2" EFFECT_MEASURE="RR" EFFECT_SIZE="0.13367625260384522" ESTIMABLE="YES" EVENTS_1="5" EVENTS_2="37" I2="0.0" I2_Q="0.0" ID="CMP-004.02" LOG_CI_END="-0.4721249298247358" LOG_CI_START="-1.2757665455410858" LOG_EFFECT_SIZE="-0.8739457376829108" METHOD="MH" MODIFIED="2022-03-14 10:38:31 +0800" MODIFIED_BY="[Empty name]" NO="2" P_CHI2="0.8261388218801007" P_Q="1.0" P_Z="2.0183524796695944E-5" Q="0.0" RANDOM="NO" SCALE="100.0" SORT_BY="STUDY" STUDIES="3" SUBGROUPS="NO" SUBGROUP_TEST="YES" SWAP_EVENTS="NO" TAU2="0.0" TOTALS="YES" TOTAL_1="569" TOTAL_2="561" WEIGHT="99.99999999999999" Z="4.262850844960159">
<NAME>Incidence of vertebral fractures</NAME>
<GROUP_LABEL_1>TPTD</GROUP_LABEL_1>
<GROUP_LABEL_2>ALE</GROUP_LABEL_2>
<GRAPH_LABEL_1>Favours to ALE</GRAPH_LABEL_1>
<GRAPH_LABEL_2>Favours to TPTD</GRAPH_LABEL_2>
<DICH_DATA CI_END="0.7497614734456723" CI_START="0.012564549604849888" EFFECT_SIZE="0.09705882352941177" ESTIMABLE="YES" EVENTS_1="1" EVENTS_2="10" LOG_CI_END="-0.12507687959842134" LOG_CI_START="-1.900853074730314" LOG_EFFECT_SIZE="-1.0129649771643676" MODIFIED="2020-06-02 18:37:35 +0800" MODIFIED_BY="[Empty name]" ORDER="26" O_E="0.0" SE="1.0430997272544067" STUDY_ID="STD-B.-L.-Langdahl-2009" TOTAL_1="170" TOTAL_2="165" VAR="1.0880570409982175" WEIGHT="27.260225042136685"/>
<DICH_DATA CI_END="0.7606996823617316" CI_START="0.012722899137161873" EFFECT_SIZE="0.09837837837837837" ESTIMABLE="YES" EVENTS_1="1" EVENTS_2="10" LOG_CI_END="-0.11878676508923741" LOG_CI_START="-1.8954139157466405" LOG_EFFECT_SIZE="-1.007100340417939" MODIFIED="2020-06-02 18:33:14 +0800" MODIFIED_BY="[Empty name]" ORDER="25" O_E="0.0" SE="1.0435995827423894" STUDY_ID="STD-Benito-R.-Losada-2008" TOTAL_1="185" TOTAL_2="182" VAR="1.0891000891000893" WEIGHT="27.078898012284355"/>
<DICH_DATA CI_END="0.5933697934267491" CI_START="0.05248307018168959" EFFECT_SIZE="0.17647058823529413" ESTIMABLE="YES" EVENTS_1="3" EVENTS_2="17" LOG_CI_END="-0.22667456601039068" LOG_CI_START="-1.2799807673068322" LOG_EFFECT_SIZE="-0.7533276666586115" MODIFIED="2020-06-02 18:27:26 +0800" MODIFIED_BY="[Empty name]" ORDER="27" O_E="0.0" SE="0.6187172765913157" STUDY_ID="STD-Kenneth-G.-Saag-2009" TOTAL_1="214" TOTAL_2="214" VAR="0.38281106835257467" WEIGHT="45.66087694557895"/>
</DICH_OUTCOME>
</COMPARISON>
<COMPARISON ID="CMP-005" MODIFIED="2022-03-14 10:38:31 +0800" MODIFIED_BY="[Empty name]" NO="5">
<NAME>Incidence of adverse events</NAME>
<DICH_OUTCOME CHI2="25.52062718152577" CI_END="1.1201447071617525" CI_START="0.8945752448862101" CI_STUDY="95" CI_TOTAL="95" DF="16" EFFECT_MEASURE="RR" EFFECT_SIZE="1.0010263361756357" ESTIMABLE="YES" EVENTS_1="466" EVENTS_2="464" I2="37.305616017218014" I2_Q="78.77904506967319" ID="CMP-005.01" LOG_CI_END="0.049274131118647015" LOG_CI_START="-0.048383124001580013" LOG_EFFECT_SIZE="4.4550355853350984E-4" METHOD="MH" MODIFIED="2022-03-14 10:38:31 +0800" MODIFIED_BY="[Empty name]" NO="1" P_CHI2="0.061157718803926286" P_Q="2.6353303470916245E-4" P_Z="0.9857327041668232" Q="23.561616413663426" RANDOM="NO" SCALE="6.75" SORT_BY="STUDY" STUDIES="3" SUBGROUPS="YES" SUBGROUP_TEST="YES" SWAP_EVENTS="NO" TAU2="0.0" TOTALS="YES" TOTAL_1="3458" TOTAL_2="3446" WEIGHT="100.0" Z="0.017882356587539543">
<NAME>Incidence of adverse events</NAME>
<GROUP_LABEL_1>TPTD</GROUP_LABEL_1>
<GROUP_LABEL_2>ALE</GROUP_LABEL_2>
<GRAPH_LABEL_1>Favours to ALE</GRAPH_LABEL_1>
<GRAPH_LABEL_2>Favours to TPTD</GRAPH_LABEL_2>
<DICH_SUBGROUP CHI2="1.1020818516695812" CI_END="1.1784355451987896" CI_START="0.8872709056026705" DF="2" EFFECT_SIZE="1.0225417220744133" ESTIMABLE="YES" EVENTS_1="238" EVENTS_2="232" I2="0.0" ID="CMP-005.01.01" LOG_CI_END="0.07130583367408182" LOG_CI_START="-0.05194375914754983" LOG_EFFECT_SIZE="0.009681037263265971" MODIFIED="2022-03-14 10:38:31 +0800" MODIFIED_BY="[Empty name]" NO="1" P_CHI2="0.5763496902676599" P_Z="0.7581558386535278" STUDIES="3" TAU2="0.0" TOTAL_1="612" TOTAL_2="610" WEIGHT="49.99999999999999" Z="0.3079034004834664">
<NAME>Incidence of all main adverse events</NAME>
<DICH_DATA CI_END="1.2578590640970488" CI_START="0.7834909219786108" EFFECT_SIZE="0.9927341828750279" ESTIMABLE="YES" EVENTS_1="83" EVENTS_2="84" LOG_CI_END="0.09963198362609357" LOG_CI_START="-0.10596603117680292" LOG_EFFECT_SIZE="-0.00316702377535466" MODIFIED="2020-06-01 11:08:44 +0800" MODIFIED_BY="[Empty name]" ORDER="33" O_E="0.0" SE="0.12076929162180833" STUDY_ID="STD-B.-L.-Langdahl-2009" TOTAL_1="213" TOTAL_2="214" VAR="0.014585221798833384" WEIGHT="18.03059880566398"/>
<DICH_DATA CI_END="1.2216895096462195" CI_START="0.7275647724923431" EFFECT_SIZE="0.9427927927927928" ESTIMABLE="YES" EVENTS_1="69" EVENTS_2="72" LOG_CI_END="0.08696084471087255" LOG_CI_START="-0.13812833693477689" LOG_EFFECT_SIZE="-0.025583746111952136" MODIFIED="2020-06-01 11:03:20 +0800" MODIFIED_BY="[Empty name]" ORDER="35" O_E="0.0" SE="0.13221849950807335" STUDY_ID="STD-Benito-R.-Losada-2008" TOTAL_1="185" TOTAL_2="182" VAR="0.017481731612166394" WEIGHT="15.617707911265153"/>
<DICH_DATA CI_END="1.443621402869174" CI_START="0.8869852660694201" EFFECT_SIZE="1.131578947368421" ESTIMABLE="YES" EVENTS_1="86" EVENTS_2="76" LOG_CI_END="0.15945331220644626" LOG_CI_START="-0.05208359428089353" LOG_EFFECT_SIZE="0.053684858962776354" MODIFIED="2020-06-01 11:09:36 +0800" MODIFIED_BY="[Empty name]" ORDER="34" O_E="0.0" SE="0.12425782599523832" STUDY_ID="STD-Kenneth-G.-Saag-2009" TOTAL_1="214" TOTAL_2="214" VAR="0.015440007321062925" WEIGHT="16.35169328307086"/>
</DICH_SUBGROUP>
<DICH_SUBGROUP CHI2="0.4985141877357321" CI_END="2.3613589440385754" CI_START="1.1885583397779884" DF="2" EFFECT_SIZE="1.675294859463967" ESTIMABLE="YES" EVENTS_1="79" EVENTS_2="47" I2="0.0" ID="CMP-005.01.02" LOG_CI_END="0.3731620080726467" LOG_CI_START="0.07502050370982596" LOG_EFFECT_SIZE="0.22409125589123632" MODIFIED="2022-03-14 10:38:31 +0800" MODIFIED_BY="[Empty name]" NO="2" P_CHI2="0.7793795834558773" P_Z="0.0032157497483105936" STUDIES="3" TAU2="0.0" TOTAL_1="612" TOTAL_2="610" WEIGHT="10.129295786807209" Z="2.946324375305216">
<NAME>Nausea</NAME>
<DICH_DATA CI_END="3.5173583495510257" CI_START="1.0726676937471853" EFFECT_SIZE="1.9424100156494524" ESTIMABLE="YES" EVENTS_1="29" EVENTS_2="15" LOG_CI_END="0.5462166166264554" LOG_CI_START="0.030465200881000413" LOG_EFFECT_SIZE="0.288340908753728" MODIFIED="2020-06-01 19:20:00 +0800" MODIFIED_BY="[Empty name]" ORDER="56" O_E="0.0" SE="0.30295493461956263" STUDY_ID="STD-B.-L.-Langdahl-2009" TOTAL_1="213" TOTAL_2="214" VAR="0.09178169241034347" WEIGHT="3.2197497867257114"/>
<DICH_DATA CI_END="3.1556949000395496" CI_START="0.90130280625858" EFFECT_SIZE="1.6864864864864866" ESTIMABLE="YES" EVENTS_1="24" EVENTS_2="14" LOG_CI_END="0.4990950079612081" LOG_CI_START="-0.04512927673034995" LOG_EFFECT_SIZE="0.22698286561542902" MODIFIED="2020-06-01 19:20:00 +0800" MODIFIED_BY="[Empty name]" ORDER="55" O_E="0.0" SE="0.3196800387814779" STUDY_ID="STD-Benito-R.-Losada-2008" TOTAL_1="185" TOTAL_2="182" VAR="0.10219532719532719" WEIGHT="3.0367765383015577"/>
<DICH_DATA CI_END="2.5549729368283454" CI_START="0.8166112928289677" EFFECT_SIZE="1.4444444444444444" ESTIMABLE="YES" EVENTS_1="26" EVENTS_2="18" LOG_CI_END="0.4073863042952481" LOG_CI_START="-0.08798461856022434" LOG_EFFECT_SIZE="0.15970084286751188" MODIFIED="2020-06-01 19:20:00 +0800" MODIFIED_BY="[Empty name]" ORDER="57" O_E="0.0" SE="0.29098333221092004" STUDY_ID="STD-Kenneth-G.-Saag-2009" TOTAL_1="214" TOTAL_2="214" VAR="0.08467129962457065" WEIGHT="3.87276946177994"/>
</DICH_SUBGROUP>
<DICH_SUBGROUP CHI2="0.06858849527193164" CI_END="2.1224223355728964" CI_START="0.9181870955511917" DF="2" EFFECT_SIZE="1.3959873924332749" ESTIMABLE="YES" EVENTS_1="49" EVENTS_2="35" I2="0.0" ID="CMP-005.01.03" LOG_CI_END="0.3268318073497996" LOG_CI_START="-0.03706881521875825" LOG_EFFECT_SIZE="0.14488149606552064" MODIFIED="2020-06-01 19:25:04 +0800" MODIFIED_BY="[Empty name]" NO="3" P_CHI2="0.9662871354810253" P_Z="0.1186040697246432" STUDIES="3" TAU2="0.0" TOTAL_1="612" TOTAL_2="610" WEIGHT="7.540167344117556" Z="1.5606596785154132">
<NAME>Headache</NAME>
<DICH_DATA CI_END="2.763232337512421" CI_START="0.6494241136948328" EFFECT_SIZE="1.3395931142410016" ESTIMABLE="YES" EVENTS_1="16" EVENTS_2="12" LOG_CI_END="0.4414174027078312" LOG_CI_START="-0.18747158967032504" LOG_EFFECT_SIZE="0.12697290651875306" MODIFIED="2020-06-01 19:25:04 +0800" MODIFIED_BY="[Empty name]" ORDER="58" O_E="0.0" SE="0.3694125071736479" STUDY_ID="STD-B.-L.-Langdahl-2009" TOTAL_1="213" TOTAL_2="214" VAR="0.13646560045632045" WEIGHT="2.575799829380569"/>
<DICH_DATA CI_END="3.4469353510475185" CI_START="0.6794182894138803" EFFECT_SIZE="1.5303303303303304" ESTIMABLE="YES" EVENTS_1="14" EVENTS_2="9" LOG_CI_END="0.537433138079657" LOG_CI_START="-0.1678627664377087" LOG_EFFECT_SIZE="0.18478518582097417" MODIFIED="2020-06-01 19:25:04 +0800" MODIFIED_BY="[Empty name]" ORDER="59" O_E="0.0" SE="0.41429430558453445" STUDY_ID="STD-Benito-R.-Losada-2008" TOTAL_1="185" TOTAL_2="182" VAR="0.17163977163977162" WEIGHT="1.9522134889081442"/>
<DICH_DATA CI_END="2.635866062667374" CI_START="0.6987596072427233" EFFECT_SIZE="1.3571428571428572" ESTIMABLE="YES" EVENTS_1="19" EVENTS_2="14" LOG_CI_END="0.4209233385007588" LOG_CI_START="-0.15567220795157688" LOG_EFFECT_SIZE="0.13262556527459096" MODIFIED="2020-06-01 19:25:04 +0800" MODIFIED_BY="[Empty name]" ORDER="60" O_E="0.0" SE="0.3386950781800888" STUDY_ID="STD-Kenneth-G.-Saag-2009" TOTAL_1="214" TOTAL_2="214" VAR="0.11471435598341648" WEIGHT="3.0121540258288424"/>
</DICH_SUBGROUP>
<DICH_SUBGROUP CHI2="0.01610019029827228" CI_END="1.2394757645726364" CI_START="0.5174944355830966" DF="1" EFFECT_SIZE="0.8008881390097145" ESTIMABLE="YES" EVENTS_1="33" EVENTS_2="41" I2="0.0" ID="CMP-005.01.04" LOG_CI_END="0.09323803944166159" LOG_CI_START="-0.2860943156460175" LOG_EFFECT_SIZE="-0.09642813810217793" MODIFIED="2022-03-14 10:38:31 +0800" MODIFIED_BY="[Empty name]" NO="4" P_CHI2="0.8990302156993653" P_Z="0.3190243542501525" STUDIES="2" TAU2="0.0" TOTAL_1="398" TOTAL_2="396" WEIGHT="8.84363927489268" Z="0.99646484272526">
<NAME>Back pain</NAME>
<DICH_DATA CI_END="1.4878662772859097" CI_START="0.4541549874015307" EFFECT_SIZE="0.8220230473751601" ESTIMABLE="YES" EVENTS_1="18" EVENTS_2="22" LOG_CI_END="0.17256390053343676" LOG_CI_START="-0.34279591215033084" LOG_EFFECT_SIZE="-0.08511600580844704" MODIFIED="2020-06-01 19:28:10 +0800" MODIFIED_BY="[Empty name]" ORDER="61" O_E="0.0" SE="0.30272490504266103" STUDY_ID="STD-B.-L.-Langdahl-2009" TOTAL_1="213" TOTAL_2="214" VAR="0.09164236813308815" WEIGHT="4.72229968719771"/>
<DICH_DATA CI_END="1.4807648023592548" CI_START="0.407369540005612" EFFECT_SIZE="0.7766714082503556" ESTIMABLE="YES" EVENTS_1="15" EVENTS_2="19" LOG_CI_END="0.17048608272835306" LOG_CI_START="-0.3900114473585265" LOG_EFFECT_SIZE="-0.10976268231508672" MODIFIED="2020-06-01 19:28:10 +0800" MODIFIED_BY="[Empty name]" ORDER="62" O_E="0.0" SE="0.3292390236805537" STUDY_ID="STD-Benito-R.-Losada-2008" TOTAL_1="185" TOTAL_2="182" VAR="0.10839833471412419" WEIGHT="4.121339587694971"/>
</DICH_SUBGROUP>
<DICH_SUBGROUP CHI2="0.24790486724985988" CI_END="0.8309087676419656" CI_START="0.31206644184391774" DF="2" EFFECT_SIZE="0.509213847626852" ESTIMABLE="YES" EVENTS_1="23" EVENTS_2="45" I2="0.0" ID="CMP-005.01.05" LOG_CI_END="-0.08044665838771047" LOG_CI_START="-0.5057529308079052" LOG_EFFECT_SIZE="-0.29309979459780783" MODIFIED="2022-03-14 10:38:31 +0800" MODIFIED_BY="[Empty name]" NO="5" P_CHI2="0.8834218655890561" P_Z="0.006904447284109311" STUDIES="3" TAU2="0.0" TOTAL_1="612" TOTAL_2="610" WEIGHT="9.700746819722568" Z="2.701418147533127">
<NAME>Dyspepsia</NAME>
<DICH_DATA CI_END="1.1268298897472273" CI_START="0.19508484970632567" EFFECT_SIZE="0.46885758998435056" ESTIMABLE="YES" EVENTS_1="7" EVENTS_2="15" LOG_CI_END="0.05185835835289224" LOG_CI_START="-0.7097764566148349" LOG_EFFECT_SIZE="-0.3289590491309713" MODIFIED="2020-06-01 19:29:29 +0800" MODIFIED_BY="[Empty name]" ORDER="64" O_E="0.0" SE="0.4473880604651812" STUDY_ID="STD-B.-L.-Langdahl-2009" TOTAL_1="213" TOTAL_2="214" VAR="0.20015607664679663" WEIGHT="3.2197497867257114"/>
<DICH_DATA CI_END="1.0996728054297404" CI_START="0.19166790499219166" EFFECT_SIZE="0.4590990990990991" ESTIMABLE="YES" EVENTS_1="7" EVENTS_2="15" LOG_CI_END="0.0412634852180615" LOG_CI_START="-0.7174506041367884" LOG_EFFECT_SIZE="-0.3380935594593634" MODIFIED="2020-06-01 19:29:29 +0800" MODIFIED_BY="[Empty name]" ORDER="65" O_E="0.0" SE="0.4456724117823523" STUDY_ID="STD-Benito-R.-Losada-2008" TOTAL_1="185" TOTAL_2="182" VAR="0.1986238986238986" WEIGHT="3.25368914818024"/>
<DICH_DATA CI_END="1.3411838917157848" CI_START="0.2684195673864303" EFFECT_SIZE="0.6" ESTIMABLE="YES" EVENTS_1="9" EVENTS_2="15" LOG_CI_END="0.12748832869582316" LOG_CI_START="-0.571185827928536" LOG_EFFECT_SIZE="-0.2218487496163564" MODIFIED="2020-06-01 19:29:29 +0800" MODIFIED_BY="[Empty name]" ORDER="67" O_E="0.0" SE="0.4104046580940017" STUDY_ID="STD-Kenneth-G.-Saag-2009" TOTAL_1="214" TOTAL_2="214" VAR="0.1684319833852544" WEIGHT="3.2273078848166166"/>
</DICH_SUBGROUP>
<DICH_SUBGROUP CHI2="0.299403235104454" CI_END="0.9890384328712921" CI_START="0.4758309568454811" DF="2" EFFECT_SIZE="0.6860139239622634" ESTIMABLE="YES" EVENTS_1="44" EVENTS_2="64" I2="0.0" ID="CMP-005.01.06" LOG_CI_END="-0.0047868319016863515" LOG_CI_START="-0.32254730683464095" LOG_EFFECT_SIZE="-0.16366706936816366" MODIFIED="2020-06-01 19:30:55 +0800" MODIFIED_BY="[Empty name]" NO="6" P_CHI2="0.8609648486492868" P_Z="0.04348567436780632" STUDIES="3" TAU2="0.0" TOTAL_1="612" TOTAL_2="610" WEIGHT="13.78615077445998" Z="2.01901486636752">
<NAME>Urinary tract infection</NAME>
<DICH_DATA CI_END="1.278772896014249" CI_START="0.3335044479013238" EFFECT_SIZE="0.6530516431924883" ESTIMABLE="YES" EVENTS_1="13" EVENTS_2="20" LOG_CI_END="0.10679342269177225" LOG_CI_START="-0.47689836958515486" LOG_EFFECT_SIZE="-0.1850524734466913" MODIFIED="2020-06-01 19:30:55 +0800" MODIFIED_BY="[Empty name]" ORDER="68" O_E="0.0" SE="0.34286344810443714" STUDY_ID="STD-B.-L.-Langdahl-2009" TOTAL_1="213" TOTAL_2="214" VAR="0.11755534404606406" WEIGHT="4.292999715634282"/>
<DICH_DATA CI_END="1.3145363272026258" CI_START="0.2650508660391184" EFFECT_SIZE="0.5902702702702702" ESTIMABLE="YES" EVENTS_1="9" EVENTS_2="15" LOG_CI_END="0.11877259233332624" LOG_CI_START="-0.576670772401917" LOG_EFFECT_SIZE="-0.2289490900342954" MODIFIED="2020-06-01 19:30:55 +0800" MODIFIED_BY="[Empty name]" ORDER="69" O_E="0.0" SE="0.40850687494565724" STUDY_ID="STD-Benito-R.-Losada-2008" TOTAL_1="185" TOTAL_2="182" VAR="0.16687786687786685" WEIGHT="3.25368914818024"/>
<DICH_DATA CI_END="1.2769707669603607" CI_START="0.45068012961862414" EFFECT_SIZE="0.7586206896551724" ESTIMABLE="YES" EVENTS_1="22" EVENTS_2="29" LOG_CI_END="0.10618095529542615" LOG_CI_START="-0.34613158944892597" LOG_EFFECT_SIZE="-0.11997531707674987" MODIFIED="2020-06-01 19:30:55 +0800" MODIFIED_BY="[Empty name]" ORDER="70" O_E="0.0" SE="0.26569062776603874" STUDY_ID="STD-Kenneth-G.-Saag-2009" TOTAL_1="214" TOTAL_2="214" VAR="0.07059150968271174" WEIGHT="6.239461910645459"/>
</DICH_SUBGROUP>
</DICH_OUTCOME>
<DICH_OUTCOME CHI2="0.4985141877357321" CI_END="2.3613589440385754" CI_START="1.1885583397779884" CI_STUDY="95" CI_TOTAL="95" DF="2" EFFECT_MEASURE="RR" EFFECT_SIZE="1.675294859463967" ESTIMABLE="YES" EVENTS_1="79" EVENTS_2="47" I2="0.0" I2_Q="0.0" ID="CMP-005.02" LOG_CI_END="0.3731620080726467" LOG_CI_START="0.07502050370982596" LOG_EFFECT_SIZE="0.22409125589123632" METHOD="MH" MODIFIED="2022-03-14 10:38:31 +0800" MODIFIED_BY="[Empty name]" NO="2" P_CHI2="0.7793795834558773" P_Q="1.0" P_Z="0.0032157497483105936" Q="0.0" RANDOM="NO" SCALE="100.0" SORT_BY="STUDY" STUDIES="3" SUBGROUPS="YES" SUBGROUP_TEST="YES" SWAP_EVENTS="NO" TAU2="0.0" TOTALS="YES" TOTAL_1="612" TOTAL_2="610" WEIGHT="100.0" Z="2.946324375305216">
<NAME>Nausea</NAME>
<GROUP_LABEL_1>TPTD</GROUP_LABEL_1>
<GROUP_LABEL_2>ALE</GROUP_LABEL_2>
<GRAPH_LABEL_1>Favours to ALE</GRAPH_LABEL_1>
<GRAPH_LABEL_2>Favours to TPTD</GRAPH_LABEL_2>
<DICH_SUBGROUP CHI2="0.4985141877357321" CI_END="2.3613589440385754" CI_START="1.1885583397779884" DF="2" EFFECT_SIZE="1.675294859463967" ESTIMABLE="YES" EVENTS_1="79" EVENTS_2="47" I2="0.0" ID="CMP-005.02.01" LOG_CI_END="0.3731620080726467" LOG_CI_START="0.07502050370982596" LOG_EFFECT_SIZE="0.22409125589123632" MODIFIED="2022-03-14 10:38:31 +0800" MODIFIED_BY="[Empty name]" NO="1" P_CHI2="0.7793795834558773" P_Z="0.0032157497483105936" STUDIES="3" TAU2="0.0" TOTAL_1="612" TOTAL_2="610" WEIGHT="100.0" Z="2.946324375305216">
<NAME>New Subgroup</NAME>
<DICH_DATA CI_END="3.5173583495510257" CI_START="1.0726676937471853" EFFECT_SIZE="1.9424100156494524" ESTIMABLE="YES" EVENTS_1="29" EVENTS_2="15" LOG_CI_END="0.5462166166264554" LOG_CI_START="0.030465200881000413" LOG_EFFECT_SIZE="0.288340908753728" MODIFIED="2020-06-01 12:12:31 +0800" MODIFIED_BY="[Empty name]" ORDER="40" O_E="0.0" SE="0.30295493461956263" STUDY_ID="STD-B.-L.-Langdahl-2009" TOTAL_1="213" TOTAL_2="214" VAR="0.09178169241034347" WEIGHT="31.78651166371545"/>
<DICH_DATA CI_END="3.1556949000395496" CI_START="0.90130280625858" EFFECT_SIZE="1.6864864864864866" ESTIMABLE="YES" EVENTS_1="24" EVENTS_2="14" LOG_CI_END="0.4990950079612081" LOG_CI_START="-0.04512927673034995" LOG_EFFECT_SIZE="0.22698286561542902" MODIFIED="2020-06-01 12:11:19 +0800" MODIFIED_BY="[Empty name]" ORDER="39" O_E="0.0" SE="0.3196800387814779" STUDY_ID="STD-Benito-R.-Losada-2008" TOTAL_1="185" TOTAL_2="182" VAR="0.10219532719532719" WEIGHT="29.98013487035075"/>
<DICH_DATA CI_END="2.5549729368283454" CI_START="0.8166112928289677" EFFECT_SIZE="1.4444444444444444" ESTIMABLE="YES" EVENTS_1="26" EVENTS_2="18" LOG_CI_END="0.4073863042952481" LOG_CI_START="-0.08798461856022434" LOG_EFFECT_SIZE="0.15970084286751188" MODIFIED="2020-06-01 12:13:19 +0800" MODIFIED_BY="[Empty name]" ORDER="41" O_E="0.0" SE="0.29098333221092004" STUDY_ID="STD-Kenneth-G.-Saag-2009" TOTAL_1="214" TOTAL_2="214" VAR="0.08467129962457065" WEIGHT="38.233353465933796"/>
</DICH_SUBGROUP>
</DICH_OUTCOME>
<DICH_OUTCOME CHI2="0.06858849527193164" CI_END="2.1224223355728964" CI_START="0.9181870955511918" CI_STUDY="95" CI_TOTAL="95" DF="2" EFFECT_MEASURE="RR" EFFECT_SIZE="1.395987392433275" ESTIMABLE="YES" EVENTS_1="49" EVENTS_2="35" I2="0.0" I2_Q="0.0" ID="CMP-005.03" LOG_CI_END="0.3268318073497996" LOG_CI_START="-0.0370688152187582" LOG_EFFECT_SIZE="0.1448814960655207" METHOD="MH" MODIFIED="2020-06-01 13:19:02 +0800" MODIFIED_BY="[Empty name]" NO="3" P_CHI2="0.9662871354810253" P_Q="1.0" P_Z="0.11860406972464309" Q="0.0" RANDOM="NO" SCALE="100.0" SORT_BY="STUDY" STUDIES="3" SUBGROUPS="NO" SUBGROUP_TEST="YES" SWAP_EVENTS="NO" TAU2="0.0" TOTALS="YES" TOTAL_1="612" TOTAL_2="610" WEIGHT="100.0" Z="1.5606596785154137">
<NAME>Headache</NAME>
<GROUP_LABEL_1>TPTD</GROUP_LABEL_1>
<GROUP_LABEL_2>ALE</GROUP_LABEL_2>
<GRAPH_LABEL_1/>
<GRAPH_LABEL_2/>
<DICH_DATA CI_END="2.763232337512421" CI_START="0.6494241136948328" EFFECT_SIZE="1.3395931142410016" ESTIMABLE="YES" EVENTS_1="16" EVENTS_2="12" LOG_CI_END="0.4414174027078312" LOG_CI_START="-0.18747158967032504" LOG_EFFECT_SIZE="0.12697290651875306" MODIFIED="2020-06-01 12:16:38 +0800" MODIFIED_BY="[Empty name]" ORDER="44" O_E="0.0" SE="0.3694125071736479" STUDY_ID="STD-B.-L.-Langdahl-2009" TOTAL_1="213" TOTAL_2="214" VAR="0.13646560045632045" WEIGHT="34.16104327432565"/>
<DICH_DATA CI_END="3.4469353510475185" CI_START="0.6794182894138803" EFFECT_SIZE="1.5303303303303304" ESTIMABLE="YES" EVENTS_1="14" EVENTS_2="9" LOG_CI_END="0.537433138079657" LOG_CI_START="-0.1678627664377087" LOG_EFFECT_SIZE="0.18478518582097417" MODIFIED="2020-06-01 12:16:15 +0800" MODIFIED_BY="[Empty name]" ORDER="43" O_E="0.0" SE="0.41429430558453445" STUDY_ID="STD-Benito-R.-Losada-2008" TOTAL_1="185" TOTAL_2="182" VAR="0.17163977163977162" WEIGHT="25.890850956128435"/>
<DICH_DATA CI_END="2.635866062667374" CI_START="0.6987596072427233" EFFECT_SIZE="1.3571428571428572" ESTIMABLE="YES" EVENTS_1="19" EVENTS_2="14" LOG_CI_END="0.4209233385007588" LOG_CI_START="-0.15567220795157688" LOG_EFFECT_SIZE="0.13262556527459096" MODIFIED="2020-06-01 12:17:12 +0800" MODIFIED_BY="[Empty name]" ORDER="45" O_E="0.0" SE="0.3386950781800888" STUDY_ID="STD-Kenneth-G.-Saag-2009" TOTAL_1="214" TOTAL_2="214" VAR="0.11471435598341648" WEIGHT="39.94810576954592"/>
</DICH_OUTCOME>
<DICH_OUTCOME CHI2="0.01610019029827228" CI_END="1.2394757645726364" CI_START="0.5174944355830966" CI_STUDY="95" CI_TOTAL="95" DF="1" EFFECT_MEASURE="RR" EFFECT_SIZE="0.8008881390097145" ESTIMABLE="YES" EVENTS_1="33" EVENTS_2="41" I2="0.0" I2_Q="0.0" ID="CMP-005.04" LOG_CI_END="0.09323803944166159" LOG_CI_START="-0.2860943156460175" LOG_EFFECT_SIZE="-0.09642813810217793" METHOD="MH" MODIFIED="2022-03-14 10:38:31 +0800" MODIFIED_BY="[Empty name]" NO="4" P_CHI2="0.8990302156993653" P_Q="1.0" P_Z="0.3190243542501525" Q="0.0" RANDOM="NO" SCALE="100.0" SORT_BY="STUDY" STUDIES="2" SUBGROUPS="NO" SUBGROUP_TEST="YES" SWAP_EVENTS="NO" TAU2="0.0" TOTALS="YES" TOTAL_1="398" TOTAL_2="396" WEIGHT="100.0" Z="0.99646484272526">
<NAME>Back pain</NAME>
<GROUP_LABEL_1>TPTD</GROUP_LABEL_1>
<GROUP_LABEL_2>ALE</GROUP_LABEL_2>
<GRAPH_LABEL_1>Favours to ALE</GRAPH_LABEL_1>
<GRAPH_LABEL_2>Favours to TPTD</GRAPH_LABEL_2>
<DICH_DATA CI_END="1.4878662772859097" CI_START="0.4541549874015307" EFFECT_SIZE="0.8220230473751601" ESTIMABLE="YES" EVENTS_1="18" EVENTS_2="22" LOG_CI_END="0.17256390053343676" LOG_CI_START="-0.34279591215033084" LOG_EFFECT_SIZE="-0.08511600580844704" MODIFIED="2020-06-01 12:01:28 +0800" MODIFIED_BY="[Empty name]" ORDER="36" O_E="0.0" SE="0.30272490504266103" STUDY_ID="STD-B.-L.-Langdahl-2009" TOTAL_1="213" TOTAL_2="214" VAR="0.09164236813308815" WEIGHT="53.39769681249257"/>
<DICH_DATA CI_END="1.4807648023592548" CI_START="0.407369540005612" EFFECT_SIZE="0.7766714082503556" ESTIMABLE="YES" EVENTS_1="15" EVENTS_2="19" LOG_CI_END="0.17048608272835306" LOG_CI_START="-0.3900114473585265" LOG_EFFECT_SIZE="-0.10976268231508672" MODIFIED="2020-06-01 12:00:49 +0800" MODIFIED_BY="[Empty name]" ORDER="35" O_E="0.0" SE="0.3292390236805537" STUDY_ID="STD-Benito-R.-Losada-2008" TOTAL_1="185" TOTAL_2="182" VAR="0.10839833471412419" WEIGHT="46.60230318750744"/>
</DICH_OUTCOME>
<DICH_OUTCOME CHI2="0.2479048672498599" CI_END="0.8309087676419658" CI_START="0.31206644184391774" CI_STUDY="95" CI_TOTAL="95" DF="2" EFFECT_MEASURE="RR" EFFECT_SIZE="0.509213847626852" ESTIMABLE="YES" EVENTS_1="23" EVENTS_2="45" I2="0.0" I2_Q="0.0" ID="CMP-005.05" LOG_CI_END="-0.08044665838771041" LOG_CI_START="-0.5057529308079052" LOG_EFFECT_SIZE="-0.29309979459780783" METHOD="MH" MODIFIED="2022-03-14 10:38:31 +0800" MODIFIED_BY="[Empty name]" NO="5" P_CHI2="0.8834218655890561" P_Q="1.0" P_Z="0.006904447284109311" Q="0.0" RANDOM="NO" SCALE="100.0" SORT_BY="STUDY" STUDIES="3" SUBGROUPS="NO" SUBGROUP_TEST="YES" SWAP_EVENTS="NO" TAU2="0.0" TOTALS="YES" TOTAL_1="612" TOTAL_2="610" WEIGHT="100.0" Z="2.701418147533127">
<NAME>Dyspepsia</NAME>
<GROUP_LABEL_1>TPTD</GROUP_LABEL_1>
<GROUP_LABEL_2>ALE</GROUP_LABEL_2>
<GRAPH_LABEL_1/>
<GRAPH_LABEL_2/>
<DICH_DATA CI_END="1.1268298897472273" CI_START="0.19508484970632567" EFFECT_SIZE="0.46885758998435056" ESTIMABLE="YES" EVENTS_1="7" EVENTS_2="15" LOG_CI_END="0.05185835835289224" LOG_CI_START="-0.7097764566148349" LOG_EFFECT_SIZE="-0.3289590491309713" MODIFIED="2020-06-01 12:20:12 +0800" MODIFIED_BY="[Empty name]" ORDER="48" O_E="0.0" SE="0.4473880604651812" STUDY_ID="STD-B.-L.-Langdahl-2009" TOTAL_1="213" TOTAL_2="214" VAR="0.20015607664679663" WEIGHT="33.19074135797096"/>
<DICH_DATA CI_END="1.0996728054297404" CI_START="0.19166790499219166" EFFECT_SIZE="0.4590990990990991" ESTIMABLE="YES" EVENTS_1="7" EVENTS_2="15" LOG_CI_END="0.0412634852180615" LOG_CI_START="-0.7174506041367884" LOG_EFFECT_SIZE="-0.3380935594593634" MODIFIED="2020-06-01 12:19:33 +0800" MODIFIED_BY="[Empty name]" ORDER="47" O_E="0.0" SE="0.4456724117823523" STUDY_ID="STD-Benito-R.-Losada-2008" TOTAL_1="185" TOTAL_2="182" VAR="0.1986238986238986" WEIGHT="33.54060474565908"/>
<DICH_DATA CI_END="1.3411838917157848" CI_START="0.2684195673864303" EFFECT_SIZE="0.6" ESTIMABLE="YES" EVENTS_1="9" EVENTS_2="15" LOG_CI_END="0.12748832869582316" LOG_CI_START="-0.571185827928536" LOG_EFFECT_SIZE="-0.2218487496163564" MODIFIED="2020-06-01 12:20:39 +0800" MODIFIED_BY="[Empty name]" ORDER="49" O_E="0.0" SE="0.4104046580940017" STUDY_ID="STD-Kenneth-G.-Saag-2009" TOTAL_1="214" TOTAL_2="214" VAR="0.1684319833852544" WEIGHT="33.26865389636995"/>
</DICH_OUTCOME>
<DICH_OUTCOME CHI2="0.2457447151968343" CI_END="0.987106903975689" CI_START="0.4410415753901952" CI_STUDY="95" CI_TOTAL="95" DF="2" EFFECT_MEASURE="OR" EFFECT_SIZE="0.6598145072730487" ESTIMABLE="YES" EVENTS_1="44" EVENTS_2="64" I2="0.0" I2_Q="0.0" ID="CMP-005.06" LOG_CI_END="-0.005635810559773855" LOG_CI_START="-0.3555204692362818" LOG_EFFECT_SIZE="-0.18057813989802782" METHOD="MH" MODIFIED="2020-06-01 12:31:15 +0800" MODIFIED_BY="[Empty name]" NO="6" P_CHI2="0.8843765436044476" P_Q="1.0" P_Z="0.043062352983204474" Q="0.0" RANDOM="NO" SCALE="100.0" SORT_BY="STUDY" STUDIES="3" SUBGROUPS="NO" SUBGROUP_TEST="YES" SWAP_EVENTS="NO" TAU2="0.0" TOTALS="YES" TOTAL_1="612" TOTAL_2="610" WEIGHT="100.0" Z="2.0231047107589766">
<NAME>Urinary tract infection</NAME>
<GROUP_LABEL_1>TPTD</GROUP_LABEL_1>
<GROUP_LABEL_2>ALE</GROUP_LABEL_2>
<GRAPH_LABEL_1/>
<GRAPH_LABEL_2/>
<DICH_DATA CI_END="1.3026688178723185" CI_START="0.30516601345328587" EFFECT_SIZE="0.6305" ESTIMABLE="YES" EVENTS_1="13" EVENTS_2="20" LOG_CI_END="0.11483401751436008" LOG_CI_START="-0.5154638356961593" LOG_EFFECT_SIZE="-0.2003149090908996" MODIFIED="2020-06-01 12:22:52 +0800" MODIFIED_BY="[Empty name]" ORDER="52" O_E="0.0" SE="0.37024007900055156" STUDY_ID="STD-B.-L.-Langdahl-2009" TOTAL_1="213" TOTAL_2="214" VAR="0.13707771609833466" WEIGHT="31.67915783924797"/>
<DICH_DATA CI_END="1.3361200178012016" CI_START="0.24258538741314328" EFFECT_SIZE="0.5693181818181818" ESTIMABLE="YES" EVENTS_1="9" EVENTS_2="15" LOG_CI_END="0.1258454706602818" LOG_CI_START="-0.6151353632261275" LOG_EFFECT_SIZE="-0.2446449462829229" MODIFIED="2020-06-01 12:22:20 +0800" MODIFIED_BY="[Empty name]" ORDER="51" O_E="0.0" SE="0.4352558097391599" STUDY_ID="STD-Benito-R.-Losada-2008" TOTAL_1="185" TOTAL_2="182" VAR="0.18944761991169173" WEIGHT="24.326485728220337"/>
<DICH_DATA CI_END="1.3183666249341268" CI_START="0.4052790599729138" EFFECT_SIZE="0.7309626436781609" ESTIMABLE="YES" EVENTS_1="22" EVENTS_2="29" LOG_CI_END="0.12003620012487826" LOG_CI_START="-0.39224583487944964" LOG_EFFECT_SIZE="-0.1361048173772857" MODIFIED="2020-06-01 12:23:26 +0800" MODIFIED_BY="[Empty name]" ORDER="53" O_E="0.0" SE="0.30091700319851294" STUDY_ID="STD-Kenneth-G.-Saag-2009" TOTAL_1="214" TOTAL_2="214" VAR="0.09055104281397386" WEIGHT="43.994356432531696"/>
</DICH_OUTCOME>
</COMPARISON>
<COMPARISON ID="CMP-006" MODIFIED="2022-03-14 10:38:31 +0800" MODIFIED_BY="[Empty name]" NO="6">
<NAME>Percent Change in Markers of Bone Formation and Resorption</NAME>
<CONT_OUTCOME CHI2="77.06990600363022" CI_END="6.362390676020321" CI_START="4.232278034956933" CI_STUDY="95" CI_TOTAL="95" DF="5" EFFECT_MEASURE="SMD" EFFECT_SIZE="5.297334355488627" ESTIMABLE="YES" I2="93.5123834201063" I2_Q="0.0" ID="CMP-006.01" MODIFIED="2022-03-14 10:38:31 +0800" MODIFIED_BY="[Empty name]" NO="1" P_CHI2="2.6645352591003757E-15" P_Q="0.8695595452942868" P_Z="1.874166054913003E-22" Q="0.27953695174553517" RANDOM="YES" SCALE="9.12" SORT_BY="STUDY" STUDIES="2" SUBGROUPS="YES" SUBGROUP_TEST="YES" TAU2="1.6455460558664987" TOTALS="YES" TOTAL_1="479" TOTAL_2="470" UNITS="" WEIGHT="100.0" Z="9.748390156157422">
<NAME>Percent Change in PINP of Bone Formation</NAME>
<GROUP_LABEL_1>TPTD</GROUP_LABEL_1>
<GROUP_LABEL_2>ALE</GROUP_LABEL_2>
<GRAPH_LABEL_1>Favours to ALE</GRAPH_LABEL_1>
<GRAPH_LABEL_2>Favours to TPTD</GRAPH_LABEL_2>
<CONT_SUBGROUP CHI2="5.0604774611667995" CI_END="6.426089770477281" CI_START="4.234761685330572" DF="1" EFFECT_SIZE="5.330425727903926" ESTIMABLE="YES" I2="80.23901879469237" ID="CMP-006.01.01" MODIFIED="2022-03-14 10:38:31 +0800" MODIFIED_BY="[Empty name]" NO="1" P_CHI2="0.024477525659740373" P_Z="1.4950922692664392E-21" STUDIES="2" TAU2="0.5020454540270227" TOTAL_1="153" TOTAL_2="152" WEIGHT="33.38593747515166" Z="9.535260849137464">
<NAME>18 months</NAME>
<CONT_DATA CI_END="5.41877285625057" CI_START="4.16017313031073" EFFECT_SIZE="4.78947299328065" ESTIMABLE="YES" MEAN_1="38.8" MEAN_2="-44.5" MODIFIED="2020-06-03 13:09:56 +0800" MODIFIED_BY="[Empty name]" ORDER="83" SD_1="21.5" SD_2="11.6" SE="0.321077258528094" STUDY_ID="STD-B.-L.-Langdahl-2009" TOTAL_1="77" TOTAL_2="76" WEIGHT="16.88687880276119"/>
<CONT_DATA CI_END="6.652374848486254" CI_START="5.163868488618473" EFFECT_SIZE="5.908121668552363" ESTIMABLE="YES" MEAN_1="35.7" MEAN_2="-47.5" MODIFIED="2020-06-03 13:10:30 +0800" MODIFIED_BY="[Empty name]" ORDER="84" SD_1="17.9" SD_2="8.5" SE="0.37972798776123684" STUDY_ID="STD-Kenneth-G.-Saag-2009" TOTAL_1="76" TOTAL_2="76" WEIGHT="16.49905867239047"/>
</CONT_SUBGROUP>
<CONT_SUBGROUP CHI2="38.14366084710693" CI_END="9.338916026361147" CI_START="2.1914268795618903" DF="1" EFFECT_SIZE="5.765171452961519" ESTIMABLE="YES" I2="97.37833239444859" ID="CMP-006.01.02" MODIFIED="2022-03-14 10:38:31 +0800" MODIFIED_BY="[Empty name]" NO="2" P_CHI2="6.572622446299192E-10" P_Z="0.0015678775060895698" STUDIES="2" TAU2="6.475127225879938" TOTAL_1="131" TOTAL_2="120" WEIGHT="32.45686840457998" Z="3.1618175782926836">
<NAME>6 months</NAME>
<CONT_DATA CI_END="4.7108060209868166" CI_START="3.1853178619330498" EFFECT_SIZE="3.948061941459933" ESTIMABLE="YES" MEAN_1="80.8" MEAN_2="-49.5" MODIFIED="2020-06-03 13:12:48 +0800" MODIFIED_BY="[Empty name]" ORDER="86" SD_1="42.6" SD_2="9.0" SE="0.3891622935642242" STUDY_ID="STD-B.-L.-Langdahl-2009" TOTAL_1="46" TOTAL_2="35" WEIGHT="16.43245671106666"/>
<CONT_DATA CI_END="8.46520686653888" CI_START="6.724450482216158" EFFECT_SIZE="7.594828674377519" ESTIMABLE="YES" MEAN_1="67.6" MEAN_2="-49.2" MODIFIED="2020-06-03 13:13:15 +0800" MODIFIED_BY="[Empty name]" ORDER="87" SD_1="21.2" SD_2="4.4" SE="0.4440786662544787" STUDY_ID="STD-Kenneth-G.-Saag-2009" TOTAL_1="85" TOTAL_2="85" WEIGHT="16.02441169351332"/>
</CONT_SUBGROUP>
<CONT_SUBGROUP CHI2="23.885173032239017" CI_END="6.787622801760636" CI_START="2.865691146263349" DF="1" EFFECT_SIZE="4.826656974011993" ESTIMABLE="YES" I2="95.81330225805671" ID="CMP-006.01.03" MODIFIED="2022-03-14 10:38:31 +0800" MODIFIED_BY="[Empty name]" NO="3" P_CHI2="1.022584046106445E-6" P_Z="1.4057261223962742E-6" STUDIES="2" TAU2="1.9185333902623067" TOTAL_1="195" TOTAL_2="198" WEIGHT="34.15719412026836" Z="4.824191069996134">
<NAME>1 months</NAME>
<CONT_DATA CI_END="4.312667188784787" CI_START="3.3648127391945692" EFFECT_SIZE="3.838739963989678" ESTIMABLE="YES" MEAN_1="71.5" MEAN_2="-20.1" MODIFIED="2020-06-04 20:48:33 +0800" MODIFIED_BY="[Empty name]" ORDER="95" SD_1="32.2" SD_2="9.9" SE="0.24180404769341998" STUDY_ID="STD-B.-L.-Langdahl-2009" TOTAL_1="98" TOTAL_2="99" WEIGHT="17.32907925562854"/>
<CONT_DATA CI_END="6.487591912778341" CI_START="5.192253735573767" EFFECT_SIZE="5.839922824176054" ESTIMABLE="YES" MEAN_1="66.2" MEAN_2="-18.5" MODIFIED="2020-06-04 20:49:38 +0800" MODIFIED_BY="[Empty name]" ORDER="96" SD_1="19.8" SD_2="5.4" SE="0.3304494846390128" STUDY_ID="STD-Kenneth-G.-Saag-2009" TOTAL_1="97" TOTAL_2="99" WEIGHT="16.828114864639815"/>
</CONT_SUBGROUP>
</CONT_OUTCOME>
<CONT_OUTCOME CHI2="43.276785903987715" CI_END="5.217415446958102" CI_START="3.741917070241274" CI_STUDY="95" CI_TOTAL="95" DF="5" EFFECT_MEASURE="SMD" EFFECT_SIZE="4.479666258599688" ESTIMABLE="YES" I2="88.44646177954894" I2_Q="91.5069914084871" ID="CMP-006.02" MODIFIED="2022-03-14 10:38:31 +0800" MODIFIED_BY="[Empty name]" NO="2" P_CHI2="3.247236635139927E-8" P_Q="7.699318390286258E-6" P_Z="1.1687771502066875E-32" Q="23.54878107622082" RANDOM="YES" SCALE="8.16" SORT_BY="STUDY" STUDIES="2" SUBGROUPS="YES" SUBGROUP_TEST="YES" TAU2="0.7457990807359661" TOTALS="YES" TOTAL_1="406" TOTAL_2="451" UNITS="" WEIGHT="100.0" Z="11.901042614701167">
<NAME>Percent Change in CTX of Bone Resorption</NAME>
<GROUP_LABEL_1>TPTD</GROUP_LABEL_1>
<GROUP_LABEL_2>ALE</GROUP_LABEL_2>
<GRAPH_LABEL_1>Favours to ALE</GRAPH_LABEL_1>
<GRAPH_LABEL_2>Favours to TPTD</GRAPH_LABEL_2>
<CONT_SUBGROUP CHI2="0.7763553295285983" CI_END="5.456098090496697" CI_START="4.4799695578361405" DF="1" EFFECT_SIZE="4.968033824166419" ESTIMABLE="YES" I2="0.0" ID="CMP-006.02.01" MODIFIED="2022-03-14 10:38:31 +0800" MODIFIED_BY="[Empty name]" NO="1" P_CHI2="0.378258174375106" P_Z="0.0" STUDIES="2" TAU2="0.0" TOTAL_1="133" TOTAL_2="137" WEIGHT="32.55974935622406" Z="19.950584464124116">
<NAME>18 months</NAME>
<CONT_DATA CI_END="5.431027241882614" CI_START="4.094850164463267" EFFECT_SIZE="4.76293870317294" ESTIMABLE="YES" MEAN_1="11.7" MEAN_2="-56.1" MODIFIED="2020-06-03 13:17:03 +0800" MODIFIED_BY="[Empty name]" ORDER="89" SD_1="17.1" SD_2="10.2" SE="0.3408677628668031" STUDY_ID="STD-B.-L.-Langdahl-2009" TOTAL_1="69" TOTAL_2="66" WEIGHT="16.436869807576436"/>
<CONT_DATA CI_END="5.917484030762132" CI_START="4.488037621080132" EFFECT_SIZE="5.202760825921132" ESTIMABLE="YES" MEAN_1="9.1" MEAN_2="-65.1" MODIFIED="2020-06-03 13:17:36 +0800" MODIFIED_BY="[Empty name]" ORDER="90" SD_1="18.8" SD_2="8.0" SE="0.3646613970861944" STUDY_ID="STD-Kenneth-G.-Saag-2009" TOTAL_1="64" TOTAL_2="71" WEIGHT="16.122879548647624"/>
</CONT_SUBGROUP>
<CONT_SUBGROUP CHI2="11.68762989385591" CI_END="6.68565114331269" CI_START="3.349950820423499" DF="1" EFFECT_SIZE="5.017800981868095" ESTIMABLE="YES" I2="91.44394535862493" ID="CMP-006.02.02" MODIFIED="2022-03-14 10:38:31 +0800" MODIFIED_BY="[Empty name]" NO="2" P_CHI2="6.291773111095633E-4" P_Z="3.7098174561286957E-9" STUDIES="2" TAU2="1.3249546781127026" TOTAL_1="132" TOTAL_2="149" WEIGHT="32.62098937095295" Z="5.89663833922163">
<NAME>6 months</NAME>
<CONT_DATA CI_END="4.78260676431342" CI_START="3.587048845458159" EFFECT_SIZE="4.184827804885789" ESTIMABLE="YES" MEAN_1="41.6" MEAN_2="-50.0" MODIFIED="2020-06-03 13:19:22 +0800" MODIFIED_BY="[Empty name]" ORDER="92" SD_1="29.5" SD_2="11.0" SE="0.30499486936639386" STUDY_ID="STD-B.-L.-Langdahl-2009" TOTAL_1="66" TOTAL_2="74" WEIGHT="16.890870392542382"/>
<CONT_DATA CI_END="6.658574443189825" CI_START="5.115696315390195" EFFECT_SIZE="5.88713537929001" ESTIMABLE="YES" MEAN_1="45.2" MEAN_2="-65.3" MODIFIED="2020-06-03 13:19:58 +0800" MODIFIED_BY="[Empty name]" ORDER="93" SD_1="26.0" SD_2="7.8" SE="0.3935985915990438" STUDY_ID="STD-Kenneth-G.-Saag-2009" TOTAL_1="66" TOTAL_2="75" WEIGHT="15.730118978410566"/>
</CONT_SUBGROUP>
<CONT_SUBGROUP CHI2="0.5959467492047305" CI_END="3.869066749103416" CI_START="3.1479845132598063" DF="1" EFFECT_SIZE="3.508525631181611" ESTIMABLE="YES" I2="0.0" ID="CMP-006.02.03" MODIFIED="2022-03-14 10:38:31 +0800" MODIFIED_BY="[Empty name]" NO="3" P_CHI2="0.4401288749997627" P_Z="0.0" STUDIES="2" TAU2="0.0" TOTAL_1="141" TOTAL_2="165" WEIGHT="34.819261272822985" Z="19.072953219840613">
<NAME>1 months</NAME>
<CONT_DATA CI_END="3.8685814291228353" CI_START="2.88498835486126" EFFECT_SIZE="3.3767848919920476" ESTIMABLE="YES" MEAN_1="19.7" MEAN_2="-44.0" MODIFIED="2020-06-04 20:52:01 +0800" MODIFIED_BY="[Empty name]" ORDER="98" SD_1="22.6" SD_2="14.9" SE="0.2509212113130732" STUDY_ID="STD-B.-L.-Langdahl-2009" TOTAL_1="71" TOTAL_2="86" WEIGHT="17.51867871096247"/>
<CONT_DATA CI_END="4.191721377386578" CI_START="3.1314774255062705" EFFECT_SIZE="3.6615994014464244" ESTIMABLE="YES" MEAN_1="11.7" MEAN_2="-46.1" MODIFIED="2020-06-04 20:52:53 +0800" MODIFIED_BY="[Empty name]" ORDER="99" SD_1="21.2" SD_2="8.2" SE="0.2704753659361542" STUDY_ID="STD-Kenneth-G.-Saag-2009" TOTAL_1="70" TOTAL_2="79" WEIGHT="17.300582561860516"/>
</CONT_SUBGROUP>
</CONT_OUTCOME>
</COMPARISON>
</ANALYSES_AND_DATA>
<FIGURES MODIFIED="2022-03-14 10:38:39 +0800" MODIFIED_BY="[Empty name]">
<FIGURE FILENAME="Forest plot.png" FILE_TYPE="PNG" ID="FIG-01" MODIFIED="2022-03-14 10:38:39 +0800" MODIFIED_BY="[Empty name]" NO="1" REF_ID="CMP-001.01" SETTINGS="SHOW_WEIGHT_COLUMN:YES;SHOW_MORE_DECIMALS:NO;SHOW_RAW_DATA_COLUMNS:YES;SHOW_EFFECT_SIZE_COLUMN:YES;SHOW_ROB_TABLE:NO;" SHORT_VERSION_FIGURE="YES" TYPE="FOREST_PLOT">
<CAPTION>
<P>Forest plot of comparison: 1 ALE vs TPTD in LS BMD Change (%), outcome: 1.1 18 months.</P>
</CAPTION>
<FILE>iVBORw0KGgoAAAANSUhEUgAAA2EAAAIgCAMAAAA7oZFwAAADAFBMVEUAAADAAAAAwAAAAMDg4ADA
AMAAwMD/gADAwMD/gICA/4CAgP/g4OBAAAAAQAAAAECAgID///8AAAALCwsWFhYhISEsLCw3NzdC
QkJNTU1YWFhjY2Nubm55eXmEhISPj4+ampqlpaWwsLC7u7vGxsbR0dHc3Nzn5+cAAAAAADMAAGYA
AJkAAMwAAP8AMwAAMzMAM2YAM5kAM8wAM/8AZgAAZjMAZmYAZpkAZswAZv8AmQAAmTMAmWYAmZkA
mcwAmf8AzAAAzDMAzGYAzJkAzMwAzP8A/wAA/zMA/2YA/5kA/8wA//8zAAAzADMzAGYzAJkzAMwz
AP8zMwAzMzMzM2YzM5kzM8wzM/8zZgAzZjMzZmYzZpkzZswzZv8zmQAzmTMzmWYzmZkzmcwzmf8z
zAAzzDMzzGYzzJkzzMwzzP8z/wAz/zMz/2Yz/5kz/8wz//9mAABmADNmAGZmAJlmAMxmAP9mMwBm
MzNmM2ZmM5lmM8xmM/9mZgBmZjNmZmZmZplmZsxmZv9mmQBmmTNmmWZmmZlmmcxmmf9mzABmzDNm
zGZmzJlmzMxmzP9m/wBm/zNm/2Zm/5lm/8xm//+ZAACZADOZAGaZAJmZAMyZAP+ZMwCZMzOZM2aZ
M5mZM8yZM/+ZZgCZZjOZZmaZZpmZZsyZZv+ZmQCZmTOZmWaZmZmZmcyZmf+ZzACZzDOZzGaZzJmZ
zMyZzP+Z/wCZ/zOZ/2aZ/5mZ/8yZ///MAADMADPMAGbMAJnMAMzMAP/MMwDMMzPMM2bMM5nMM8zM
M//MZgDMZjPMZmbMZpnMZszMZv/MmQDMmTPMmWbMmZnMmczMmf/MzADMzDPMzGbMzJnMzMzMzP/M
/wDM/zPM/2bM/5nM/8zM////AAD/ADP/AGb/AJn/AMz/AP//MwD/MzP/M2b/M5n/M8z/M///ZgD/
ZjP/Zmb/Zpn/Zsz/Zv//mQD/mTP/mWb/mZn/mcz/mf//zAD/zDP/zGb/zJn/zMz/zP///wD//zP/
/2b//5n//8z///9BjlLGAABYTklEQVR42u29C3Acx5km+OPR3ehuEOhsAJJpWR6KoOWYmZNs0xRI
AoRtNWTRWo5XcT6dHDG2x/bExciODZ9iI3Ta8OxsaBR3s+NHjHcnzid7GHGhkTWeWa89d5bW8tg7
JNY2AEpsk9CExr4NyQAfehCSSHYCIBrNRgPsy3pnvbO6q6q7gf8j0V1dmZWZlZlf/n9m5V9/FwEE
AhEZurEKEAhkGAKBDEMgEMgwBAIZhkBsG/Ru43sryJ/T7GumO/Fq3vg52/2tz0eS48gdAC9dYRlP
c/nHcq+1oetdkEhfnvlYWb33ab0SfpqoHPMoh1Q/97xApUtyh08mEuyv3OqmK97Vd6M7QRMj5XXb
7XxlbPhO79uR25ddki9DTx/7W0cZFg2mp5U/mK6lx57mfr7Z+/RwJDluqX9GCabjIRjkDgxWd42t
wWMH7WE3wzt9KuqtX3ygItXNevXN16S/ljfd3VMXaifG/hXcccgedhT+k8/tyO3LbufaxNLr0h9q
idHjHDzK/cr3QSWSbDbgNNRacoM19u/KdCUpjeG1+/r+igtKbUDtFPsu1VPJgRLUMslUugKFQiU9
ldcqJA0j7EzqCDywm/3lSwPJFItaKGT7QD+W45ceSSYzRS2tCG/nt2Fy+rh8O8X0fTku6FQJnpVv
RylXMTOVvE+6nXwm9STfvoVCchIeeMekfDtTyUfk20mDfizHl35lalpayLBmUOd/vAKbEcmwn8Bk
i7T9/elhieJMfeqtZv6IC/rYFmx+lX3vmcqsHLgNBvs2Bg4/LIm2/vq6USHSwFBlV0t/cNuB/syB
PRI7LxnHcvzb5vsvHvqwllaEA//+TEW9ncLh529wQZU0/JU0Pqrl+vBPT5ar0raJrcWJL5jbV7pa
TmHPgS/3z+9lZ36yahzL8fccmC8fGjTuERnWIEp7pd7DCTEz4ULL5vDc5Fy1yM0JGOK5w5VTcPjO
rCI/U7BAuaDHD4+MP86+J2CxwqphvWdgDZ5iv09cNjRaS4V8EhYWWXyAhTxc147l+OzX7ukK67xy
WpHhF6fg0DH1dmpw7ioXRMZHJiRGqeWqwCMD8n1c2W3cg+V2NmD/gqy1/G7COJbjs/tITK8b94sM
a3DJ4x0PnjTpACXoiiKfX8HXmDD5WCvmYYlLL56Cg4Py8RHI57mgHvgT9gdwEh54AG4AuWPrnNyb
xsCQtxYN6a+lqCflrsq6oXosx58AOekbSlqRYezSH7PbGZCPWZYJLugy48dl0Mt14rFv/Uy+j4R0
487tuyVFrSu3ox/L8ceV29HvFxnW4JLHxvGuIf7Ee+UuFzqehWcKByNSQP2Qp5fm1axnocQz5vLs
o3NSl+yCH0wzrakMr6VsV78XkvxPNartGGBOIaP5ZBS3cw+7nRtqlkX+dhJzG6cSRhGOwWvvcbgd
U/t+iCttj6nkp6AY9e3syOdhpbfhp1Gk+wS8OP1ia5Y60oWZfC8blyUGVGHfHllFVcOSE9cV5XFv
rZBlLf7eUVuF/IksFnT0wehwIa0fj2jH0q99S+yXnFYmutvpK+TzS0wfYIMFu6mjt/G303ukx1Su
6qhf+/4S5kfYnSuVwR1Lv+6V7oO/X2RYGEpj+jORrEdssoZ9G26U9AlYfPOw1eJU6trJZcjO3gKb
L6z9pXkVRDaguHCmki0uQ/rU6pa1Qm7+yYum/nV+f3n1hZ/rxyvaMft1Zm3PC6tSWpniSoTzsGI5
kSu+Bn81eytMP79u0vmSkODKtTy3Z8uvfS+cPLZyetl+LNXJunQf/P2GjS60XkEgIgTumkIgkGEI
BDIMgUAgwxAIZBgCgQxDIBABGVaspxKp/hqMmJ8kejzRKfWnkqlsUSBmZCgUCkUYFnnsVBtIJZP9
0hbyQrLvSUsaXAKVrPOtsyisbgI84NLqk12SuI+4Z8jVtznDGpRShWQJaoWULVw9GsmIV1SmID0L
H9EeFCtlcLwd/WStnkzVi1BS4uaSgwD96oas4XQqVa/F0+ZS2Uc6tOw8w7xscpzx9NjAxvLBD7V4
kPC1F1JADgxsnBy7Bnb7MN1wTMaxg65JPB9ov4ZWn5r9lVuGrvV9M/x6Ao7czr4T3IUmiLeV9KRW
2jlWNfZHSZsmvfdN9k6dfG7qHvgVFKW41y9eh9qmsoOp9omepRNTg3G1cVLeZtxY2U9byz4Sa9k5
hvE2ORK92V9Ntrnpkwdv+aG/ZEcDit0Qw6PsmvT0dS02QK4vXZQsdnLyCJNhI87AlDR4qBEKhXzy
vrA3FQnYC8nYYP8mp+X9Qy72YUzIDUBKtrCSbKhmbDk9qxpaPZKcqkuGVqmkbGiVvy+VdxKaSn3K
GUr2V3awdAZAMelKy2mZsQG/B7MsmQ1IqPZYrA6Lmb6cXNcz7P6SmiG1CP4r3MU+7zLvjyoURpJ9
UEoninr99RnWWCmY3M+y/zj8hfRra3cdhtS9H08spPOT07EZD7uW/SGp7DWt7Gmnsn9DL7u602U9
1rJzDOvhbHJUDB3KPCyVdYS1s6Sp5A5k0wck8qcuKRfvN/fDGz86zHh06KxiPHF1BQYPzPd/kLOf
u9pfHQr5DkTshSQk4IN9Wjd3tA8bPJDuP5CT7aMGUxtrh++x5fRN+JSc03z//NQeGLhaLR+Wc/rl
xAMOBVPrU83QYWAZnM9++cCgXN8DJTUtHluslFX2twVvG/ZYhUM/Umr32OLEFzeCvKRg7HR9GIbr
pxPm05f7xnN7D2fG1Ppj6RuWH13SPt8brAhfSmVK0DPSXdtYVEIehZfj1FNcy/4bwsqe0Mp++Ec3
zGXfMpX9f1ZCNmMtO8ewn8s2OSY7huuweAHgR6ydN+Q3ejwIi+dgHGS7IYbVU3D4sSxnD3Vhv2xs
e07pv5UEi7u4wMsLugDXQ74DEXshCZkUjN/Rr3R0R/uwcTinlXW9d2DAHiE/Pizft5zTBlRuHdgl
b/8+f0W2t7KCr0/HDFnt7leNrPS0eJF5uLQxR2c3iofnEoY9Vg32Kwy7sDuo+UiS5XgZEvx0UE7o
VGU9dV6rP5b+eUPTgn1pyRBkbjZz6FboW0ndlNqbkAcC1YolNniX/ZN62S+Yy97d+rJzDFNscm7h
QxVLo8nZrdrm3BWQ7GjYb9VuSBILl+bZFR/h+mAePsv6kmrPk5dsktipu00RwrbMErEXkuN999P7
YEyRp472YScNsyrdhsqEt1krv63ltAW5O//3fjmLPDha7/H16WihfreU4R/Ih3paJhn49GRv/uuT
d7HOYthj3dBKmQfrBX5YnKmV+vadA34uI+vME0fm8lr9TfDGZa+dLg/NfRbK1bFFNvIvb5yvnH9w
XVav5qAUK8MW97GyzziUfVwq+187ln2sLcrOr9ZzNjmzIKs1rCyShPrCkdyRL6mSt8hfkl++9ElW
/DlQlaBSCRZZJMOep1s6/m9SckUtQtgQsRdSCvuHX5lXy+loH9ZtlNvRhgoSXRtzek41WIfPvOJZ
Mq4+LfZXCv6bVB3KW2ec0voGU8W+AX3sX5IzYOqBUqMz2Xxqgkz8rW38LlVSc3fVtCy6+DbKl6vr
9e8aUUeT+YVEXZEQt8fKsPzfsrKngpX9J3rZpSKPVoyyv7c1DOsrVPJLrAVn5SF+eFieLe6TZiNP
w0G4X4qShtF7IcVdkc//DitwFywpa3O3zcMJyZ5njyHc7x0FSViPKLMasg9SYd+Cv72QjDS7vYSi
ZzjbhyXh6D5WVmmEm4L37nVI4vSRryk57VsqZOBzcPuoV7m0+gS7/ZUaAUbn4ZRc305p/Us2Jv9L
+BP2+Sxnj1WBeW4mOxtoOE6yG0vYnqqQiRcy9V6t/k7AvGGNlU3WyJEkpFNLaZDWtqovw1ztc7LO
PXu5VCn0x6kmepd92KXsfVLZ5W7xJswV1bK/zcqejZ9hvyjmErni67JNzom5tR9JCxOnyz2yegGn
ZIObc2fLlTOGWdC10+XkPcWfAZ37Q0Uv7P695ylMv1DplqSWrCefqZTPLrM50DWFWPm101fDr3sf
eyEF507mkitnJMsgF/uwC2fW16Syzr0LXji16jTH6YU/lXM6s7bn9Aocnrvm2b21+nSwv1Jw/kz5
2NkVub6d0to9C6d2w2VGwd/l7LHo83+h1y7I14pjYRZmFxUNxcDw1POUvjA1otYfff5YN2hxrvRm
K/MUVrv35M6w2dkw7IZ05vuyzj2Q3p07Q+NjmF/ZV+Wy/56t7Nf4sk9wZV+OqeAi9mGlXbvGX7oi
nGQqfW7X0dNOL7UsxPR6zu2MP/rPrHZfaGqpeeR/PO4b5/T/fbwtb1+kXCL311646X03BXmB5/DI
+24acQx5383IkGYxfNPNN72vySSGw4nTktv3Ldf/1GZlRxtnxPZCoc30JNz5i0AgwxAIZBgCgUCG
IRCtZFhGf56XLTifq2UTqaz3pgLJZqkVpmIIRBuC99BXG9SsjWq5g7ZzI2XpXO7g4/DY856+ge7A
p14IhJMMO/ph/eiG/dwd8p6uGkxOKnvtCoXcfcnB3FSqIluBPQKqTZZqszSc6cuzj2QqU8NaRiDD
JBSf1Y9W3c5VYbiiGRHUzxz5YP2liRwMHPhydl7atS7ZZKk2S5dXxiuwdujNXYcGsJYRyDAJawn/
I3rqzmNzrypnzl9W/iSfTIuGTyYFNAFbTNjdsvWDCtYyAudhonj3OJuHPa0c55W/iekt9iUvbUg2
WdN64JHp/rkJ2J0vYTUjkGGC2IBJKDxqOfmhegkecLKsLJX2/SF0ncRqRqCWqMP2xjALI9k8zGq+
+EuYH5Xth2RwNkvZB3r+XLLPRCCQYWJYKa7mTlsdR104c0yyAlPB2SwtF1eyz1/DWkbsXODeesT2
Au6tRyBQS0QgEMgwBAIZhkAgwxAIBDIMgUCGIRAIM8y7pijRPiwwnZPfQ+n4HM18KfulnqBKfMev
UMEVjVoLaeTnnbOWhk/5/JMzxfBIi8vQs1zm7Kh8CQlaPYTP0qguqvwilsz49KklkCopbPsHqisw
GBrDKBFrMTceevUNlW62r3BBtN5j76xGfj45q2n4xPJPjj9PhApNfAcPU2WKNpdDicwDnUo3YmIx
n6f5mHKJEdrZ9BGwxf9/RSJNC8owy2DHmtBvUNUamnJjoW1Uj3WYcxh9LQUhomn40cL7DkmA5CIZ
bhqvJ8fo1Ha0DTAdWqRgDNMa3NDzfNrKfEEL+ou9N9t1N2GNJmjZfRP2U4g5tcu/hzdeTmGCqZnx
eZLWjJdtgCbd0faaK50YSoRHZVomDJwmRAJ12kjHQuI+LRQTUr600GdZbuMQ5apGTCyKc0ZSL+hO
mAZtq5UOKtj37fMwS3ekwl0kSoL5nmlOcdN5RfxikAZL7DlCERDVMaJWIBHCDCOmWWwTEoOIiLBI
2k+sV1DSfBoxF5raozUzIfImEdW7ALKsWXRbKt2YzwrOQNxiU78uFPF0mUZMIRogBm0+RUJIfAqh
mlmsee4MGeahwSmrydT0qImLZdYSrVMYqkzi1dPmr6iEgi15oq2PasVpbh5mJOcW0T9GwImf5caU
4yBVaJQoSKj5WSgJUlwEWmAifMV6m6nUfkALTER7UizWy3a8lojYaSANBaGeiDIMgUCGIRDIMAQC
gQxDINoNpn2Jpqmry2MQZ1AXw6LYDMOcbsFSaGM3pWsB9B24IuZaFlsrj7L4G9RR33qxmaOFYR/G
n7Dbh1n6g70A29s+bKXpTb82hgW2+/Jv0dgMw/g74Hu4NZArlQsnwLSV2e/WLHk6l8UthrmonvVi
M0cLxT6My9LBPsxUbKcCbAP7MHB/4NDtHkQaZZjoIKjZjVFllwcFk/EFN6y1Ynxz63WWrcqOMahd
CoNIJfvnST0ybFHHIs1F2jayi7jLsDDusTdwq5jMwCgA9xXApiz6jmPrvpwSRD1NJgMrsw0SDEiT
TAvBPswtkDadQcdjMJxkep1nKj50N21OA/MeNSLQki0ZugkvnijxjUhi3jDkudHPaZtl6+zDqMc4
hWhqHkYbDLP3jdiVICKq4IjMwqIoquA8zNJYEdqH+bUfQduWaLTEQGGxGYbZFbOolRxfg2k/JRGa
LGoI9mHeBXLbhI+0CYDAz8Oo0y/qJsVaYBimdQOrcRMNeIe0qT7aVFFbPvf3LBCNsxm3mQyj5tmK
ohLwP8wKnvrL/GVpjJgNw7wkp6i5llgx1VsTe41UaPOwkO3DTFl624fZCoD2YWJo1j4MNfHtAbQP
a495mF1dQIJtf4qJTxoQ4TIM2bV9gPZhbbPSgUAgkGEIBDIMgUCGIRCIpuBuH6afJQ7ew0B0u4L1
3fFR24t5ePWi/qXmPTQI+Bty9R9m9fTgb5Dmt5/f7BitafswsJqkWezDHFxVONmHBX0g11ZYgdB2
94oyzHlfouML0xtc3I3cXszDq5eDeyzHbqxFJOCzFk0dEnZIB3wN0vRgj+yINXZz9mF2kzRTO1D7
jTncjekd0W0L6qW+Ua/6joBh5uFKtQKTvijxd9DjLJ3MY2GM413j+/yC+P1ykfq0wQxFtIEY6pC7
AeJ6z52y14B4ybAY7qHXY6jT9EMiIGjcpBMFaKk7Mb8e5NUWfpsZmraADeTpwaE0TVSqZ17c7mkP
r02dvmtqMJ5svOzDiO+UwK193F9h7+SmJ8SmIp5mlqIaDW3EE1KDukojXKEkHvswF+MY9TTBPXMN
z8N8vYe51iyhTm+loMKzg/DmYbZtucbOZN/MQt3QC6IWcQHroCn7sAb1X/40kquJeZiAXxLiST8z
TflfLRz1TMtitGlnztTypqhmJoX60h0VcSJqZNuEfRgKoJjQ3ZhW468MOVuOxdeq1P2Ejz2W2K1z
ifjelJipmaiZWBh1GIJJGu75bXweZp8YKW/tImYhZrUcM5uAOVqORW4v5mEE5u08q9F5oYc7MmGD
NCq+aMBnF7l9mOkE2oc1CPQfhvARjGgfFomWiNhpFENdMcaVDsSOA9qHoQxDIJBhCAQCGYZAIMMQ
iO0By0oH9XsSS8Ti+MP9/dFNmZCZrJiAuAYJmGuJ+g9zTc7Xw5g9Q+IXh3f91Yx9mNUGzsk+zMN/
mBK7c+3DYrINc2CYJ7THnAJxGkdzJmTmfYkuQaLmWoL+w9yS8/cwZrP4ctxA75xYc/Zhdhs4B/sw
F/9hasVo7q3ank3URXVz8/kWPcNMIyq1j1KUcIHyP7Bv+DDeiGsEUy7EMScSyj0Kuf9y7oBUUJwH
L6eA/zAiUCho9N5cS+88NlDP0PDKEQeIiwyLqfC9PkLEefs2F+gy+prMaV2sxew5hTJi+amCok0R
6ssNSKMs9eriIdQY9XKk5pIBbcrOfYfPw+y1TMziltgieVUzsSgy5vGYBGlXYbNhzhaYEsc0/HfU
iUw5LX5ehBUUr4gB+myz9mFNTKC2gWHYYEsZ5uBbg1rsKoH69iQqoBcLe/EQdznm7uDWbB/m5T6V
BtvV6lY44UI35lCtSf9hzVyJaIxh5hUCk4kX8anlQE7CbP7uBbxmhtGqJOSIlPjEF37hRzCtjzbr
nFZ4Rtdhe37bE90eYoYGWaKh9qqnNlNNao1M3a9uSNvyuCQy/2FhqYhxdlnaomt3tgxzNPFy1WvM
i4e2p1Amz85WozHNDt16QkmgGRMyIfuwkP2HuUUMapDmaSbmkFgz9mFOZQ7oPwwhhpjtw1CzaFOg
fViMKx1RaiZIsA6kGKqMHcIwZFcbA+3D4l3pQCAQyDAEAhmGQCDDEAhEVDD5DxPYz2nZp0N9Ni5a
Lo7ae5hDZqbCcSZW3uZaQHwL5msfZnf55Zah1ZmXUHZN24fpNl4AVvswJ4dmziYRdDutdaxEsWGx
163NxVqM2IwZfB6sROo9zL1oYLZ28vJ5AdzOcf+b8Yhoc/nlniH1zdDJIqEp/2FWwzXidEfUuwDq
m2o7D9RVoWvan44vw6jNNEyzEFOHLEqMfdm67yMfWUUM28HWVqy36Zi6z48LbnQN25KhO20a6J8k
xJqA6HaBtjWIqwwL/9ad3iJgt/zihiy7yZjNoMXRiVg7jFwEPNU6a3DTGpCfiGl2C28z/sNEbLwo
2VkPlCOxaen1aDLiQniXt18o+xiJw3WEevaJSJrRa/ecj2LqZXtqKjbxzckat9ESmwND8B/m+74V
0lg5EZ4M0xR7GkB35SWUxf9YhMZRDczDhJUgIhZNt7ASmUkSgY1/gvMwS2U3JseE7s3DnTzuL22M
YQQ83pUh7nBLJZmDr7+WKv2x9wrhDAM68wrDf5hQEdHJWAjodlABhMUYoT6Kn4D3sBZo+rSp4AbK
7RM3oDOvMDq9kOlfCE7GEPbVemLzFWbWvm3v3TBOEsP/WGu8h4nMFsKyDxP3DiZqUSUyDwvLf5i3
fZjFYg/9hzWDeOzDUNdod6B9WFxaYgRtx4AEa3+KxXpZ26GWSS9Fk3JPOuqypxmwA7c7PNoo3eB1
LcJt5xuZU2y9de3b2Te/2pEyDIFocyylz10BuPLax3MdOw9DINp3HlbvvaIdPvCnkyjDEIgwMZJY
vjKkHg/94H9Il6JjWLGeSqT6a/pYUJC/hg1FeyYLlkCSgVI2lRyoQa0gAUiSCdr+GTV+hqVXkuL2
PdkJg59yCzPZZDJblE5kCxHnSFKp9DAUWYas2tXsbRhmwWlWwZlUMis3zkhGjj+YYlVdr4jP5QfY
ZfJ9qW1VY+lkR9Q7h1J/KllXG7+UKgBXD1Lf6JdbWcKJ+5JpqYFrfQXlyo5Gqf+VLYCrEsWG5O9L
Hx8Ml2PcSsffTs587We/+dhZbcYI8pTx0K36zPHiu/RDJbD01UT1nWv/PLx/ubpxe/Hl8+ehXv78
2VryuKLd7u+59O/u/tebLG72h5e/2vaVff78+e/87APP/6fN8tLpP6vBCByC85FmWPlQiSY2N797
6J/nfnO1xrL//24/XbOPgZ86/0rx7c3+w0/+8INXpOA/PHPxyf1Xa7DWs1l7+EVxOh8o/fDcl7vY
kdpW3/yvF//sw4ubcmtOw56Vq6nx5aoc9VvSnWv1ION7d337hx+UQ8nCWfq/PMpO5w+ySOdvi7iO
Il7pyP/ZEkiDFPf3yvK3fhamQOBkWA1+Gyanj8vySR6aclPpYpIdAwxMJR8B+XCEjWy6RBodfwse
hfQCbMDNyrPreuIpGEopoe+Z+Gk+PS0Psm9O7O2EAa340dlHoLKRSLG6gDvqUWc3NFdKVCuwCelJ
KUMofWJ22R5r7fjlBdZMN2DyCkh0gG9Wd7/M4tcTN2Dob8Rz24CFAWVdUG2rh6u7N6FLC34WFqV2
lDvChMx/tR7UiwcWldDabClxfJ3VVXU7qIh/fsPh5I37I9ISe2B/xqR01OcPP89qdRoGDnw5O5+T
D9dSGxfHv6DXey/UgQnVOusAlQRTYj5Xg1L1nBb6O/poDbVOqO+Pjvftlr73Sh2vuBp1dluQlers
6zAzDFJ/3VvNJJzipR97fgUSUBmGPm1oY43VvdRd2jgXYD4P+TGQO5TaVgB9x+be0IJPQj4PyqDS
+4J6bq9OwBswpoZudKVTWdbkhW9tB4Y9dPldqoKo/w1/5zKNiGE/PwWHjmU5JfT8IpNQClf2L4JC
vkrPwChoo/sma/ckPLOPNUD91MDxgwS+n03flt6blA1tjkDeSGuzE3Ty6twF+R7X4dtMdiSizm9i
IinV2eFTj915itVPqTJ32THeGy8e7oVXTx27c+6qOsFdY1xL7enbmxxNCi8wy4JJZgxrq10HpTXk
S/MT79aCjyhEkqRURu1hSj0YoXKzH5l4InvwVhjZ+vy2WOfIl3PvY/MvUOZi7Pud5OF8VCsdY5f+
+BQcvIXLXRvUtqRDBbk7bmSU+lYbhBYfqs52Q/n65fvh94FunKsuXr94XQrdBzpb8x1R278eT0kF
Hc4deTGm7rMo1dnd4889Ps46fHriPzqTOr8IKXh6/PGXJpRHKyNTk/MUVqrnHrywXn5QNK85nSSs
rRZYvizhc4ZusU/vDTl1QYuvh1mdngD3L7Dxcr0E2wSlf1IHKYlmN/VVrkS3lgj5ey7NM9bMglrv
paJaqR+CUkk9XIdXX+EuLkFibaPc1aN2GPb3TGVofLfckN+FXfpdQL0D6vo+eX5Su1b/TDx7geRu
+xSrbDYPYyp4n64E2tHFtAk2D5NnQqXVyefk+droQH6CzXuFW5q1p9Hci5bg1/Q2PninNBE310MP
FNVQlagHj8mRtoUY6/r1zeqY8ltvhb9FhWNYX6GSX2J12QXDw8qqzFGmBc6xHvBLmB9lzT/HmNIN
u+b1KxKMQ+nUUn7iKqSTI6MsHsAXN2FuRE51YS5XyhcyStRkB1T1FixIuvhnyzFJsDTs28fqsFua
YSWkn592ipWRajbFYuWlWNITEXhJ6QfXn4J94vPbJIweZUMIS0Btq77U8DMGqeekNk5KwdPT09KM
W60HZTk+AffuU0JTMP9rdpUaaXvgyMZvST3+XddXI1C2OIb9ophL5Iqvw4k5dQrSs35qGpZncnDh
zLHy2WXIzt4CmbnsTziGvQDZrj3lF9PQn1heP8NmMTM9CUivyKuJu0/Ub14/+bqigiQ6gmFSBVcX
jsb0lGfl7Fq5+Cqr98HV4rIkGBwraTGxsn5mFVZPl1dPy6IrPXGHXMCRrsvSvFc0tytnyuWizIl+
KcULcK1n9aGzK1rwhfuPlU9e5eJr9SA/3DxRXL92Rg5dPXNsyhRvW2D1+u6bby9H0kmb2jVVemdS
bMFtsHopD4h2RcFDGi3trTR6aYtups0K1Ny+xHxFbE9BOl3Cfty+SNXVJ2EO6P+HSU/Vs6uKDIuQ
YQgEIMNE52EIBAIZhkAgwxAIBDIMgUCGIRDbiGGU+zQfCYLar6GUcklR+c1TthjaKS2yJYr83lPq
kBmfqL2w3Dnuzai8wx5wvs5UFNg+71NCtAK9YSZmX/m3vOOcgP1N2zY3W07vRXf0oGQEOTku45Lh
Xz1MLG5jnJnbhJMuBMJfS5RHcPnlslQdxSk/rFPgArghn2q/KccZ9Y2/mjRwenmi2WMXsRSFS68x
UCd/jlrqSB9E/DLM8BVG3dyBmQN0eUE0bwU275NEd/5neIwgVoLZXxKtZEc4j4waXaiTdKNOstTs
bUlKi/MUZi2Nzd0CchARGsOomP7H90F79yOOehVx7O0OdCI2ohEf37DAOWYOyAbifhPcG/gpvp8d
EQ7DiH05gHp1ahFuNjKP8/eKRYnPBDAEjZKb4KEcQ4S70iHgyThAF3eaeZn0MtHez1/k5SspKB+8
Et5pnlYRsTAMPH1pO7sDo4azWQL8YVC3fLZFQYeL3NwwNiZrBBJGIEJkmOEWjHMSZZqaWLxHcb/M
C3fiTqZsjql0t1XeQsR1Md2UjG0Zx49znCdxgvMwRONoyHrFp4OGIwREUwmaG7oh3t5oN+uVwE+c
qa8uFnP3DfhEGMmFaG+GkRBihJRRQ/mREIuIQPgCd/4iEMgwBAIZhkAgkGEIRLzgVjootxTAndW2
OgRZHbBtNKK2p0qUmLK1P2XmDE8Id0LfZeFkz0JMR45fuFqPaBXDvHpek13Sa2uft20Xvx/feJbt
fY3NGIDf/m83EkMgYtYSeVNj1RjMYipmhIKzEZk5LaoalXGGw5S3+aK+2xq9IwTjOgLRGhlmEQaG
kZgy5nMWYRZdy25EZkmLmKzI5P+8lZaXumjjBHXTJ8XAGYkhEK1hmL0/up4z24IR4c7uSBriKZhM
0zhjYwkyBdF5DFOFibh0oF7E8FXnqKMBJLG9zoM62dQQijs0EJ3GMOK/8uEmkqj13TLETyQ6a4lE
eOKEK4OIjlvpAMf3sjn3b0qs4omCvxijTiKMyBBIQ0SXRSDaVoaZzbR0BrhahIHZiMyk3pku4izM
5HTVd3I4PN2y2XYZ6QjYg5lvwHI7YpIRgQgJnefdKBRyIMO2LdC7UbMI470ZSDAEMizKaRcSDIEM
QyCQYQgEAhmGQCDDEAhkGAKBQIYhEMgwBAIZhkAgkGEIBDIMgUCGIRAIZBgCgQxDIBDIMAQCGYZA
IMMQCAQyDIFAhiEQyDAEAtEMwzIF7SirHI1kkon+GnduOJtM9Zc8kxzJABQKWLUIhIVhtcwh7Sh7
UDn45NbF3FhOJY50rvypwQtjT3smecchrFYEwoFhRz+sH91QD75Z3f0yKDLsjrr0WTl+OQWPSkeF
Qu6+5GBuKlUBGJhKPiKdyWdSTybZAQsezvTl2UcylalhLSOQYRKKz+pHq8bZUegxn5uHLuWgfubI
B+svTeRg4MCXs/OSpNtanPjCBoD0TsjLK+MVWDv05q5DA1jLCGSYhLWE/Qhm1qDPdK5yDDLK0fnL
yh9swP5FYKIMruyGunodTcAW3IBbtn5QwVpGIMNcly2mJudNL9ldyk28qK505JW/CUalfF4+w0h4
BPTAI9A/d/gDu/NYywhkmAtKq5PPLfMnarfB47bXWn8ISiVNdTRfvvRP+yc+gLWMQIYZMBba2RHp
eiltCh2qr03aLvklzI+quiTDLOir+dkHev4c5rCWETsX3l5mIT0ufXLeLKoTlhMSLuw5Vj+7ov36
q4du1Q6XixvZ568lsJoROxZd6CQBsa2A3o0QiJ09D0MgEMgwBAIZhkAgkGEIBDIMgUCGIRAIO8xP
nCnRPiwwnZN3TTk+RzNfyn6pJ6gS3/ErXOiJOhXSKB4lnknIV/qUzwimLtXBJyCSoXcsPVCvPuJz
gU+ZiTlRYi+vuQbstSc18M7wOr8Cg6EwjBKxFiMQrG0p0elm+wqZYHqiROu6lp5sOXK7O/ArHx9M
fGOIZOgTi9oqU7S5HEqkHVGuELbymmvAXnvyyEI7nz4Ct9AtEokIyDDLYMea0GuI0tuaGuMfdRJP
8Q5zQnLDvysKV6dbZBJuhpH0LXGCGFHpdmBVwIZaabwPd7tUJ5GrkRKR2pRZxl+g/WpJp6FuvZYK
Uy+oaKC0SQJRcR0xVF4S8cyI7YjuoA13gw0riSYZxqqMGCqWRwtYJh6crkQC9bEIWGjM/Zoe2fzm
iZS7cec8o5ykSOoFbTgHIjIJJhQAt62GutIhOFFxmIdZGoMKd5H4JD4NqD36zhMJmIcj9xjiGQYI
JM2MJ943p61PiURCBGGYPvU1T4IFezYl7v3cqTkibiFblhS4pU1K4pwUiWXoGYs6qb1RqeJUpBIo
sizgPEyuLkIDaXDusanvJCLu+SwhKqmNo+Y6oc+NUIesxQoYNDC6qmo2EsJlLdGuwSnPbIzBVqpc
LpZZS7Qq8FRZXFRPm79Cn52A/yp7GFMVIye3iP5laUgwE+5RFgk2D/Mus628TjeAUiso0AIT4cMc
b1K1HeXQAhPRnhSL9bIdryUidhpIQ0G4mo8yDIFAhiEQyDAEAoEMQyDaDaZ9iaapa6DHILYtSbEb
hnH3YMra8e7cbocSaMw+jPgWysugjgpkaMuuOfswbt+ObhPhkAUf3yF0O9iHrUDjtl9BGRbY7su/
RWMzDDPdA5e15ea4Hu/GhMD2Yf73Q9zypHyhPdOxZdecfRhHLm3PgNMdEe8CCNpetAuomxZHvbtS
iAwTHQQ1uzGq7PKg2jDIm4iFWMaAfci9inT5Sl0upoIiG5ysOQIUzJxhSx/aeuwYpUTg7jsIxE2G
RXo3vYGbgx9DQbEJ07744a1145QuxdxeIkD8WiCCrb/EU9422MhNlFMbTaiYImw9v40egw1GnH6v
8yTGpw+atq6BeQ8fERm8oxynjJlgxEynJKQeR/gJmaCS05x9mNi9EVfDT4HiIhqah9EGw+x9I3JF
IMZhtkkuE4F6sQc2bR/WoFalnY+yGbctw8S0xEBhLTAMa1qnEowYoG+Lv2AoSGAz9mE+SzkiBcYN
U0LobqBp7L9c1+jiNgyjLSAsDanQNMYb8zHuElECUX41Pg+j/BsHTT/MmoH6y/xlaYW4DMO4eaG3
1VZY9mHqrXnkFLTQnuk43Fgz9mHeoeZmU9+VYC0AvsVDDM3ah6FF3vYA2oe1xzzMricgwbY/xVBX
bBXDkF3bB2gf1jYrHQgEAhmGQCDDEAhkGAKBaAru9mH6WeLgPQwa9LIQub2Yh9WWgEEX5XeVN20f
Jpyh4fTM65W/FsO3UPyHce7WiEeo7VrdnK0DNwGvRL/b141hzvsSHV+Y3tzr0qOzF/Ow2hIw6DK9
wbhp+zDhDPVgj6VvYo0div8wrmDEM9TBX1rb24dRd7WNetRypAwzD1eqFZj0RQn4eyJxlE7mMTqW
8a4Jr2E0mlyId4ZEnB8h11Gzu4bbWn4RdxkWZ7l7PYY6TT8kAoLGTTpRgIiNmm1MJ802SWwu6AJ5
enCowVb59bOb2nYSBuPNzss+jPhOCdz6jfsr7J3c9IQ6DyMeW3JpwAypEJc9kqOCvA/YV1X3rk3Z
h1HfqZ9rDbSFqW1HrnTo8zBf72GuNUuo01spqODsIEyxYNuIbJygQr4jfO2fiM8si0+ACLgiE6wD
Ldmm7MOEbNpcaoB0gorYpgwTVq/dp9iclmimUOyKDWl45qTaTpHQSyCWr5+SSBqaNzYyuUMOhYDu
hhQkAa3C2XIsPoLRhu9ItZ2izWiQjnXhE1HQIRcNs3b8XtMRWQF2qAwz/IJZHyURyzli6Ce65ZjZ
BMzRcixyezEP+zB/07FA08Mg/sPEkhIUOWH6D6P8ErGbBRjahzUF9B+G8BFmaB8WiZaI2GkUi/Wy
nb7SgdhxQPswlGEIBDIMgUAgwxAIZBgCsT1gsg8TsEux7NMxPxPxe/lUDN7ERO3DPNx5BfYf5lZn
QezD4vYfZs0ygH2YqX62hZOIFYhwP3Cvc5uLthixOefzN6mK0puYkH2Yz0bdoP7D3JasAxiktcB/
mDVLcfswU/102KvrXV2IuYSQ8BnGWfdy9mGcy0POYZhh2+Ijq4jRNDHAw3zJezt5g/7D/GP52Ie1
4KEtbW4JPpRtm62Aqwux6G6n14lgxEHeaEOW3WyBWO/B0UgsvlHK3X+Yj9LWqP8w1x24fipUK/2H
NdOntpvRSnxeZp1dSHpvUrdsbOOsw8xGYh5tEyYBuf2SVvsM40Q4iqnvFIQrgXfcFvgP86sCKrLz
EM3DgjJMU+ypuAoLvISy2JcJMSdkN1S+KmJ4CgHxWxoi9rhe8eL0HybsGRdJFCrDiDpjIo01Cv+m
Jupoy9lG3sRCHJppSB0xTv9hzVQBJY3V085Et32sBGExRqiP4idgHdaCtSgabiL+dl1i9mFx+g+j
TRAMdcRmVjrkpUFH/Vt/PwBxPUkM+7LWWIe1xj6sgbI4RozTf5hTlqL+w3SSooGYCOKxD8Phrt2B
9mFxaYkRtB0DEqz9KdZCjbu1WEqnhjtehiEQbSrDaoPXrwLckrnSuTIMgWhb1OofeYMRDN4o/WUJ
ZRgCEa4MK96T+e/6j6EMTaAMQyDCQ258TSXYEPu7+lp6oBQtw4r1VCLVX9PHgoL8NZzWI8xkwRJI
MlDKppIDNagVJABJ5gD6Z9T4GZZeSYrb92QHVHhRuQXI9yX7RqCg/opSRVGyGMkkk1K1K/naMJNN
JrNFrZ6lcmbl+IMpVtX1inhuA+yyonrcV9DTkVuzAKX+VLIu/6qx8mRHzOUp9mu5w4n7kukZpl4l
lbYtdCq/SPL85atDCr2U78sXR0gpSobdPXWhdmLsX1ki3HlYP3zsoCWsVOmFpw8u9x8Ygk0oTk9P
w3r5QahtTcqhS/d0vbU8dot0mPpCqf2r/GNwv3QL+ffTi/UysMPH4XSkGap19smti4NjOS1fG+6t
lS8evFurZ4aPHFw5yeJfX7sOtS+lhXMbOtD/47G7lOPhcSMdGdPwvbFM/5Sc/hNbF8sHr5nLc8/Y
c1kld/LvT5c/cxSGprKZse/BdKfya/iPzr0lCS7z35Vz7/hFhAyrwW/D5PRxWT7JQ1NuKl1MsmOA
gankIyAfjrCBT5dIo+NvwaOQXoANuFl5dl1PPAVDKSX0PRM/zaen5UH2zYm97V/pW/Cn0ld1Nr27
ui6NHx+dW440Q7XOvlnd/TKrfD1fCyobiRQLVutZJmZ6kp2oJ27A0N+I57YBCwOgELJY5dJR8Sws
quk/XN29CV3m8mzAwKISWpstJY6vs+PFRXZNx2LrKefzN/57hAzrgf0Zk9JRnz/8/IY0vg0c+HJ2
PicfrqU2Lo5/Qa/3XqgDE091uAGVRLYGn6tBqXpOC/0dvZcYLdnG60pQTqZLrONlk1mpuLeNpxKR
ZqjWmTRUscrX87VjL+vwaj0zfB1mhqEK3UvdpY1z4rnVIT/GspS1Qsqlo+Ik5PNK+gB9x+beMJfn
BoypoRtd6VS2JKWWZ9d0LGj1tt9T5l/830ju7YciZNjPT8GhY1lOnTu/yEZOhSv7F0EhX6VnYFRr
CNYICSbZntnHGqB+auD4QQLfz6ZvS+9NygY3RyDPa0Rtj+658o8PvxsmjqRW2J1AaXzuQrQZsjrb
JeUEM2vQp+frIMXW4dtaPTMcPvXYnac2IbWnb29yNJkTzW1C+uiSPka20lw6Ko4oRJJxaX7i3eby
HFE4Kh1NPJE9eKuSWkdj+b/81rCsHA6pSuLQUK7SlY9yHjZ26Y9PwcFbjBP6oLYlHarrL3fcyCj1
rTYILT5Une2G8vXL98PvA904V128fvG6FLoPdLbmO6HK16qJ/bKsXahIClG6moq42KzOFlidwcjU
5DzV87VPGXJHXvy8Vs/SfHn8ucfHCaxUzz14QZr3CmJOJ8kfKO2ipqNiH9cb8ue4epAxq9MT4P4F
Nl7KqX2uoymWX337VlDnYBL+Q7UrCp2FX63P33NpnrFmFlSdrlRUK/VDUCqph+vw6ivcxSVIrG2U
u3qU34vs75nK0PhuuSG/C7v0JRFd7LU76kpnmmT9Pp73IS9CaXXyuWXQ87Upr9fqn2H8M+q5Js2f
pK4/OpCfSDwl3tKsPeXmfvGYNNM20pHxmtHGHKkm9RlEUQ1VidolRX+tw8XY0Fr/LUPq8S23PxzN
nIBjWF+hkl9iddkFw8o+rduOMi1wjrXEL2F+lOkxc4wp3bBrXr8iwTiUTi3lJ65COjkyyuIBfJGN
byNyqgtzuVK+kFGiJtu/vtOp4TRI/0bT0iLiFrwVdYZKnRF4SdLatHxt3eCz5c/LpZPruVBgTVAZ
Bqk3XH8K9onPb5MwepQNGiwBaQGTTan1dFQRx9o4KT9aSQ0/w1pbLY+yHJ+Ae/cpoSmY/zULTcG+
efhxx6uKifX8O6U6/jfvWb8c1eTDOPxFMZfIFV+HE3NrSr33rJ+ahuWZHFw4c6x8dhmys7dAZi77
E45hL0C2a0/5xTT0J5bXz7B5y0xPAtIr8mri7hP1m9dPvq6oIIn2r+3VntXB/edh5ez6YHFamWRG
i/7EilRn6Yk7pMdKWr5WVBeOSsFqPcvtNLhaZEJvpOuyNO8Vze3KmXLZlL6WjoIL9x8rn5QVpms9
qw+dXdHLIz/cPFFcv3ZGDl09c2yKxTt/8tqx4nZwC3Gl8p533Dx4PLJtic3tmiq9M7kqFHGweikP
iHZFweO51tLeSqOXtuhm2qxAze1LzFfE9hSk0yXsx+2LVN1xiUURtP8w6al6dlWRYREyDIEAZJjo
PAyBQCDDEAhkGAKBQIYhEMgwBKLD4eU/LPArohxe8mx+yyIlDq67jFMufrR4dy+WdI1Ewc0DDH8n
5gI6loZzIkYac9KFQLgwrGkQJ87xHZQAcXgBmOVd806vS3f6bXiAAOITheeyxW0MdSAmX5TATroQ
CH8tkVKqvtRVPuIP2ZfcCfUACvwvMOKD7mBMvUx5w7s7eZzfz82n58Flb9HqzCKH0jQqvhGIADLM
8BVG3dyBmQN0eUE0bwXEQgdNPzN5jCAWbc7hNc1KdsRw/wqe0s0xilmdlNLiHHfZSqMOCEahkGyI
sBhGxfQ/3uWHvfsRR72KmL8tBPT060WoU17U0YF0QDa4O53VX+/ejJMuBMLq3UjtrdSfdBTEuBlg
8kaCXUYDXhnEoQhxEL8IRGgrHQJ9l4jPixz6Jw1OKaGLPKO4+vmy6KwWB+sUewkibIZ5L0A4uwOj
hrNZzmEO8XXL5/t0gHpeJL4C4r7uTmyRUGghomSY4RaMczBluJxSvYJZHDWbFwY0bcvfx5SbUyvd
bZWTEDHSdV1Md3PwJUSgJpx0IRA8GrJe8emg4QgA0VQC+4RFEbWt0W7WK4GfOFPf+VPM3TfgE2Ek
F6K9GUZCiBFSRg3lR0IsIgLhC9z5i0AgwxAIZBgCgUCGIRDxglvp4M02uLPaVocgqwO2jUbU9lSJ
ElO2Nusvy77gQPZg5mssKeBqPaJFDPPqeU12Sa+tfU62XcZOevPGfu2Mtz2YzRiAT0FhJ1IM0UIt
kXI2X6oxmMVUzAgFZyMyc1pUNSozLMwUUzIv/trPuZKCBuM6AtEaGWYRBoaRmDLmU+IgJ0zSwyxr
uCBisiKT//NWWk7qosNmSOIYQIM93dK3gCHTEK1imI/YMJl2mWzBiHBnJ05yxfFaY4uk6Q0bxjQN
mYLoOIZRU98WUb3cNTbqr855kkQTim7GMoTiDg1EpzGM+K98uIkkan23DBGaSdm0RBpkzxTKMURn
rXSoyxdC/ZsSq3ii4C/GqJMIIzIauAckGKKjZJjZTEtngKtFGJiNyEzmXKaLOAszOV319TbUlSU2
mzEQsgczX2NLAadviBjRed6NQiEHMmzbAr0bNYsw3puBBEMgw6KcdiHBEMgwBAIZhkAgkGEIBDIM
gUCGIRAIZBgCgQxDIJBhCAQCGYZAIMMQCGQYAoFAhiEQyDAEAoEMQyCQYQgEMgyBQCDDEAhkGAKB
DEMgEM0wLFPQjrLKUS2TTGSH5cMT9yXTM55pzWQBCgWsUwTCmWG1zCHtKHtQOXhi6+L6wTXpiPz7
0+XPHPVM67GDWJ8IhDvDjn5YP7qhHjxc3b0JXTLpZkuJ4+vSUaGQT08NkFRfHmAgmRpQz+ST7ECS
ZJnUkzCcTiUzNaxeBDKMOy4+qx+t6if7jp16Q/re6EqnsiXl3OZq/cDWzPg65A5k0wcGpTP99YMb
ANLLII8tTnwRrh1eKx8axOpFIMO447WE/QguzY+/W/o+MvFE9uCtyrkLLPjCGNyAB2HxHIxLk7TL
cEK94MJukCTgwMhX1rF6ETse5rdqF2DadlR6YK4qn/gBaEfT2l/yCPua3VB/cQFkfQLmltNYv4i4
0Ylv1f6s9DEnfdSt/IRS0dlR7dJnihOoJSIQdnoY6+3sKJ0aTsP3pB8pmP819FnipmH0XhaiYg5K
esAD/9ur0IPVi0CGeQf/vGd18OyKdLR65tjUyauW4HNny5UzK9qv7Owt+nXF1ZtP92P1InAehk4S
EDgPa/E8DIFAIMMQCGQYAoEMQyAQyDAEAhmGQCCQYQhElOg1/aJE+7DAdI5KH47P0cyXsl/qCarE
d/yKDpYboXqpvXPWbo+CXzQCnsnx56lAht6xjEDlgMplDFaDtjJTo0qIRyiYo6rFpUQtRUdiBQbj
ZxglYi1GIFjbUqLTzfYVIcGcis0Vx/PuAHz4byTilhx/nvpWp28saj6QazAowaxl5opIPEP5a7Xi
KnVE25M//sXqFohDwmaYdbBjTeg5ihOjobURjjqJp7YY5ozeSAJ0RYHKJyE0TwCq0DA6NWkuIiUh
lSMy+N/gSkzdstezhxl6nk/3MF8QuXhqqCeKa6WaGhZaG/j1Rk10UIEkSEO8bFQSuE8GOn27XVyW
H73miiOGIuAxElhmKMT4IoEG6XgHQWKbyojH95kYuQ31EXZDSb2gTeQgX0l8ZqSk9QPl9lrpoIJ9
3z4PszQVFe4icS1zBB9zSZCozh2RcPOaJjVFeyBpjgIiygayK2yGEW4aHVDAmJuKiPSeiNuPenQe
QdkU3tzJZzGR+MdyCGzVTAjlWhB0W7VrGkiDc49N/dok4t5BCDFzmAbsIlS0n1HfBGxlESuxcGBD
ww+iBTLMQ4NTl2YJPw/jYpm1RKt6T5VVA/W0+Su+aZi2PqoVRyy+ex+lqqrlFtHIMBrxoWRNGqoC
pzZwC1Wn5hHczY4AWmAifMR6KCp1fEALTER7UgzVzTi1RMROA2koCJcbUYYhEMgwBAIZhkAgkGEI
RLvBtC/RNHU1m4T5zGip9bJWGYZ52GT5G3Sp9nFKNfgasFA/4y/RDIXqxcF4KwT7MK6hePswp73P
pmt1+7mOtA9biW/fr33XVPgPSGM1DPOwyfI36FKvMI8FXr0VHDMKnKFIvTgZbzVvH8aV3ZQ/tVWm
6Qe/1bu9l+upm+LmHECiZpjoIKjZjVFllwcF04jHDWuxj29ENNixvxtbxoiv5OYj0wbLw11JwrzN
ZhNQy0U8ZXdH7O4gbjIsvsIHY5jNDIwCcF8BbMpiGL5sHd+gvrNuQ4L0ISLQW/1UKCIa0SXZ5uvZ
eXTwmxLE9BaI7TcP83szhYPdmNpA/P424jZb8RXeIekFHoqWQZ04BgE9G78tmHpEodcIUG03ZPP2
YY1FUofSzt2lONgyhvnPw2iDYaZcIjUMc7fJEpE60agofjNP4l8v/C5rU2M1bR8mUplOt4XyKzIt
MVBYCwzDDMI32PtaNdEIuj0pBPswirvlo0Z3A21i/0XdpFjchmFBbbLaCbThwIbz8q4k6nka9/w2
Pg/jl2yJ6YdZkVF/mb8sjRGzYZiHFZPN/CmsuZZ/WXwyFKkXh8RCsA/zrjsX+7AW2fd1Kpq1D0Md
Y3sA7cPaYx5mVxeQYNufYjFqrzt+paMVKxaIOID2YW2z0oFAIJBhCAQyDIFAhiEQiKbgbh+mnyUO
3sPEHGPZw2OwF6NeNlk+Ph+M3YFB/Ie5VYKwfRhnSUKEswtqH+btO8w7hksBOsg+bCXm3YjODHPe
l+i8v6+xxd0Y7MWoOSunQB9zLbGdd/7ewYTtw4wtFgGyC2of5u07zC+G4/22pX0Y/Xs3Xc2tpCRG
hpmHK9UKTPqixFfQuEgns8yIebyzEcy7P6jBYtsSw3A0YS4PjXdDcrO5teleA+L8xHmlZQ8Wej2G
O00/JAKCxk06UYBY3YlxndauwAjaZwZVXgV24HobpGnUFsvQZigau5gIVNz2wGDLcvayD/PwHubz
hNL9FfZOViXRNFXjlh2i9k/+ydNAZfHK0FZJTdmHhWI9gG+xb3weRpvuCI478AWmGGEtczSjBQXV
otzKbjfp8k4ggNtorrFCqblAYxxtica/PRgm3Dndp9iclmjuHTEpNjROhdQnTxJNoamQV9pAIoy0
ax1vA3T76DfBO7j5iNrUpWjnuSFYhQnaP+m34pYnDVhoGtctNqkjBisuyjCHeZh9YkSJ5RzhXnqh
1LrVBMzRciwuezFvm6wQzLV4/2E+6QgbpAnah1luUrTmbO7TbF7UAvoPQ/swMaD/MAQlTQSjfViD
WiJiJ1GsJZfu5JUOxI4CaSIYVSCUYQgEMgyBQIYhEAhkGALRXjDZhwnYpVj26Zififi9fCoWb2Ku
9mGcPZRbOXn/YX4F87f+CuiwrBX+w0w2YqL2YVozc353OgYrEPcu4F63Dircmy2O6nxevBe5NzFX
+zDjhKtnMJP/MJ+C+Vt/BXVY1gL/YSYbMXH7MNMba9uWTNRNZ3MMIHExjBpjF2cfpp+kpoFLt23x
kVXE6NmxgXiepEL+w8TSb9wHkjlD0uraCaYk0DZ3zud8jytx90Mrw3QxZDf0IsrmKbuHMGK9L0cj
sbgGLo92pxYnqsH419AoGsxhWaMKcfzCgeCTsMYYZm4yNzMO4qzaKxoDcbiOs4qM05uY1Y9zMFMP
/313fo6cAzsso34TP65csfgPc1WoOnZv/WBrGaYp9hTEecBLKIt9GRXsyCGqG7TRd9f6zTGbU1OI
6AVehnfE/JaRMPyHNdQ0KLwaZxhRZ0yksQ7KvziJOtpyRu9NjFre39SIdkVJQDbTGNxrROM/LLrZ
GoJbW7HqRsJijFAfxU/AOizcTsIZT0Vu6xn2tK0F/sMaioSbfZtZ6ZCXBh1nIPr7AYjrSWLYl7XU
Ooy3grKVlQY0qHLvfpp9GHV5kBWRfViY/sNMWYrah6FhWCDEYx+GRuftDvQfFpeWGEHbMSDB2p9i
sV7WMtTS91W2owxDINpBhtV6lwGGUv2Xt5UMQyDaBCfSjGBw9dIr/VeRYQhEyJhJflCTXa+N9Bfj
yrYnjVWP2E647byzgjjwlTIMqXOwoaurfzew9NW4ZVixnkqk+mu6PluQv4YNCs5kwRJIMlDKppID
NagVJABJ5gD6Z9T4GZZeSYrb92QHNE1RuYWR/mQyW4SS8ivSWbeaBelLZuQqyzrlN5xNJtM1LrjI
CvhICQZTrKrr4tP22kAyqYzcI9lkKjPC0pFbTm7NApTYr7rW+BmWU62eTNW1kd6Iy45TBblUStsW
OoJ2pYG+14eYgjgk0Uv+vnLh/blSzDLsbydnvvaz33zsrDYWgDwYHLpVHxMuvks/VAJLX01U37n2
z8P7l6sbtxdfPn8e6uXPn60lj8txlvb3XPp3d//rTRY3+8PLX237Vvj7d9z/LXYLcHD5x7/5P2rH
fnb6lfPnI81QrbP8B64s9/5dDUa6DoJDht2fOv9K8e1NGIFDSvDfjf3zEPybKqz1bNYeflE4N3Kg
9MNzX+6SUzxX+sjE2eOT3/7hB5ercmtOw56Vq6lx+RfUdkk5dU89+ck3vlJVLv7eXVpcgP8sFbP+
6fMvn67+5PxtcL7NmtFJhlX+z0vrIA1G/N9by98qJ2KVYTX4bZicPi7LJ3loyk2li0l2DDAwlXwE
5EM2/iV1iTQ6/hY8CukF2ICblWfX9cRTMJRSQt8z8dN8eloeZN+c2Nv+49wW/Kn0tQlXJtnHx+Eb
UWeo1ll1liY2ygB33HCMtXb88oLUTHfUNWJCehGqrKpvwNDfBOAzLAxAWknxyia8Bv8CBhbZWRXP
wuKC+uvoh6XPFEzu14M3jLi1cbnPHr+cYm3fIdhddz69O14tsQf2Z0xKR33+8POsVqdh4MCXs/M5
+XAttXFx/At6vfdCHZisrcMNqCSyNfhcDUrVc1ro7+hjCNTavxlqUE6mS6zvDs/A1xnHvpTKRKtG
qHVW68okpZxOv+ESL/3Y8ytMOVs1dB6pxruXuksb58Rzq0N+DFQS9x17/lk4CWN50LveSchrv4rP
Sp9dUjZbelH1uEMvqOfmoatTGLZcyQ2pCqLxN7znn5bjZdjPT8GhY1muU51fVEepDdi/CAr5Kj0D
o3qzbEKCSbZn9rEGqJ8aOH6QwPez6dvSe5OyjcARyBtpbbZ/M3TPlX98+N2wmbrzsdnDAHOzmUO3
Rpohq7NdrM6OTFzNHno3QDnvEu+NFw8zYbemaTT/K6T3sSZI7enbmxyV5r1imFBoI+PSi4dZvgrv
VBxRiCTLODmnXtiX1ruHEbe2oT5krhyDTMcsfyS6qklp/gXKXIx9D2eeX8nHvNIxdumPT8HBW4wT
+qC2JR0qyN1xI6PUt9ogtPhQdbYbytcv3w+/D3TjXHXx+sXrUug+0Nma74RWWKsm9jNBRqovPXfk
bihXxxYjHhdYnS2wOmOdddFTxucXIcX9/PPTA9V9XbBSPffghfXyg6K5zXGEYin+PsxylJNay9wb
4LXTY0Nzn1V/GHGf+EflzFJu4sUSdA4S18s3K0fys7BbX18bi2ng5lvynkvzjDWzoLZ3qag2wIeg
VFIP1+HVV7iLS5BY2yh39Si/F9nfM5WhcUXt/S7sMtSaeoc0RJ0J7CtprcPHUOpFpWJ9cuL1sUS5
Vv5rqcZHB/ITbN4r3NKsPY3m/g47LpaMhF8z2ljtDeWfrNe/q88gtLjPPCZN06F2GzzeYTum0m/e
NqQevvP2td1xZcsxrK9QyS+xuuyC4WFlVeYo0wLnWG/7JcyPQh87LLH4u+aNtmYcSqeW8hNXIZ0c
GWXxAL64CXMjcqoLc7lSvqBqEskOaIHUcBrS7KZmZlgt9KWW0hDtw0K1zn4Je38NVddYGSmWLsOk
Rx+pkSePSAPx9adgn/j8NgmjR5nqxxJIJ2uj7GcS7t1ntMuc1MZJMFbfs8kaOaKdSChx2Y/p6Wlp
Pj5UX5uEDkN++Yqsob3jV5UYt01xDPtFMZfIFV+HE3Oqyt+zfmoalmdycOHMsfLZZcjO3gKZuexP
OIa9ANmuPeUX09CfWF4/cwFgpicB6RW5Q+w+Ub95/eTrigqSaP8GWO1ZHdx/HpZPTk2d/jlc696T
OxPtSnR/YkWqs9Wzlan97vJgUYq1yp3Y1b3yhX9i3B/puizNe0Vzu3KmXC5OK/lmpRRPFNfXzujb
hy7cf6x8kt9MdKU3W5lnxZKf1LG4187wodWJo53yLIzn2Pp73nHTD6uxjg1N7fwtvTO5KhRxsHop
D4h2BZNMrmFLeyuNXtqim2mzAjW3tz5fEdtTkE6XsB+3L1J147mYTdD+w6Sn6tlVRYZFyDAEApBh
ovMwBAKBDEMgkGEIBAIZhkAgwxCIbcQwyn2ajwRB7ddQSrmkqPzmKeco/BG1JgvWq7hklETthXVO
l/LpupdG/sR3byKaRm+YidlX/i0vfyfg/KZti5st6piOS7rcO9xF0iUWtzHOpWnEOxcCIawlygO5
/C5bqg7mlB/dKXABFPhfYMQH3cEYLxSCvjzRlJ4Hl4MKWy11ZBEifhlm+Aqjbu7AzAG6lCCatwJi
oYPmJcTkMcKld/MeD5TsCCfaiJd0E0hXSotwaq1raZB8iLAZRsX0P97lh70XEkf1ipi/nb27uL//
3X4RdXQgHSRdr9I0650LgXBimO48TGC1g4IYN4PobiSARyxint+Flq6D3EUgwl7pEOi7RHxe5NBN
vbU5X7/iPhOsgOm6qZ+4lIiIimHg6R7L2R0YNZzNcg5zSHC3fNZLqMNFbrIlSLqhrZsgEAEZZrgF
46YwJv/BlrkN94tbQwch72Bujql0t1WOnk71qK5r6l7pUj8/XY1450IgHNCQ9Uo4Xlqby6Th3CjB
ZcLtjHazXgn8xJkKLSzEiIAPhpFciPZmGAkhRkgZNZQfwYkXIk7gzl8EAhmGQCDDEAgEMgyBiBfc
SgfllgK4s+rzrUCrA7b9RtT2cIkSU7bWXMHlARvomy1s5eGeyamP85y+cLUe0SqGefW8Jruk1w4/
4pg8sfDetNtezB7M8UtJCE2/EK3UEiln86Uag1lMxYxQcDYiM6dFVaMyzn6Y8jZf1N1wxCbBnMob
jOsIRGtkmEUYGEZiypjPWYRZdC27EZklLWKyIpP/81ZaDuqisSnKqrpS4qYbCkHfAoZMQ7SKYU66
mss5sy0YEe7sxEmuWIw2vThgTNOQKYjOY5gqTMSlA3XX2Ki/Oudhr+nPUEJxhwai0xhGhOSIY4en
1nfLEHHiUCFyOeSNcgzRWSsd4PheNuf+TYlVPFHwF2PUSYQRGYHXLlCGITpMhhmGYKZVcVeLMDAb
kZnMuUwXcRZmcrrq620cnm4Ztl3unHYptmEP5vjlrpkiEFGg87wbhUIOZNi2BXo3ahZhvD4DCYZA
hkU57UKCIZBhCAQyDIFAIMMQCGQYAoEMQyAQyDAEAhmGQCDDEAgEMgyBQIYhEMgwBAKBDEMgkGEI
BAIZhkAgwxCIqFHvR4YhENERbPm1LDIMgYiMYACv9yPDEIhI8Miy9BmxFEOGIXasBPu3Q/J3tFKM
Y1hBhvZrOM0FyF9PpqFWT6bqRSgpMXPJQYD+vBY/larXpLj3deBbMPrZLRazyWR/TauGWjqVzA5H
lmG2oFe4Xu+1VMESK8NO1AZYsVid96eSrH4ZiuxooAaDqRzrJBXhHNV0lOM+OaeSmqGUvZF+LZNM
ZkdgpJ99qfG1PKVr9F7Sr9xCJ6uIVyWKDUUrxTiGTU8rfwruPGyJWfpCAnqnTj43dQ/8CorTLOb1
i9ehtllS2uwTPUsnpgalw1OVUofV9VJ2jH1+5ODKybEcq4Lp5+A05G7sKh9ciyjDWvagXOHTj8P9
ytcHpEFqwhIrc0jqAAf6fzx2F3xvLNM/JY+5d409lz0wBNfXWO1/KS2cp5qOMhyOy1979AynufSf
2LpYPngNymMDJw9+RA2/R8mT4VdwWmp7tc6moZMJBnBV+YtSijloiQPJ1AAk2fgERTaa3aeNknsn
eiEFk/thAz4OfyGd2dpdhyG1iZ9YSOcnp9elwzfHRzussj91Q/rchPQkSON06ROzy1CuXrkZuiLK
8OgNddT66Kw0kBU/OvsII1TVGuvD0ucGLAxAGp6FxQV2zPAvYGCRHdUTN2Dob8TzVNORJZKSU41n
tJH+w9Xdm+zON+HKJPvQLpbzZPg4fIOrM0QDDMsdyKYPDG5I49OHf7pRrn5CG1FhgdU7E083WL1/
KZUpQc9Id21jUQl9FF7WEuiFaodVwuk3pM+vw8ywXPS91UyCfaXef+qNiDIsrqqj1nhakgQfHe/b
DUAy1ljPymMt5MdYnZ+EfJ4dM5yEMemoe6m7tHEuwJitpCNrhcorJ3tf4IKN9AH6js29wWpieIbV
iYIbSp7yOCS3PRR/3uE9v+s7koKo/OXW4mRYBRbPqRypwOAAnNAZlmfk2ZeWBva52cyhW6FvJXVT
am9CnnZNQF5L4BpsdVhll+WyHz712J2n2KBdqsxdlnXH+fFbI8pwLaGIsAdPnZe+qnMXmOZ2o+QY
SxY0XXBE6egMRxS+pPb07U2OJnOiearpMIxspRUllH+3q5E+wKX5iXfDZurOx2YP86EK/5S2h7Wx
ThcuD9+qKIlDcGsXxMkwkAYzpapPPLbZD5Ma59nfa6fLQ3OfZRrU2CIbzJY3zlfOP7guq4ZzoPcP
7epOw93jzz0+zoaL9MR/lLt2/pyuJEWEXy1UJG7/ejzFvq7/1DnSnNK59+mtNau0xkr13IMX1ssP
imY2p5PkD5Smypnm9/u43sDuvAak+tJzR+5WQ2d1eqptvx2w9h3562qUEsyZYaWievoYvPYyp2WU
IF+urte/a8QcTeYXEnVFNbxdvxw+1JEVXpPmYUw77mP/4sGzcF36uk/2zzH2mLQ259RCcnu8BqWS
0se7oagcjQ7kJxJPibe01q4vHpNzOngnn6GRvj71upKWp6USerQ8tb6wLfCwrABEKsGcGNYHo/dC
ig15Uu1WjUWLJOyCbLJGjiQhnVpKy92w+jLM1T4nhWZmL5cqBXlJZhec7tApaWUYmPRKw6elakgt
7Yuaav+X4vpmi81w5ZVFx7W5JIweZfHmYH6UHRcK7OPefdJKFFx/CvbVhDNT02EJqDmZMzTS70sN
P8PuPAEzM4xZynJ8QslTDmVtn94eDJPnYtFKMCeGnT9brpxZgeWZHCzP7TGmVL1wM1zpzVbmKax2
78mdYTOIYdgN6cz3pdDLA+nduTOyYv8CJDqyun9RHFwtLksDtFT+a9171lg1RIotpaa2jDmsA66c
KZeL03Dh/mPlk1dl3b24vnaGHY10XYbvZ4U7u5qOG4z0r/WsPnSWdYCTU1Onfw4wo+Z57YwSqrb9
NpFit0YswYJ4Nyq9MyXW4QY2LuUB0UEoeDzXWtpbafTSFt1MmxUogP+wCrkuFC+dLmGn7Sik6sqz
Lif0/8Okp+rZVUWGhcUwBKITBDJ66EMgdhCQYQgEMgzR2aAxXvX3bVZAZBgCgTIMgehU9PJCjxif
5iNRqUls11DFLbl6mhJJsLpE4QKo9YR2ktouJmCOqmRh94VuROHz44rrWDZzUeTcKa6+IhpkWNMg
TpzjuySRu6hjFD4mdbjUmfPUmov0RcD5SmME0fMjfDzioFlT8yWUIMEamZfEORGj7ZAV8WGYMr7L
XUrpeEQ/lAZyRZqoAZwAkn5RPb7Wzwnlx3+bFCJu7LSUSM7T0r/dBFaw0UBPlHqkhMRqZIRtVBuK
+6oIs+p1u1IZ37Wh3zhUqGYJ0CUEUfu8qbIJp0BSTdvzaBEtDYv+aXBVv5Z43zP154aUpEEwW9m0
oujcQxGGaEJLpGKjE08A4tRnHboh8ZJYnIbnxQWvkZK/lroS0C4WxaSpMj5I8pp6CjoEwpNh2qoB
RzUqpoLSEIvUtJggotF8c6LExj1KUI4hml7pIP69lYh3aoceadLfrCKMerOMuktBgZii01fiWBQH
BRYR2pjXuqsizKrXnxYuC3i2SQ/hpjb8oVPvJx46ossl1OO+XAhJGpKUltVFFFiI0GUY0Z9iEeMx
knqoTEaAmJ5Wcb/MfCFUYJVQW7k0K26Ecj1czdU7CTO7HW9JmU2p9wHE+ZmAa31okzHsNpGr/qbH
l0FqnAYUSA1nJHpTXRGsbYY67FMSbUuimIqFYA30XaH1r2bbs+GMhG8q8K4pyhAjwQKrxjRSQiJi
kWCtaKFGdjA1NQ9rfHYXbpWQSOOT8AuMCLdL0LgaKGhGgpF7sfkR7c7OeORYRBkhwxBtJRmsF5AY
mRwJkGGI9uq4201nR/swRLvLwM7OiFutp45jiLaUGWhssW0torbnSPwODoeRy2r3ZTciC2YIZksB
l+njJUpDz8MMI47ItNKGM4KGnodR4pJK8KdSls1G3qZeDttGCLgadZmSFDQEs6ZAHa3IEIg4tERK
qf5F1Z3AVDtNNatHJRQsIeq15rRYCB+opUvdCUYsgo2IjUaRDakIRHgrHQ5GwBZTMYuSZTcis6RF
TFZk8n/eLsuuLpLAFAko4vWdYMg0ROwM81nXMS2lmmzBSADDEU+JZdUWXTVYMCwlsSkRHcMwVZiI
iwXqrqpRfz3Oix3EJ9SgOm7NQHTMPIwwKF+CUxv1ApkthLgEWX84Tf+sszjxmZN4YREdilJnpt3r
2p+FFC9Cbe+voJ7csC9NUuKqkpretRZQ9US0PWTff+J+HN5l+pV//2c+r7uBUDx5ToeTtuoWdJp9
z/ZmrnA/YWZ6MgyGmQ2oDEt6N4swMBuRmWSJ6SLOwgz091GpS4rEmb+gv6FKPjSSC2wIZrkrYd4i
okMwLymHTNEf+7enPVNqPO1pjbjsI7tu+lmZmglMsW4HMaDqcpquqAWovw21TL+CCyFEXfAgfDTC
pwBautq1TsojsVxtaK5+QssojOk+LF8o8doGw32pFIH7alC7D2qZVKakiBHJyXSuD2aSyb5hRbQU
oJZNZhW/uqVHXz0koNoNP2SkXRRNm9eizD7h0ytToczDOgJhTLtQhLUD1v6xulyGuZvgpjkgqWrf
u42gpUsw1b/xj2uKCJmGoWc2kkNKX+/NvyDgYHft01rap6BgTvs/uKbNTc9OWHS89JGdw7AwhBAS
rMUTMdkN+/VJqeM+twG1JGwuwgInSCp5SFRnflf3vXp9PywqP0ZS8M0RU0qFgmfaCWva91vSrupp
G0ncfH+26ZvEnb+I1s3DpqUJTi33l0wa/e4mbF6B8Tzk69xyBsCrMLV7Sft9hAXLns1LtfcXnq6V
+JSmp5tLeyJvdVg/PV0rX0aGITodAzcGVlmHT+SYRjZXgpKyllBUQ4fKb6Y/rUWdZcEySdI9jEE9
z4SZthTsm15lFhmG6DRsXb1fmv8k9jN5kUjDvtOMSfnSPWpo30x+aUY+milB3z4Y7ZOVROmz70ui
aSeltL9mSzs9k/8vetopLW0PzAyuIMMQnYaTu3ZLvfDtuQpTzIaSFabd9Zd396ih/R9NDZ6Uj1Lv
gKvV5MZVSUmcXGCfC5slbQJmn4fpaf8/7OstKe3DQ8nr5rSzH01NrVjT9po1Fk6mA99eOPZhgd+4
pRqQNPjuQXGnZEbpRLyRNWJ9Zt3s7FQaLSkH0zW0Utvu4FYjvRo77F5AmnkBvLhTMqN/i3gja8QN
mcoebzdkvNMZi+kaOiTb7mjOPsxwI6FbflFLbADNQExLHNRUKHW0LaNGWpaycP741MdhVDdQI/6U
Nt0hdycuccTZbq8/9w1g+Lh7B8swyzgtbh8GnBsxyquB1nAAPQqYbcbsh1aTMrAYlAk7JRP3RubG
Gy8HEw6GZk6lcde1UYTtPIb5jOqOhsemvYdAPBNy3I3hmJZfWdydkjlYs1DnQrj7cBF0Q+ZKOtcJ
qF4adEi2QxkmYh8WmkGWh22ZaFk8p2rc1n1KGmFKuLNPMJUGHZLtTIYR/5WP8N6QSoQkpj03P6dk
VqXNm+GePmRDcEPm4eEYzdp2pJboO7Ba7MEs72az9TSr9uVGFursWIxaXl3g75TMOhJQ4iI6if+c
KHz3bSi0djTDgtiHafZghPK/3MLB04DMloHNqkvcKZn5AhDzRtaIGzKbVipUKHRItnPw/wNx3Jyj
/SpBcQAAAABJRU5ErkJggg==
</FILE>
</FIGURE>
<FIGURE FILENAME="Funnel plot.png" FILE_TYPE="PNG" ID="FIG-02" MODIFIED="2020-06-03 21:35:39 +0800" MODIFIED_BY="[Empty name]" NO="2" REF_ID="CMP-003.01" SETTINGS="SHOW_STUDY_NAMES:NO;SHOW_EFFECT_ESTIMATE:YES;SHOW_AUTOGENERATED_NUM_FOR_STUDY_NAMES:NO;DISTINGUISH_SUBGROUPS:YES;SHOW_CI_LINES:YES;" SHORT_VERSION_FIGURE="YES" TYPE="FUNNEL_PLOT">
<CAPTION>
<P>Funnel plot of comparison: 3 ALE vs TPTD in TH BMD Change (%), outcome: 3.1 ALE vs TPTD in TH BMD Change (%).</P>
</CAPTION>
<FILE>iVBORw0KGgoAAAANSUhEUgAAAlgAAAGQCAMAAABF6+6qAAADAFBMVEUAAADAAAAAwAAAAMDg4ADA
AMAAwMD/gADAwMD/gICA/4CAgP/g4OBAAAAAQAAAAECAgID///8AAAALCwsWFhYhISEsLCw3NzdC
QkJNTU1YWFhjY2Nubm55eXmEhISPj4+ampqlpaWwsLC7u7vGxsbR0dHc3Nzn5+cAAAAAADMAAGYA
AJkAAMwAAP8AMwAAMzMAM2YAM5kAM8wAM/8AZgAAZjMAZmYAZpkAZswAZv8AmQAAmTMAmWYAmZkA
mcwAmf8AzAAAzDMAzGYAzJkAzMwAzP8A/wAA/zMA/2YA/5kA/8wA//8zAAAzADMzAGYzAJkzAMwz
AP8zMwAzMzMzM2YzM5kzM8wzM/8zZgAzZjMzZmYzZpkzZswzZv8zmQAzmTMzmWYzmZkzmcwzmf8z
zAAzzDMzzGYzzJkzzMwzzP8z/wAz/zMz/2Yz/5kz/8wz//9mAABmADNmAGZmAJlmAMxmAP9mMwBm
MzNmM2ZmM5lmM8xmM/9mZgBmZjNmZmZmZplmZsxmZv9mmQBmmTNmmWZmmZlmmcxmmf9mzABmzDNm
zGZmzJlmzMxmzP9m/wBm/zNm/2Zm/5lm/8xm//+ZAACZADOZAGaZAJmZAMyZAP+ZMwCZMzOZM2aZ
M5mZM8yZM/+ZZgCZZjOZZmaZZpmZZsyZZv+ZmQCZmTOZmWaZmZmZmcyZmf+ZzACZzDOZzGaZzJmZ
zMyZzP+Z/wCZ/zOZ/2aZ/5mZ/8yZ///MAADMADPMAGbMAJnMAMzMAP/MMwDMMzPMM2bMM5nMM8zM
M//MZgDMZjPMZmbMZpnMZszMZv/MmQDMmTPMmWbMmZnMmczMmf/MzADMzDPMzGbMzJnMzMzMzP/M
/wDM/zPM/2bM/5nM/8zM////AAD/ADP/AGb/AJn/AMz/AP//MwD/MzP/M2b/M5n/M8z/M///ZgD/
ZjP/Zmb/Zpn/Zsz/Zv//mQD/mTP/mWb/mZn/mcz/mf//zAD/zDP/zGb/zJn/zMz/zP///wD//zP/
/2b//5n//8z///9BjlLGAAAVcElEQVR42u2dDWwc5ZnHx7HXjo1tmL34VN33JVEpiYpYESWqcFoO
SA+dqXNJdwXSVoKkCJTqkH0NgbRwjYgPLm5C1Cg6UTunxCUKp8g+PkwIbmly0OwJvOS6QW0iKG6u
qu5oVLszl43B8Q6p6/2wvbvej/l4v+Z9/z+Id3d2dt55Z//7PM/7zDvP1OgaAORZgkMAICwAYQEI
CwDi1Nld0Zz9p2cfMk80U59flhkA5F4vLAAQlg1d5bSk6QsL5peZc4rLLdChLLhC4lvUTRxV4ExY
epEFm1s2q6VCGwVxwRU6sUO6lufy8pYB4Dp4L46x8pcB4NYVmjaXAUAweM8fBsKEgbKu0FwUOxXH
WHomq1AcY5nwjyBLTSkJmDaSnBXfh7DgCt17P+jKA4bSwjLnKDdMrDCCBJWI1Q2onG5AuESLxOx/
cIWAuCPcrw0ZEBYgzeBKrXMQwgLEiWrrJO9hyXRDfh4LMRYgF7xDTACu0HfEujIPXTGZO1nbWGWF
q41QAmEa6t7Rkg3amaazysVY+eEW3CJhrKnGgJZs1ay/+lUArhAQY+afsnoKhHcgxgLk6IjknkR/
DmEBchxvzz1Z+wxiLABgsYQmlp9ksOTNOCDdwJiG2hMLL44evAiLBYgYrJGtmcdk5m/n2GlYLECC
lk0nM4/TDem/vb2xUVgs4J14T6jgdagnjlEhIOEKc7mGZGvu9aoghAXIMScspBsACU84/6y1xDII
C7hkx+K8VWyHnJPf4QoZcmr/a4sXdrwtpbJgsRjSu3Ehxpp/tv1WuELgbUQ4Ey6x9A4tBmEBT0RK
phYiiLEAMZBuAADCEhljW/7or8BgbZMwl4WT0KxYHn+w3Fu3Tb0OYQGXTL9U9pqci5fP9sIVAlcM
pKYKgvf8F+PaEGIs4I7ElgrTGKLnpesv0g18QLoBAAhLWOL9VVboly3jgFEhE25+sLZwQUPRCv/R
Itnkd1gsFhj7a6rFukOXYLGAU5YH3632PWw1TsBiAYe8sGgGQ7J4QeQFueb7Id3Agrlrc/KE1Vp9
HQgLOAZ5LOA912DPyRlSZRzq8L1T50jI1mpDUt0FBRaLOtZYianuJTxheMRCjAXs0z1zwN6KqR0H
5Ok1LBZtjETU5pqTCYkyDrBY1D3hkYfsjgr7twQgLOAJpBsAgLAEZJuToZ61zYCwgB1iI1ccrB0Y
OSdLxzG7gS4tm9aXXN5QenV5apLCYlEl3uOsMoM8NUkxKqRK8FK9sw+kztwJYQH3IN0AAIJ3wTCu
HjxU5q3phnKf+bNjvRAWqMiXX3tMcyqs3s+OSzH5Ha6QInk1R+0TkaOOA4RFj9I1R7OUj93b5ahJ
CldIj5bbXV0fsfNNGZKksFj02BV29bHwLhk6jzwWH5DHAi6Ju5/BbsUhLFCO0R2uP/roKIQFymDs
P+b6s/uG/T8tC6NCSqy49LNKb5dNkGa+lL/dWAuLBUoyWPnanMqxe7TDgLBASSKdHj7cHvV9/5Fu
ALBYPgrdq62QrLZCHMICiznW73ED/cd8fgQwKqRisKI/qDKsqzgqnOXFiff3QVigiOVt1WqOVhNW
bc96f2cc4AopEH/B+11TQxv8nXHAqJAC1qME6hF17w1AWADAFQIIy5902ZhbnKy+SrwLwgL5Edbw
KiLbWTns55qkiLGI0/1dG5fV25lB6uuapLBYpDESpEoRnfNzTVIkSEmzvPZBG2tVS5CmObSpw79J
0ozFMk1zzvFln5kLS4BDHrZ1kY2taym+M+nvGMvU50Ips+AVYixANsaCmNxzimhcNCVZ8J7vEeEW
nXB6j731kvZW6zzt1wNR+iZNOW+ow3o55ZVwkOTmdj4rlcWCltwS64kQ3V5o0q8VQtLphquNc1mF
hWfzaQakG5zQErc5Pc9OumGW3g9v8OnFq6WDdyjEJRHSKU0j5NMjkTmlY85HVWYusFpwh4ixgGth
VQLCcmBetCCFjY6tlWdUCFyRGKaw0adW+fJY4CQ0QfbYHxImba8ZGfLlqWichCaYa3jrSdvr2hwV
znJ4RcPLsFhKcyxCZbMRX167CmGRi7IPhKlsN7zaj74Qo0I+oAYpoILsuoKwiNE1QG3TAwfhCpXF
mmoM+HHbsFiCM/NVR9990snKgcdn4ApVHRJuoFndMeq/CiEQFhku1HdS3Hp7/QUIS03ajwdpbv54
u98OCIJ3PiCPBezQ5zQGcqorow/CUpDY7hbaTez22eR3zG4gQcuqdym30PtMzF+T32GxCBB3fm1O
0ukH1vX4q/I7LBYB1tR/y+lH7M/HynFoc+PrsFiKEWIxE+/ldb46Jkg38AHpBlCVS6za8VOUBYvl
mVMP/g+bhjb8t4/OGCJ498zvYozq7r3/pYtwhepg/fs5Ri1NTvsoSQpX6JUuzU1tY1fBe/eMf8oo
w2J5JcTu9m97V8NiAQoWy0/AYgEIS0D6u5k2l+qHsNTgla+4+5xLT3hm0ICwVGBgkm3FvVBqyCdH
BglST/zlnWwno/c+kTgLiyU/xgW31+YkXX4uPOYTX4h0Ax+QbgAAwmJMH49zd1YfhCV7hLWbR6uj
uy9BWHIztMp9QWP3IVZ75ysQltwMRoI8mg35oowyhOWaZWNhLu2Gxz7rg6ODdIN7Ln3G/We9pBsu
1QchLEBeWBgVSk1M0bZtgnOFLrF+crHXw8cdXwld2PZ4rejHBxbLJTOd/AKdQKf4NUkhLHcYG7zd
38RbiBW5S/iMA1yhO5Z/8CTH1g9//tMTsFhSsvoc1+ZHhb9eB+kGPiDdAEqGWNgDxFgUiP2D1yoK
ntINaX76/GFYLOkYDHPfhfAgXKF0uKg5SpxQj9jpd7hCF9y8xvP9Tbx6Qu1QzRqha5LWQSbO+eVe
Ae7yVvNDoY8R0g0AMZZEJCEsUMQpUQpzDExBWDLRK8rUglQnhCUR1nREkD0JpwTOOCB4d0rX3noS
MRaJc4WpHeLWJIXFcogxXENiM0TOQU8OWxCWLATfDmBf4AoBLJY/OE3ofjaE8liWsOE7zhU646Nn
PyGyHc/TZrJ85oOzvWIeKFgsRwxoE0Ltz7gmak1SCMsRo1HBdmhXAsKSgNiYaMnu9pEYhOV/6neS
ukqV2LUUz9eLeaiQbgCwWLwxsFcQFo1v8FZy3yG5+VjWrULWJEUeyz4rmsnNayCUx0p/g/dvFLH0
DCyWfYM1uE7I/YpcFdEZwmLZ5tCf7Ce3MXIWSzu8+a+fF+9o4Sod2+xZ8YaYO7Z9TMCdyk83mJqm
L0oyIN0APFqstIRyMjJxYACF4B1WqsSovkvgnesSbyZpyRhLX/CN2T8Qmkb40hyy9bH2+izdoM+S
/YNcQ0dU4L07J15N0rx0QzqxMJdcWEgyIN2QYXnN14luj2C6YZZDmzpqISxfMv3GJwILS/vlFy8K
dsCQebfH8Q+E3r3x46Lt0eI8VmZIiDwWIOYKtcbG9IvMgkIHqTyxL77sJVOxpK6mtmWa8i5uFasm
KVyhHQa9qKKtqenNif+8t5HuwG1asJqkmEFqg/jnGt1fcmw1Xnc5vY0vtOafzyBe5z2+4+l2UV1h
SeAKNe3mm991/2Fdm8xkBFqnrtEbFc5u/8MbRiEsf2H9/KSHLNGnrdlERYt+maawtN9/ZIiUy0KM
VZ1AykvtjYnfZB9/8R7lvZy+ghhLJequZG2+tfQazRhLNGCxqntCbx+/7vrscPCPCi4AbBVwTyEs
tvy9t2K2lwNtrWcMq/WTt2jv6Om/g7D8ZLAmPd445+Pr7/ubmqXW1Frae3qLSDVJEWNVg0zN0WKo
xFiprudgsXxjsMjUHGXC5Ig4URbyWFV4+8aTNDZLPo81S2/vt4U5YQhXyAekGwCAsIhjdFCak0DJ
YFkdokx+R4xVkZvOPeyr/a29y3wVFssHUK45ajTXmXXXk9xiVJRpWRBWJWIjtGqOZupjxf/42pUP
r1xduth9Wc1/Yda5cZftmiBJUrjCSnx/33pKW06nG4zPNU8GDgWu1j53tVhXt3/0v1bfVP1vnRdx
f/weMSbPIN3AL93QfC17J8vWVJGwjLbMbFOrsfn/MSoEjpkrmPa7W4veOFqfmcUcaLqKdIOMXKJ8
j97xn2Ufr5woeuPZH+UU5+oMTf8lCEtsXjlPb9vpwLzt89nnLcuK3nxvdU5xriqRnA+KcPAQvFcI
sL9B98xbS93VTKC9pKnIMrX0ZYOvf65zo6xnf5UQ4MZNsFhlmdJW0W3gcm1ja5thzTT8uuiNpo+z
Svu3pW42294swv11MCosy4add9IdFWqaPmVNLGu4brz43abpT/9rVUtdw8euruI4/S9vQFgCY10J
0hZWWX58jzWjNTaNu9zzAISlKpg2o6y9Mny88wb/maQYFZZh+5tUr1inMoN04Uu77R1YLEF/87vp
zmug6wmjP+VubxFjlSb12Pc8KvPoo79ta0py2v3u7/K+PyZcYWlZvPcDb5MErLeP/vhfvxNwMz+B
BGc6eN/dHvfSKU3YWyrIWnp+ar3WOPnny/mMCgNh3vfXgSukwoGdZWbEKJNugLDoOIKSJWZUEhZG
haXoWuZxA+NZg6VdmeDVBd73/oGwShDr+YXHLbTlhjwty3j1IdHDd/I7RoUlCI3s87iF5kB2Rsz1
tWVy4A20+3Cohm9NUlisEl5kv+f0YrJ26UybYTWnLnPrhTHM9bwOgvcSnjDxiPeN/OTL1sQ9icsc
5xkcDLVDWMqBUSEACN6JxCbTJxmcDZlukKUnsFg2GT4vS0+C54dgscTh49f2MWiFhcXSdg7yuz0m
LFYRy8YmWTTDJHYPj53CqFAUulY+Ik9nDv7wBCyWIOyKStSZ6POwWIqBPJZaWDHJOhTjNfkdM0gL
mDkmWYcG93Ka/A6LVcCGdZJ1KHKXAWHxp//XnZL1qL2BU7VbJEjz+f3X1zNqqYFVlx4f4pMkRYyV
zzdbpOtSZCWf0jNINwDEWJRhGeYmJe0XYqxSXf3a68zammYWZGkHX+Ix+R0Wa554T0jKfoV6eJgs
WKx51mhPsmuMocU6/Nj/vc7+aMJizUcie74lac827jcgLH6Mdd7CsDWW56Dv6ORQIQTpBgCLBSAs
39HNdsIM21J/sW4IixPx3fUS964+EUeMxYcu7QBbi8V2Bmn3zAHGBxR5rAzG9lfZ3piUYR4rzZmJ
ccY3XoUrzDB0d0Dq/gXuPoIYiwcPPc24QdbXUjz9EGIsIAOwWGkGDPQRwqJwzDczb5L5LSvim4fh
Clmz7QDzJBb7C1b7B5nOUYbF0jRrWAFPqIXHmJ5bgMXStFQf+zogHC6x79vC0i7jKp3Z8KNeiW5u
/dNxhq1lLJapaXqBgZpdMLcE6Qbg1mKltZPTj5lbrJCajLG1ynRVCzIVVn5AZeZbKbPIeknJcEKZ
39BTq3mNCucdopnRlD5L9o/EHIvwaJXLrVdDgwYnYc0LTNdNRX7FZ7R2TRUeqE/wFZZK8fqesEKd
/WYvX2EphLEyolBvQzcx84U1esGoMPu4aAEgHmPJXoM0PSrUs3msBQnpplrukAOy6yrrCrPjPn0h
vJJ8ILhAqk8xQfenEGOxiLA2hBTr8S2sapKqfRK6b+gNTi1zi7HueZHNmVG1LdbQTuW6/HiHAWHR
JqaFlOvzeu0CXCHSDT4fFQIAYREcelv82uZosKx+CIsq8fuuKNnvxH0sKoQoXLthzarNSgrrUE2I
QU1SdS2WsYfn6eckz56zqEmqrsVa0fwNjq0zrjZTwL77J16FxaJGZ1TZrke20G8DeSxOrhB5LEmJ
Ka3rGIRF68g+wfeyer4Gy3iKurJUDd5bju5T2GD1vn8D7Rs3KWqxrOEapV3h5DDtsw6KWqxrW9/l
HLw3cG2+9/7b3oHFosARdXMNWaI3UW4A6QZOFgvpBgAgLHsMdOGL17oGICzSjPKfkczfE4ZGISzC
WCOdMFha5wjVJKmKwXv3TQ9DV5rWd4HmjZtUtFjTAlybk+S/C5ELNGeSIt3ASVhINwAAYdlg4Ay+
9RxtAxAWOY7UQFE5XjpiQFikOFMvRM1RIUKs9uYEhEWK3erVASnP9v0QFiHiMyHoaZ47UjEIiwxr
nwkKsR9JMQ7HyVW0tow8FidhIY8lFTEDmi7AiEFYJA7jE2PQUgFj36b0U1PLFfYPn4ArLKTjJTo1
SdWyWIP/KMqeCBNijVKqSaqUsGLanXB+RUxowxCWV9btgpAWsWsHYiyJQLpBpjEh9MzuuCgkrPi9
UFZJXd1LYyapQq4wpdWLszMiucJU3yOwWB5+mDfGNVDyyNCoSapOUZAVQZGuzWkQaF+o1CRVx2JN
q3SPXmdEziPGAj4BV+lwCt4hLDmI9UHMFegjPntGleC95bFasSK+BqF250XiNUkVsVjG8CTMUgXI
1yRVJHhP7Tgg1g6Jdq6wq+Z7sFguDNZdotUcFe0cdDRBOEmqiMWKr4W7q/LbC0JYwAco4Qpj4t04
R7w8lhWDsJxyDNfm2DhIT0FYTg0Wao7a4IExoiZLhQRpa8ftwu2TYAnSNL1vkUySKmCxrMQ62CMb
RHpITlhTYFRoDD8A1dhhIBqAsIDgyO8KcQUFl2Mlv7A2CTnVXcj5WPFNBoRll6lmnM2xy1qCNUml
F1bnRgjGNtv3QFg2iU2HoRfb3KJVTZKas6Qfsi+yr00FhZX6WhB6sU0wMl01STDLnLIygppbgHQD
8EBGDrN/TE3XMn+y+lisElylAxyTVtGslapoc+QWloF79Dqlq3LGQS8TUikmrGZh75sj7HWFNVVm
z5QJqdQSlnHjV2CCHHKs8vU6pt3tSC2soZW4v4lTxu+esRlo5YVYJaKtOpkPUiKCXINjovUHKsop
F7wX2DCds8UyGbfxXNi3/TC5fR3tu6rGWFkp5f7PLVgUq+kFDenFz4jmsVjkxCRpw/fdqCtsZyHd
5f/EaExr1wCvA5c35z09uz07w71RW5jrTnLOO4v58wtttGyppd4Gg26wb+P7TWcJpC30EhZr/pWv
f3i112B8GB453d6o0NRLB/s+ChyMIP025IyxSBy5chaLSscQvKvTjSX8+gVkZgl0BWiwOI+VmWxD
IcACygoLAGIwO1dYkNanYA4XnTag00xhU37tBe0vg6Gw8oecOtXtzz/TGXTFn72g/WVUGBX6eCCt
SzH+YNQLetvnMG3GZDMwMKUYf9DuBbXt13H5MVL+Ic75EH9bLSa9oLb9OuY/Op3Nj06O0a7u2+3X
SXhw5Ejv+rwXHIJ3Nt+IKYWuTN9+GcwSpPNpfUrx4qLTBvTCXup5LOq9oP1laMi8A2lcIYCwAICw
AIQFICwAICwAYQEICwAIC0BYAMICAMICEBaAsACAsAB3/gAIferlwKwHyQAAAABJRU5ErkJggg==
</FILE>
</FIGURE>
<FIGURE FILENAME="Risk of bias summary.png" FILE_TYPE="PNG" ID="FIG-03" MODIFIED="2022-03-14 10:38:39 +0800" MODIFIED_BY="[Empty name]" NO="3" SHORT_VERSION_FIGURE="YES" TYPE="QUALITY_TABLE_PLOT">
<CAPTION>
<P>Risk of bias summary: review authors' judgements about each risk of bias item for each included study.</P>
</CAPTION>
<FILE>iVBORw0KGgoAAAANSUhEUgAAAYwAAAHrCAIAAABTqj3/AAAcGklEQVR42u3dsW4USxaA4ZGQEIED
Ap6AZyBCiGAFEe/EDQksQei3QDzCCnbDy43IELtmxSVwwN3NlrtW7wxerXzt7p7qnqp2na7v1whZ
Y/u4pzn196nq6qrNBgAqpwOAKiEpACQFACQFgKQAgKQAgKQAkBQAkBQAkgIAkgIWTHcPWpAUUGei
p7wJkgJuIMtnfxckBQAkBfyxaJL2JAVUbSgdPZICSAokBZAUSQHrS3eGIikAICkAJAWsM909GUNS
QJ25fvkLaU9SQNWS4imSAkgKJAXM9ZS0JykAICkAJAWso5e36cPJISkAICkAJAWsJ9319UgKqDPX
974DkgJICiQFJHhK2pMUUFmWm4JAUgBAUgBICgBICgBICgBJAeHS3fLBJAXUmetDX4CkAJICSQEk
RVLAGtLddHOSAgCSAkBSwOrSvfdrkBRQl6F4iqQAkgJJAfPS3d09kgIAkgJAUsCqu3syn6SAunLd
SSApoFFJKdBICqjUU70tSLMiKeDQYidL5o9H0LJICgBJAZhSUmlQJAXk7PFlN5SOHkkBeVSSMe1J
iqSAqlVCUiQF1K6Sy+1IgyIpIIOnpD1JAQBJAVU1JE/GkBRQoUrK3TcESaGtXC8d2dg5SaHeqoSk
SIqkUFfSpLzZpqc0KJJCve288lwyvE1SQItlFEgKVbf5lsek/n87T41GUqjXUIHqFKlOUiCp6nNd
vUNSIKl2GxL3kRRqSx19vd7I2hRJARV5iqRICsjfI8ub+ZdDaVAkhUrbvJNgWIqkUF2/yXP/ICkE
kFQXZ+xcsUNSIKnaj3nkHZAU1umpoFMQZD5JASQFkgKmpnuBMSl390gKddUjsW66lz42LYikgDxi
JSmSAmJ09IrOOAdJocZmH6WeWsyAMoSkUFeDb3kXBpAUSIqnSAo4oMFHfCYm+5iUvh5Jod6m3ngW
mSZKUgBJkRTQUhmY1yMkRVJATpWUWLlBz5ekgKolBZICSIqkgAM6OG2uzGmbdZJC7VUJQFIgqXhn
w/khKfBULd09U1tJCgFae4gsKlfvaEEkBeiUkRTQmKeyr3HOfSSFqnt8QbuoWQ5ejUZS0HVq92wY
jycprF9S48dW4jZfxsaZ8iZJAeFrh3ANfgGxkhTaSJ1QKtF1Iimg0dqh0EpV3R8fhzYmBeBQj+RV
qpUbSAozm80yG22G29GPpEgKqhKSIilgSuMZeaepZlluSP5yQGNSwOTWWOIGX3ZJWauApKCSyp+U
scqoJc8PSQGoqEZT/ZEUMpQPUVJosX33skcuMQOLpNBWd6/+2sF9Q5ICSVVdOyyzOWigYyYptJE6
JWdyFtVfF2TahMdiSAoNdXDCiRUkhdo91fhjMSApZKhKtMnO3sgkBbVDCZXIfJICSVVUO8hzkgJJ
xTjmoqVZ6RnnJAWsufEsMDW8KzyX3ZgUsFr9LdmRrD8ySQENNcvSDwm1bCiSQp56JERVEqv6swYW
SSFGYVJilUtTEEgKiFGjlY6pZZEUqnBKF3b9zIznIeVNkBRuoMFHX+e3UBkYsXQlKZBUjd3JlmuT
KNUfSaGhSip0tzqXWMONo5EUGurgxL0YyDQnAmuuHeKKtfTWYZV39EgKbTXLoA+vlLspGaXDTlKo
6zocS1ILzO2ydw5JoboUL107LFBJNf4/SFJYc4pbm2nhxl+/Z/1vYeXX4UUbErGSFFyHa1Z2oC4q
SQE11g4G+5ep/kgK9VYNJeZDx9pnOIqkym1nT1Koq6M3/mYjkoo42O/uHnTK2qqk4lbEJAXUor/O
YP+wp3T3gFbEmkt/tlknKbRbOLTcdSIpoOraIdzDuoWeN4xVo5EUmuuRhXhY15ZWJIX8bb7a2mH5
s1F/F5Wk0ETXbIFKR36GEytJYbWSWqB2CLQNV+mRo0AVK0mhlZ5I6cdiYlV/JIW2egrlBmJCPAgS
t64McckhKbRyhY8oqRLBw439kRQa6oYssAhMoIo1WNmubaCqBh99y3JtiqSw5npnBWfDeSYpkFRF
NZpZYySFtiRVaDZT6C08dfecCFRXlYR4WHek6ol4zHWqgKRQaY1WeiXy+mecl/ZI79mo8LSQFFqR
VMRRnuWH5EkKK5GIfYZH3BrlHgJJAaq/IgVg0YsBSWFtzXKBjknjXdTKyxySQq0ZU6C7F3dm0GKS
6kzmBGZXUk5I0duRLS8vQ1JQ/YUp09pcmJikUN11uNz6mYHmSamFSQo5uyGNzzgvUe+MB1ngT5AU
ViWpLubSdJUfc2/bzChBY1IgqboidwGfN+xiTm0lKVTnqcYXvTNRgKSAGA0phKFss462yqiQ12SL
/KqkwFMVdiTl+fjZUElhjRe3ksu8hdt4KtDeyLa0AmqUVFd+kd9AD6+YzAnUWEnFrf4WWPGdpLDa
Hl9X4OGVWPfy484aIymod5pTdqBtKYxJgaRyXtgLPQsS61SbcQ7c8BW+9NNql7+Q9iQFHZxWuk7d
gnO7GnwqkKSg+qu081t0NpPJnEDtngq6BlaIGo2kUGN3z24xXah7nSSFVpolrpdmRUfojEkBuiH1
1mimIAA36anQe7roSJIUqsybth98HbKJhYlJCmhLJUWPuf7LA0khQJlWuUrc3SMpVK2SLsij+SQ1
cqp197DmflOhBh/omLsCUxAWmHEe5TYFSaHGBl803QMVO52t4UkKFVZSpiCMWMkUBGCmTRpv8BEf
A46yeQRJoTmflr5vaOEakkIrTumav28YscNOUqi6NtHgHTNJobos78qsdB5oD7su5krkHotBK4a6
/E7NkpLnsct2JwKVSKorP1SMzuagaOj69keVVJ5LEVO96CasJAXUa9UQmW/SLEkhhk10yix6R1LQ
I6uxUxZ0p2iSAknVVaOFWz+z6E7RJAWeyqOSNh8xKa0/ksL6OzidlTlBUgjR4AMdc9GqxG0EkkIr
kuoCPryibZIUKq1KnGGngqRQaQcn6MqcCzy6TFIAsVbaRV1yIwaSAirqOgUa7C8dvOb7kiSFnCle
4toeZb3wWJIquo4FSWHNVUkssZbulC2pP5ICSdWR6wUqtdIbBS5zj0J3Dyv0lOmLgarI8JnmRKC2
Bl//fnA8RVIgqTzt//++W/J2voqVpFBXd8/DussUaA1uS0FSqC7FI24PRVIkhYYktcxhx9oMvcRh
24gBPNVuVVL/mJSNGLB+Qy0wVFy6cAghKZAUKq13Ai1NR1IkBZIKVloW6qXmekZSdw9t9fg6mxqU
V3bLNRpJYf2dsnC1wwKSCqQ/koJ6p8ZOWVFlB1rxjqTQkKRUJUG7jSSFWq7w5aqSuMvpmXFOUmi6
3mm8U2bGOaB2qPeYjUmhrb5eoMVJYokVJIWGOg6FFg4uPdplm3WSQkOeiv7ZQ6zcQFJYf0NVOyxw
nk3mRBsVuN2AF++UkRSw2q7TYls8hCgqSQqozlNLzpJvfOUGkkKN3b2i98tISrI5oTioHYbbHa/0
UrwN1jskhdp7ZLIo3HnW3YPGo3ao9zwbOEczRXi0TZxidcpIiqSgdmharCF66yQFkmqoKhlyX839
a5LCoVnexXmmrFDt4DYCSaHeeifW8sHlageD/SQFkkKYWpiksHJJRZwm6n+QpFB776mEoXiqswkr
SaHaK3xGScV9Rq+cSkgKqKhGKzfsstiqLyF2iiYp1DuoEffWXs2ROzcoSApNNZ6gnb6gK6BmvICR
FFzhW/9PrDw3SAoNScoDxuO9VJLCCkcKYhmqXIPPHjnQs3UkhUb1V+4KH0JSoTvReS9gJIXa6502
KymQFJqTVBdwTKqL84QdSYGnmj4VoW9QGJPCGi+bVj4pL6llngo0JoWVXC2xsKQCRZZe0COLdDFo
UH8kheokpUBbQUfy8n+l7h5W5amF51jX/4yxiwFJIVvLrFxS3cCanxlXg8kYOe6Mc5LCyrt7y0+5
LLGoXpSFw0v832UXK0mhLkl1iz+s26akrpxqlRR4qsYuat7u3pKRQxRWJIWKWrssCtf5LVpJ5U0M
6YW6GiT9LSOpcic2+zGTFJouAENEjtXFJilU2uBD1A6LNcui3eoDT/gCFWtesZIUalFJ6ZlBcXff
i1uomoKAdY6VLHnYzXoq0EJ9JIWVp/j4db7yyF2B0a5wc9lJCnlyvahNXAxaLv1ICpU2y5YXzI3b
iyQpNCepLt9jKyU6OAvfKStnwJoPmKRQ14iGvZGX6fwuttoESaGKnkj2pLycnU7yMpGrvY1AUqju
Ohyo+os7t6uz6B1Iqs3qr2jkpju8Wh3quQ4vNqAbYpv1iBMy8m6WRVJopUazzXpRlVz/7HaLAUnV
Vf2FK3byqoSkUHt3L4RKdKtJCu3WOwja+S26gbuVOUFSlVZ/UaZcmoIAnqqxgxPrVKhhSQp5CoeI
9+BC1JURR+jMOEdbBVrjxdQyF5iaZ8mTFFqRVNBF74wDkBSqKOmjd3CWafOBunskhVqy0NJ0oTu/
eWec24gB9Uqqq34VhC7mondB50np7mGdkgq3QcCNdKvrv8zYHBQ1ekoKuczo7gE11mihq78ok2ZJ
CutXycpOS6NnQAvBjGZT9PqJoGc1u1JJCvObzeV7W0UzPq9YC83kzB65nKQuH2T9tyNJCgdJqmgr
KtFy8s6NLBe5nKeWORsZPwJJIU+Kl6hKYjXLEmem3NwukgJJHZriJLXw/yBJgaRUUiuXVGdMCpWk
+AITBRZYpaDyeVJFz/OVUJU/H05SCOBE50EOSAIAJAUAJAWApACApACApDCWE8CykBQmSEpkkeuJ
TFLQeEQmKZCUyCKTFKS4yCQFkhJZZJICSYksMknhkEQ8P//2228vvn599Pnz3b//fXN6evTrrw++
ffvp/PzswMjffv/24vTFo18e3f3L3c2fN0fvjh78/OCnv/109l3knJF///bt9MWLXx49+svdu3/e
bN4dHf384MHffvrp+9lZhblBUpiWiP/618nnz/e2+Xf9tc3Lf/7z1ezIJ19O7v313rY1Xn9tW+mr
f4icJ/KXk5O/3rvXF3izddY/Xr2qLTdIChPSZXtJ7E3By6/tz8yIvC0Qehvk5df2Z0Q+MPK2XNoX
eLP9mapyg6SQmi7b6+TeLLx4DV0zhyJvq4a9bfLiNVRBiJwSeVtDpQXeDNVTy+cGSSE1Xc7Pv12u
5N++3Tx+vLlzZ/d69mzz/v3V2v4///maGPnb79+G+jW9PZ2v/xZ5TuTfv30b6uX19vv+/fXrjedG
SEllXKs/8XfLbdSR+JO9vzK0Pechb44f5G+/vbicavfv7379zZvN69e7Lx4+TCrseyO/OH2R2CZH
ujki7418+uLFlMD9nb6FcyOepK6vz7+MpHJpMZekes/AgW/uPcivXx/1Vu8fP+7y5/btq+//+uuD
xMiPfnnU00Qu6Gs9D34WeU7kXx49miSpnx88uPHcWJukrlcH4/vrHiipkfY/sjfs0CEN/eTe41xM
Uhd3lK+8PnzYPHmyO+yXL69+6/T0KDHyxf319GZ59E7kOZEvZhv0vv70x+7CxZvvjo5uPDdWJamh
NxPrkYySmvED45+oEkn1XiqfPt19nOfP+4dIEyP3N8jrjebSS+QZkSeVURevG8+NYJJKrzISW+OB
Y1KHt//DJTXvePZuZJR+tbx1axfh06eeLFRJBaqkel8HVlJZciOepK7Lore7l11S8yqX8U5cb69w
b52VRVKX9XT4mNTQy5iUManDc2NVldSMumYBSR3yW+kxs/fsUu7gXLwuSJ+25x5cC3f3MuZGJEkN
KWa8C7OMpFL+4iEjR4keKT0mdWUuzHgimifV8jypjLmxKkn1dmH2Sup6P2vvj13/1uHdval390aG
ycrNk+rMOI8f2YxzrATP7q04smf3sHJJdf970v3u8JPux7MjbyuI/ntbP/o1x59FzhN5W08N3enb
vv/5+Li23CApTEvEbnjNoN6xhkmRh1ZQ6h15EXl25KH1pHrHoW48N0gKkxNRZJGXjExS0HhEJimQ
lMgikxSkuMgkBZISWWSSAkmJLDJJYTxdgOUhKbjCi6ySAkmJLDJJgaREJimQlMgikxRISmSRSQpS
XGSSQnOSGnrS/fz87MDIQ8/9n30XOWfkoVUQvp+dVZgbJIVpifhjzaB7w2sGvZod+eTLydDKudtW
OrQKpchTI385ORlaR3jrrKE1OW8wN0gKE9LFypzRI1uZE2uWlDXOo0e2xjnWLKkrO4K8fbt5/Hhz
587u9ezZ5v17u8XYLSZ/bqxBUonP/nRzN7BaeLhn0tZ4h2wMM2O3mCt7q92/v/v1N282r1/vvnj4
0L579t3LnxsrkVT651yNpHLt6Nfl2MH448dd/ty+bQdjOxjnzw2SmvBjQ/vipWzGN/7m3piJXist
qd5dQD582Dx5sjvaly+vfuv09Cgxcv+eKMPN8uidyHMiD+0Qs3396Y89kos33x0d3XhukNScWmZ8
4+K9392rj8QdjJeXVO+l8unT3QE/f94/RJp6ensb5PVGc+kl8ozIk8qoi9eN54YxqTk/VlQKiTsY
j9uzm7KB+4GV1K1buwifPvVkoUoqUCXV+zqwksqSGyqpOd29jJKaETOLpIa6n/PGHYZexqSMSR2e
GyR1aHdv+TcTP/uBPbuUOzgXrwvSp+25B9fC3b2MuUFSkyWVXvWkj0nNq6Sy3/LbexKuzIUZT0Tz
pFqeJ5UxN9Y8JtXbhq//cOKP9faPJvWkEt9MlNTIpy43T6oz4zx+ZDPOMad2i3Xknt2LHtmze8SU
dKsxtF5/POl+d/hJ9+PZkbcVRP+9rR/9muPPIueJvK2nhu70bd//fHxcW26QFCbXgENrBvWONUyK
PLSCUu/Ii8izIw+tJ9U7DnXjuUFSWK6jKrLIJAUpLjJJgaREFpmkQFIii0xS0HhEJimQlMgikxSy
pwuwPCQFV3iRVVIgKZFFJimQlMgkBZISWWSSAkmJLDJJQYqLTFJoTlJDT7qfn58dGHnouf+z7yLH
iFwiN0gK0xLxx5pB94bXDHo1O/LJl5OhlXO3bWloFUqR64lcKDdIChPSxcqcIi+fGySF1HSxxrnI
1jhHvZK6siPI27ebx483d+7sXs+ebd6/t1tMu5HL5UaNkkrfkXhvA0vfwyr7NsjlRqyvH3bGN8cP
48reavfv7379zZvN69e7Lx4+tO9eu5HL5Ualksolhdkb7R2+ed+Sx1x02/fLDO1S+/HjLn9u37aD
cbuRy+VGMEkNba438uaVXfNm7LKZ+K0sdc3ez5teOZaQVO8uIB8+bJ482R3ky5dXv3V6epQYuX9P
lOHGc/RO5Loil8uNSJIaamy9GwJPapOHSypXXbN3K+OblVTvpfLp090xP3/eP0SaegJ7m81lrrUf
kauKXC43Io1JzWvziZI6cEwqfW/0dLnMkOYkH80Yk+q9Wt66tQvy6VNPFqqkGq+ksuRGsEqqd+vz
LJJKHxJKl9Te7l66R7JLKu+Y1NDLmJQxqcNzI2p3L7FZzuvu5aqkSvfI9o7fZZfUlTs4F68L0qft
uVPWwt29jLmxhjGpaiU1Y/hp75vpQ2klJHVlLsx4Ipon1fI8qYy5EWlMauTuXqIIZrT29AGsLDfy
Ut7cO3JXbp5UZ8a5yGaco8569g9XY8/uibx4bpAUJqRL978n3e8OP+l+PDvy9jrffwfqR+/j+LPI
tUculBskhWmJ2A2vGdQ71jAp8tA6R73jIyJXGLlEbpAUJieiyCIvGZmkoPGITFIgKZFFJilIcZFJ
CiQlssgkBZISWWSSwni6AMtDUnCFF1klBZISWWSSAkmJTFIgKZFFJimQlMgikxSkuMgkheYkNfSk
+/n52YGRh57OP/sucozIJXKDpDAtEX+sGXRveM2gV7Mjn3w5GVrfdtuWhtaKFLmeyIVyg6QwIV2s
zCny8rlBUkhNF2uci2yNc9QrqSs7grx9u3n8eHPnzu717Nnm/Xu7xdgtJn9uzJFUCZ2l7Fpc+m9V
MiA944NkfHP8OK/srXb//u7X37zZvH69++LhQ/vu2Xcvf25UJKnSf+JG/la5s3fgFnt5dzD++HGX
P7dv28HYDsb5c+NQSU3aHS/9uj3UlobCXvm3m7vL3vVfHGrhk3bTm7cJe+/HHD97pSXVuwvIhw+b
J092B/zy5dVvnZ4eJUbu37lkuPEcvRO5rsjlcuMgSU1qEum7pXfJWxBf35szpQUmbgXaa5xu1r7E
kz7R+Me8WUn1XiqfPt0d3vPn/UOkiZH7m81lrrUfkauKXC438ktq9k+Oj0lNamkZJdVbo+WywyG/
kv7B060672p569YuwqdPPVmokmq8ksqSG4dKanyn7/EKZW95tfdv7e1G9X6ucUkN/ZXZFdD4MQ/t
1Z5ycg6RVDe6h/vUcYehlzEpY1KH50aqpGYUBYd3Lub9rUmtOv2v3GDRlDIalf3kp9zBuXhdkD5t
z52yFu7uZcyNbJKaMTozW1J5u3tTg2Qfk0r/lal3ALKb68pcmPFENE+q5XlSGXNjQndv6gScvJVU
yp2yvQeW2Bns/UQzPnXi3b1Jv5IyildunlRnxrnIZpyvgHWcSc/uiVxVbpBUhiZ9U1PYb0S1P550
vzv8pPvx7Mjb63z/HagfvY/jzyLXHrlQbpAUJteDQ2sG9Y41TIo8tM5R7/iIyBVGLpEbJIXlOq0i
i0xSkOIikxRISmSRSQokJbLIJAWNR2SSAkmJLDJJIXu6AMtDUnCFF1klBZISWWSSAkmJTFIgKZFF
JimQlMgikxSkuMgkheYkNfSk+/n52YGRh57OP/sucozIJXKDpDAtEX+sGXRveM2gV7Mjn3w5GVrf
dtuWhtaKFLmeyIVyg6QwIV2szCny8rlBUkhNF2uci2yNc9QrqSs7grx9u3n8eHPnzu717Nnm/Xu7
xdgtJn9u1CuplE09s/+tlD+RvpZ56YXPD9wYZsZuMVf2Vrt/f/frb95sXr/effHwoX337LuXPzfC
SKro4aVLavYWpNmPP+Nu74fvYPzx4y5/bt+2g7EdjPPnRgxJ7S0BLm/dPv5m17fD+5X970Y27Jt0
Tkc+zuwdDNMlW0JSvbuAfPiwefJkd5wvX1791unpUWLk/p1LhhvP0TuR64pcLjcCSCpxJ/HEnYHn
7T88oxpK3O506lHdrKR6L5VPn+4O7/nz/iHSxMj9zeYy19qPyFVFLpcbtUsq+07iiVufp/zpFHfM
GPdJ98j4jx1owPSr5a1buwifPvVkoUqq8UoqS25ULaleT/UukTWpcY78erqkptZWvYIbf7OopPb2
JSeNOwy9jEkZkzo8N+KNSe1tUenmmlq8ZBmTytgjS+8Lz+jZpdzBuXhdkD5tz52yFu7uZcyNeHf3
brC7l+Xu3rxxtBkD+SXGpK7MhRlPRPOkWp4nlTE3wkiqt8t2SDdnb8dnpHjpvQ2XPiY19OcS3xzp
t3aF50l1ZpyLbMY5pv7nLf8XPbsn8vK5QVKViqnohPVDtPjjSfe7w0+6H8+OvL3O99+B+tH7OP4s
cu2RC+UGSWFy7Ta0ZlDvWMOkyEPrHPWOj4hcYeQSuUFSWK6DKbLIJAUpLjJJgaREFpmkQFIii0xS
0HhEJimQlMgikxSypwuwPCQFIPJV04kAQFIAQFIASAoASAoASAoASQFABkkBQLX8F5B2Iz5yi/Mm
AAAAAElFTkSuQmCC
</FILE>
</FIGURE>
<FIGURE FILENAME="Funnel plot.png" FILE_TYPE="PNG" ID="FIG-04" MODIFIED="2020-06-03 21:34:53 +0800" MODIFIED_BY="[Empty name]" NO="4" REF_ID="CMP-001.01" SETTINGS="SHOW_STUDY_NAMES:NO;SHOW_EFFECT_ESTIMATE:YES;SHOW_AUTOGENERATED_NUM_FOR_STUDY_NAMES:NO;DISTINGUISH_SUBGROUPS:YES;SHOW_CI_LINES:YES;" SHORT_VERSION_FIGURE="YES" TYPE="FUNNEL_PLOT">
<CAPTION>
<P>Funnel plot of comparison: 1 ALE vs TPTD in LS BMD Change (%), outcome: 1.1 18 months.</P>
</CAPTION>
<FILE>iVBORw0KGgoAAAANSUhEUgAAAlgAAAGsCAMAAAA2Uyl8AAADAFBMVEUAAADAAAAAwAAAAMDg4ADA
AMAAwMD/gADAwMD/gICA/4CAgP/g4OBAAAAAQAAAAECAgID///8AAAALCwsWFhYhISEsLCw3NzdC
QkJNTU1YWFhjY2Nubm55eXmEhISPj4+ampqlpaWwsLC7u7vGxsbR0dHc3Nzn5+cAAAAAADMAAGYA
AJkAAMwAAP8AMwAAMzMAM2YAM5kAM8wAM/8AZgAAZjMAZmYAZpkAZswAZv8AmQAAmTMAmWYAmZkA
mcwAmf8AzAAAzDMAzGYAzJkAzMwAzP8A/wAA/zMA/2YA/5kA/8wA//8zAAAzADMzAGYzAJkzAMwz
AP8zMwAzMzMzM2YzM5kzM8wzM/8zZgAzZjMzZmYzZpkzZswzZv8zmQAzmTMzmWYzmZkzmcwzmf8z
zAAzzDMzzGYzzJkzzMwzzP8z/wAz/zMz/2Yz/5kz/8wz//9mAABmADNmAGZmAJlmAMxmAP9mMwBm
MzNmM2ZmM5lmM8xmM/9mZgBmZjNmZmZmZplmZsxmZv9mmQBmmTNmmWZmmZlmmcxmmf9mzABmzDNm
zGZmzJlmzMxmzP9m/wBm/zNm/2Zm/5lm/8xm//+ZAACZADOZAGaZAJmZAMyZAP+ZMwCZMzOZM2aZ
M5mZM8yZM/+ZZgCZZjOZZmaZZpmZZsyZZv+ZmQCZmTOZmWaZmZmZmcyZmf+ZzACZzDOZzGaZzJmZ
zMyZzP+Z/wCZ/zOZ/2aZ/5mZ/8yZ///MAADMADPMAGbMAJnMAMzMAP/MMwDMMzPMM2bMM5nMM8zM
M//MZgDMZjPMZmbMZpnMZszMZv/MmQDMmTPMmWbMmZnMmczMmf/MzADMzDPMzGbMzJnMzMzMzP/M
/wDM/zPM/2bM/5nM/8zM////AAD/ADP/AGb/AJn/AMz/AP//MwD/MzP/M2b/M5n/M8z/M///ZgD/
ZjP/Zmb/Zpn/Zsz/Zv//mQD/mTP/mWb/mZn/mcz/mf//zAD/zDP/zGb/zJn/zMz/zP///wD//zP/
/2b//5n//8z///9BjlLGAAAcSUlEQVR42u2dC3QU13nHr5D2pQerHUwMBINsaDhZNZZkbMmYR3xE
IbjEqo3h1D40bW0nTtL0VG5POY6bNrbb+IGJG7Cb+hg7SLUPjhMLhwiT+BGIEwlsNmBBYq0LFSAZ
rEcEs9rVYx8DqDs7s6uVdnZ3dnZm9s7q/xPs7N6ZuTN39df3ffPNnXsLHAQA9ZmBrwBAWADCAhAW
AKpTJHdDT/i/Q1hE3hCPI1YWuQAQP08UAAhLhq5ELRHHREGszBNVnFjggLLgClWv0eHBtwoyE5Zj
igWLloW1NNlGQVxwhZnYIQeJc3lxZQAoDt6nxljxZQAodYUemWUAqBi8x18GwoSBpK7QkxA7TY2x
HJGswtQYywP/CAQKpCTgkZHkTLkewoIrVO79oCsNYfNaWJ4oyS4TU1xBgqx0VfRqPqcbEC7lig4y
x+AtKLRJFAZswv/oe6A3L126+gjSDUB11hM3gbCABqF7l8HDd8l0Q3weCzEWUC94h5gAXGEe0h72
g+0QFlAZ1/XE57reZeg2FKbLJiDdoD93j3w1+PIG+5uwWEBVWteFX9btgysE6nK8JvzyjWEIC6gK
W+MMv5qq+43ciIJ0mQXksQAsFoCwQFJCokcMGfmuDtIN1NHee4YQn4Vsrb9+FywWUI1Op/imuhOu
EKhH61+Ib5ytEBZQj5Fq8U3NMAthAbVgNzPiu9q/MnAzkMcCsFgAwgIK4RrjvOJ6FsIC6rBbeIrC
x78wI24IC6hDx/64DzUdEBZQh9b4jqMNrRAWUAXXNc64T9V7DBtkId1AGe0rhBhrpqCzxQyEBQBc
Ia2waT4bBnSboQpuz9BkXS0dLISwQNb8qPSo8MZniSy23vToXmO2pAi/TJrorJ5SsN9JICyQNS3d
pskFrscQvIPsQ/eNU3RFnEbt+I50A52IeSzjAotFJ0bXFYRFlSc8KFF4wJhtQbqBInZ1nUkU2zUz
DJnJgsWiiE8ncgu+6BvmoSa4QpAdjTUShTWdEBbILsSKjIs1FYM+XYgYix7uunZ17H3QEgu8/uaX
Ww3YGOSx6AR5LKAJyGMBtXCFkoRehryrA1dIDf6N+6VXXHvKBIsFFPNw/DWhL+79unG4QqCczrok
K2oaISygmP6u2iRr7m1lISygFHPScd1N30XwDlQCeSygCYbPY+GWDiW4io4mXcf6/vtFCAso4u6u
5LOLb3U8MwZXCBSxr3JyjDXpk7MXMRZQRkd1ipUGzGRBWHTAmWtTrF1nvEwWhEUHpp+kWjun23AN
Qh6LTpDHAmrATp1ZfKquDOcKMXYDFbTuTr3eVWQzWNcZWCwqGN6fen3tPUabYQ7CosNitU2NsaZe
F34MYYGMcYVq0mxhuBHfISwaCNWkGxzZ+YnBwnekG+gE6QYAICxK4ZoTihINVjuEBTKk6YiMjb7j
grBAZnRWy9ioehjCApnRWpkYvCeUVLZCWCAjXAvkDOZebaxJMZFuoCB2b3og0WIlRu+hEQbCAlmC
PBYAEBadnlBq+CIpg2Wo4YwgrJwzvkXmhuvdEBaQz5ZKmRvu74SwgGzYlgap4F2irL3VaMLyeDzR
a0DhnWeiBGiM2zlH5pbVI6yxhOVxOBweMbcgvgsv8SvXB+cjcrdkHjdQs/g8lscRTVeJ7+JzV8hj
5QTD57Gkn9IJWy2HsBBeIC6gSvAuekQH7xEdcIta0rZesljaYDWyxhYWhKQfdYsz2DjUamxhAf1o
rMlg4+qgsYWFVINu9L/VIB28S5ZWthimYfyIfjZPIMBfDtqi78RFBIzopyl3XN4gWT4x+1c8u+Z3
GGUmsBlirC5GVmKgjnhdL1Y8ktHm3zdMlyz0x6IT9McC2cD2Z7oDhAVk0PFkkhXJDNZfshAWSM++
bRnu4GyBsIAMi5XpU6iVnRAWSEv7J8ke/PIlKW8wSi9SzEyRS1YtvTXJGuk8FiHfv90gc9oj3UAn
SDcAAGHRFmIdVLKTMdqG4bhzeU14Oumq5J7wMc4QA3PDYuWQ1tsV7ORsgisEKWH31CjYa1MnhAVS
cvyu5H0VfMktljFmAoOwcof520r2Yr5tiMYhj0UnyGMBAGFRRfNzCnd8zgjjJyOPlTOGv25OvjKV
J3zrMQO0Djehc8al3QqniuscLoQrBMlg9zgV7ulagxgLJKXlrlRP3PhSrHN2cRAWSEb1caV7Mq8Z
YJIK5LHoBHksACAsitjZmMXO33RBWCBJziD1WMmpPaG5A8IC0rQ6s9jZuQ/CApK4rslGWJXD1Hed
wVVhjkKs1jezuSq89hTt/ZNhsXLDAy9ntfsx6vu9w2LRCfJYQAksm+sKIKy8pGV3lhXc6YawQCId
ZWk2SOcJqzshLJDoyJKMlSyfSlgskIh7cbaD1FZ3sBAWSGBT2qvCNOtrZy6hu4VIN9AJ0g0AQFiU
MFuNoYia6Q6y8PhXDthca86+kt10txEWKwd0pu+nlz7E2j8MYYFJtHc51ailFcICk3A3qDHVUvUe
FsIC8Tg3pd/Gl3YLxhqiuZHIY9EJ8lgAQFhUcKBZpYoe5CAsMMFTas0Y3rkbwgIx2JCcsZLlhFj7
OyAsEKPDXKtSTS43hAVirHSqVZMzyEJYIMrIZjlb+WRsw9xHcTORx6IT5LFAhrE7Oz3aicFtdWb+
LbJGpk02w+pk1pykdphbWCydaVVzvsHF9M4EBmHp7An3lMraTl6IVUNvJguuUF8WjT+sYm1veM7Q
OvU4LJbObFSzMtOCLlrbiXQDnchMN7AMhAU0EBa9wBXqSrvac9BztKbFELzrStm9MhNP8vJYhKz7
1zFYLEBa1R6g3fkpXCHIYKxkuSFWzRa4QkBu7Llf5RoPnR2CxQKWh9SucXAdpR3fkW6gE6QbAICw
ckxzmwaVvuCCsKY7Hac1qLQlSGVbEWPpSAYz4MiPsRq3mWlsa7zF8ng8sbdQgfq0L5Y/A4782H3T
eiobWzTZNon2CbrSglqihW1xujkaZ2yaAfenG64C6XJ2R5GnSHF6gfkuld1I42KsOIslLmOGC0LT
EM5qebvS9uXDnzKKYiwjphscYYQXoJ0du7VsbCVje537MK+aFXevkL8rGL0zOHGHEPcK1SL0m/+R
Kn61LzJK7dbS8/HdjOV2m4lcFz73osEsFlCT9dKhe/BtYWl5R2nFXTSOnwxh6RZKuaW7zAzeLCxP
XlBa8zoa57SPc4U2TyDAx+82uEIt+JFdekzbsln+yPJ7a8/FlWbgCcl3Xj9DX3PjZ6ZwTLwiXFed
jh3SrrB4VMhDOY4rrZnKTBZcoV48PiJd7iu0js9mueeDinvsMUEKgyzcK9Sfqt+SVb9dFX45IXqK
G967cJV1aJLVQX8sII/4x7Ts9hPhH3vsb/fAZcflUVN+tRfC0ol/fyGxzFtV5a3iX7KtfE07de3F
tHI68eE2CZN0gvC2K/vKnfTNaQ+LpQ/caS0D7G0fQ1jTlF0bMxu+IxK7c4nhmTTHP2QhrOmJuzLz
fXpGu/lF24y0mqw9twTCmp7seCDjXXqPDpT3EtJ3/nc/7Eu37bFB2hqMPJb+VP12VeSHEDHj4LUn
bOOb2WMfqgj/P/cFi60t/N9ojcQj9vrE7t64IR0HrMKPNWgVCqLLOIIXXc9WkO395Q0tNtLkufnX
/tQHcG2lbMxIuEJduON1advljfysklhVvLQi/HqO3DYQXsydfyZNnLWFtnl1ICw9YH8sOeNXJAEf
/knMZPWSIV5XfectQ3ycRVb608RZ1bRlsuAK9eD2w9sy85yPFjzP69H8dz/dfmBRYSEhz9x/3Vgq
Z3f/ntN0NRkWSw9qGzLb3jR0hc80MH4f0708cne6z2tJ6Qw3tlCWyYLF0oOX5u/NbIftA+X928N2
6sEnnor4xLbPvn8p5Q5bN3z5+xDWNMsunKr58OlgsOazA5koiy1jnyHk8fp7FocXfb9vuZRmh/+j
S1dwhTpg//iE3W7P7Haeb563uJv0FC+db/OTNtsd0T9v7p+LPIV2AzQawtKBA0p6tSwcKj9pH6pY
6d+7/3wsP9pn+2F56XuBYomAqpmuIAuuUHPmDPTduiuyTMhCJL/OC1rCcdYsPr565sEbY/EVt+fK
yFhh0+CTLwQS9hi17CXcDNPF0plUjGsEi6U9bEj6wa++t1NnPReW8HE7WXklZoscg5E+gUypxODu
+4fD9qw4mT2DsPKQjjJJAfnfs59JfaNG7Bo4sXdAfKjVLBHKt7dydaX+C6aVfcGfwxVOC1cYXPEm
SXSFfTd/66Xk9wCTPFf4gjCxxfmHEn8rP7jHxkUeBNo6c+9lWKzpwKYaSXt1ByvjHuBkCuYKyyVV
iesYq0m0Z6ZLBMKaDnzta16vt8obmmSv9t7KG5209wAnU7pBCJ+CUo/jmwfFUO7UBQoajf5YOaHt
fDQzlaSvVZLnCksC/9h8quzhHWNSD4sVvnSvcO14TT+ENQ14rmZFwnXi2zNjI4cGfvYlRrawCDN6
eXC2ySf5EOKf/6o/UtNMzg9hTQPW/CJRBm1fuE7MCfj33pGBxUp9IJN3WfOpJUH/GAUPv+KqUGtc
B7sTC5s8lf/1jHBteOsOqb0yGXgtykb7rw6NPTSjYISGh6phsbQmtEVSOYLNmoi1VLBY7V85S0+z
cVWoNeul+2KFrwcZ0nf+W3G6YksXxEZPVjImiPMERbOfwBVqzeGA9Aihzzy48r6Td8SlnLjtM859
vN1k+qPSxyK2/m4JPU9UwBXmjr73bp0bZ68+U8qPkHXx6tKhfGgchKV17F6bfB0bn2covSwkCWaG
AiQPxseCK9SY7pd3Jfdd8R/mnBcu5kYKxhVeFRKy5mQhgvfpAedeLHPLE38QltmMSrO4Ca5wmtD+
2LsytywaFnwDZ72s2BXu7NwBizU9eH2/3C1LviyMWlRkUX40ZysLYU0T5snd0HvYxo+ePG6JPHmq
LHZfcU0XXCGYisMfIgWWkmxGJEp1DQphgTwArlDb2F1pzyifwv36abmrgzyWppy7fpeyHYMKQ/g9
TWOwWPlPf5IZv7SjoRcWaxrwudkbFO6p1GJ9c/5RWKz8p3Ob3kdcR0smC8LSksoCpXsqvQc9ZyMl
mSykGwAsFoCwQJidyifl8ine8wUWwsp37jbn4KAtHVS0HekG7Wg/rPyiMKi4j8PtX6Wisx8slna4
G3Jx1E3r4QrznI7KXBzV6e6HsPKbzRuV76v8WQrmu2YaGo88FoDFAhAWIOuziXV8Wezb6IKw8hh2
OFexTtcwBc0vggI04ngZk6Mj/+xPYLHymBUNuTqyqwPCyucQqzJXR3Z2cRBW/vKTrHolZzMmCPMa
BUEW8lgAFstIcCyEBTTgc0uy2t2X1d5r2iGsPKV9wWAOj17ZCWHlKbXVuTz651shrDzlzoZcHv2+
ERbCyk8WlOXy6KZPynL9BaBrsjYcfTG7/S3Z7X4m53PaI48F4AqNw4Fc91xxsRBWHsL+9YIsa/Bl
uf933DQIy+PxxDwfEQs8kIdy3M45OT6D/Z0UCMvjcDg88boiJFwCeSinozLXZ+BqocoVipE6AvYs
aX0y12fgDLI0CSsqKNETRjwi3KICR5TzuXOZG3IcZPHpBo9jwkhFlgkFAKhxVQgtAaQbKOQ5Gvpi
NbP0CQsxVVb0P5V9Hb6saziS2yCLf/yLzzU44qMpsQAo460GhoKzqMntszqRm9A2W+SVRF/Eggi4
CZ0xC/8z+xGqgpZsa3jjyhnEWPmFex4NZ2EKuSCs/OLhX1BxGpsX5PLo6DYDYLEAhDWNWUPLzG4h
DsLKI2bLnrc+FT4V6mjM5Zz2GMZIbR7vYCg5k5pc9smCxVKbzjpazuReN4SVR7gbaDkT0zgHYeUP
P2GoOZVHczicEfJYABbLCHD4CiAsLVhN07hYjRyElSfMtqgTYvnUOZ0mCCtP+F4DTWeTw0wWhKUu
LTWKdvNWVXmr+Bd1z6Yhd3PaQ1iqwjoVjpV84oQ9/HNC5dNh1uVsTnukG6jAa5+8JL6ZBm8RLBad
qKIrbrzQUyhKlYOwjMxOmpINs4ttjo/e8xfz59Qz2g1hGRfX3RSdDDdUHLjw1Ib+mkWE9B4dKO/V
9egYKlJNbjR/VdmOQevkJfFl/ZQOmWEeJeQfrmvw+S/3lD27eKCsfzsslkFx05TFKnqXRJ4u/N/L
3fahCrJwqLwbwjIoxxWPixVJY3mrVql4MuM3E34mMNZSVx7WFSEVXj2VBWGpCPuu0hm/7Cfsqiey
Cj4IvzD/1PXhuoiuCFk4pmOchTwWnaiQx5oZaK/lY/jR5/4tWrR/eWAOhAWypCRQctJSNuvOHaLF
It3HllbAFRqQRrqmkhu1B+sKrDd9KRpb9ZTrpytYLBVxbfkNjWp3fr27fGweIb3v66grWCw1rwlr
1KvLp1pN29zh68HibtJTrKeukCBVkSsr3lStruyHMYpy7OWOrdv7y3uOP6unrmCxVEw2/LiGxtOq
Pefmc1hX62qvEGOpSfPfUpVuiMK8xWcdLs4iEBZAfyygDUbXFYSlXoh1La2PFIbaISwD415sovTM
tnRCWAbmdVVn/PKpWFfDHgjLwHTdTuuZ1bSwEJZxQ6yRMlpPjbnruP4HRbqBTlRNN3DDDIQF1BdW
LoArVMsqqBvHII8FBF19juaza2zW/ZDo3aAOr9g3UHx2bWt/CYtlTNSet96nam3trXCFBsV9L81n
V72HhbAMictpovn0mHt0H/Id6QY6QboBAAhLMw6oXaHaBovVO8hCukENuIEzlJ+hz7NP3wNi9i81
2BV6l/Iz1H38ZLhCNWixqF2jT+X6nK0QlvFguzbSfoorTrggLOPxEkP9KVpD+h4PeSxKg23ksQCA
sLQJsRrVr1N9g9XMQVgG47jbCGfZ0QRhGYwVDUY4S50zWRBW9qzX4Pkcn+o1btb3ITAIK2s4tyEs
lsmpq8dGukEFZWnQF0uDdEPzZhOENe2hNo/lCf93RGURfuU/EwdcoRbZhunUWI8jjEcUmCAqsQDC
UhnXnVrUqoXBarxKq+9AQlkQVrZ0lBrmVNWa8MQhaClllARhZYsxrgl5alS4Q+DwhEG6QQ/+Q5Ox
kn0a1LlOjTntk4RUEJbquYa7ao1yqnNUyGR55G6IrslZYnrXOOf6+GJVA3ZH3LViwmrksejEAHks
8V80mp+CNk/pePR9tEfnw8Ufj/38Xk0OET/liXrNYx/amu23aQvDL2L/xIJUMdZEvC8z8gfErVFn
FG0M1lc6dPtiZsQ7vWi875EZ+QNSW22ks123LxfCiovLIBi53NlgpLPVsU9WweTQfiJUj3yCcNJR
eeVjI51u4WXNqnbISzdEFKbYcul8Kan3lWvc8T5iHEZqHsvodbhkFiu72qePsHC4TGIsZK+ANsKC
roB6rpCP1R0pewUCoERYAKiGVjehdXOmnpht9ehlZj26mfMcNE6tX12RZt+Ift9C9Jtw6H/IvGuc
ar+6GRSLnv5j5mHj1DqSNhYrJ79jTz5fcOjWOLWOkkcd/Rz5bLUM17giw/5pTT1SXl/eGq9xRcb9
CpAooZn8eZgir7tiGK9xWiVIdc5jiZ18HDoeMk8bp0HvBgDgCgGEBSAsACAsAGEBCAsACAtAWADC
AgDCAhAWgLCmwpZazKtLYrO/1tfjmwMpkXkTuqTu9xf86w8HosIiB/HVARUs1qXwj+1gIGKqIuaq
3GpzEdZ2W3n4U319cTEh4xbzTBLdoL6eMZdwpK3EbLa58C1DWMk3u8HWFl8w/uayerJg2QdCD7SL
XjJz9f6SG+0TGzxeUldE1tT19yz7Ir7laUhC1+SEvooRX+k7fMuyR0p+PTHy9NkuUnegbvy0MFWf
nyE3jd9wemNgYrelpzdaQlfIvOdbmCQVg3zCkS7GStJ/kL0ucAt5388HV+H/kUUbZ14R+0Qi79tD
8RscCvrtK8hhGySV/yTIRm66gRnq7SCXySFChDmrWTa8awG/iFUUfl9A2glxRTcgxNZ//MAtY/ja
EWMlw1rPMK1hv1lA+oQppCo+IgHyNFlUEd3CTD5cRKzh+mb/mWAaFxMLKd5YeCm8D4CwkjB8ZNT8
qOs94jl0nzBNZ9Ha9y+RZR/4Z/A2iqf76JOjx7ykuGBYGKF858iRi8T7p97SD8rwLU9D5MZYklhs
Z8q+dGRUYk36RBdnwpePGCsJQ4G5JUeKpdYcak+za89oN34b09IVttmWe5bbZqfc2RYIhkYHpdYE
Q6kP23t0oLwX3/40FNb4JtMpxw8K5QzfrIDu4qVLvMWa2CxvVZU38lPlxW+XvhirlBuJxED20T9q
IK3u8qGK6KvqwrInvgO0xFhtpYKuiNdUoZWuSIW3HHHWNHOFa8ei12zv3J1pjWmnh+09JlqqhUMZ
x1msJl8CCx2oTsJ8hZH5CceHC8WPO/8wLrxxvXKJTxKUFJr9hSlrfPYSqT+byl6VPRu1gtsHyvq3
R3IPJXzlbf2fmMvHsqo8fNlgnfpu5vjaP6TObfy+K12tIA0J01pKW6zx2C/CdEH8o/7iLZFfUlmw
NE3Cc1nq1Vz5wIR3XThQzkXKIpWv/ZfQvtGsKpfCUdD/RprcXBDC0OuqkIu9Ee7gkLnCn/+VQTIo
mLD6covF77/N3MbbG1NJeId6u9XURurDP8Rh5csZs+m2tqk1m4aunoisejq8vITLBB37V5IbhNmp
6h0Wi+Mqizl84cDaLMWseDih8qZIud9ksV0l62/pAmMLiLWarUwbXw9xFUf6idWHT5QRamUe4Mvb
zGbrVVCFZsKylkfffeZ+YdkndFEo5Mhs0RNe6fsVM2f3gVcImfVzzjyLt3O9vtXkIJ9zv9LLl4/+
gnvjiYS6K8aORSOrXvuqhfxyeGjCNQuLy31DQa6vNGy/XrEGrQsihxsqFyp/MFLeWBp8Z4OcFl75
jcUq/p080f9uYD1fD7nJGrLexB+nt3REqPXSU3z56tKQZwSq0ExY3oB4qc4Oi85HTDqUlNR7S4S3
F5mVy84yK7vCNuEGcpq3Cd2MbYWwTigvWu33/zKx8nlLd/UI9mrX0DzBisXWXSe66nBVN59l2OWE
tJ4mXXVCyfJo5Xz5q1xb5U45LVx+V7BU/DtZyqy8WajH2kVOWyO1sitiRwyXmx5p8gegCu3yWIyv
6Pl1c7nPDFtjf7/1/N0/W+ng7BF/9KP4n19YgnGfxHfs/EvEPigrj1Uv3FrkZvmIROXmUGLlnCM4
o+yCjDyWpY/hzy6xVhMnUWs5V9A9F7LQKo9F2D+av1HnsY69OMUv8DHWlakbH2KlL9iZsf5Sn9SK
iqHybtLzQUJ+lHMkJrb4yqU63phGBoolnZaYePdWrRL/dMK2c1yqVqmmm0b7bfdBJtoF72GTFfzE
cTl479TNZ5PZCbsEPiKLLPG/MxEbw3wqXXs4zjppXzVVV1eVf5KY5n/aRhY/HfvUHqvc6mdapeah
tZ+I/pwQCixrid+cICAbWTTh8tpitf59G9N3AKrQUFhJ8A1bRhKM0KXbzKGLsU9Fc6Lv3qkz20uk
65m39KdifBXHcN3GxAcWl80yByaSDN+IVV7mMNfLegbtLGfakNA5+uAsS3Ci0BKr9bU1FjvuMWoY
Y2kP+mNNyxhLe6AruEIAICwAYQEIC4DMSJz9C88tAxXAXDoArhBAWADCAgDCAhAWgLAAgLAAhAUg
LAAgLABhAQgLAAgLQFgAwgJAHf4fIM1PYTs4+WcAAAAASUVORK5CYII=
</FILE>
</FIGURE>
<FIGURE FILENAME="Funnel plot.png" FILE_TYPE="PNG" ID="FIG-05" MODIFIED="2020-06-03 21:44:11 +0800" MODIFIED_BY="[Empty name]" NO="5" REF_ID="CMP-001.02" SETTINGS="SHOW_STUDY_NAMES:NO;SHOW_EFFECT_ESTIMATE:YES;SHOW_AUTOGENERATED_NUM_FOR_STUDY_NAMES:NO;DISTINGUISH_SUBGROUPS:YES;SHOW_CI_LINES:YES;" SHORT_VERSION_FIGURE="YES" TYPE="FUNNEL_PLOT">
<CAPTION>
<P>Funnel plot of comparison: 1 ALE vs TPTD in LS BMD Change (%), outcome: 1.2 12 months.</P>
</CAPTION>
<FILE>iVBORw0KGgoAAAANSUhEUgAAAlgAAAGQCAMAAABF6+6qAAADAFBMVEUAAADAAAAAwAAAAMDg4ADA
AMAAwMD/gADAwMD/gICA/4CAgP/g4OBAAAAAQAAAAECAgID///8AAAALCwsWFhYhISEsLCw3NzdC
QkJNTU1YWFhjY2Nubm55eXmEhISPj4+ampqlpaWwsLC7u7vGxsbR0dHc3Nzn5+cAAAAAADMAAGYA
AJkAAMwAAP8AMwAAMzMAM2YAM5kAM8wAM/8AZgAAZjMAZmYAZpkAZswAZv8AmQAAmTMAmWYAmZkA
mcwAmf8AzAAAzDMAzGYAzJkAzMwAzP8A/wAA/zMA/2YA/5kA/8wA//8zAAAzADMzAGYzAJkzAMwz
AP8zMwAzMzMzM2YzM5kzM8wzM/8zZgAzZjMzZmYzZpkzZswzZv8zmQAzmTMzmWYzmZkzmcwzmf8z
zAAzzDMzzGYzzJkzzMwzzP8z/wAz/zMz/2Yz/5kz/8wz//9mAABmADNmAGZmAJlmAMxmAP9mMwBm
MzNmM2ZmM5lmM8xmM/9mZgBmZjNmZmZmZplmZsxmZv9mmQBmmTNmmWZmmZlmmcxmmf9mzABmzDNm
zGZmzJlmzMxmzP9m/wBm/zNm/2Zm/5lm/8xm//+ZAACZADOZAGaZAJmZAMyZAP+ZMwCZMzOZM2aZ
M5mZM8yZM/+ZZgCZZjOZZmaZZpmZZsyZZv+ZmQCZmTOZmWaZmZmZmcyZmf+ZzACZzDOZzGaZzJmZ
zMyZzP+Z/wCZ/zOZ/2aZ/5mZ/8yZ///MAADMADPMAGbMAJnMAMzMAP/MMwDMMzPMM2bMM5nMM8zM
M//MZgDMZjPMZmbMZpnMZszMZv/MmQDMmTPMmWbMmZnMmczMmf/MzADMzDPMzGbMzJnMzMzMzP/M
/wDM/zPM/2bM/5nM/8zM////AAD/ADP/AGb/AJn/AMz/AP//MwD/MzP/M2b/M5n/M8z/M///ZgD/
ZjP/Zmb/Zpn/Zsz/Zv//mQD/mTP/mWb/mZn/mcz/mf//zAD/zDP/zGb/zJn/zMz/zP///wD//zP/
/2b//5n//8z///9BjlLGAAAR20lEQVR42u3df2wb533H8YeWREaJJPdUC+1K2EsrJhmpAZ66wS7Q
BBuwBUtgpO3gGhmg/VEBQd3uH3Wr9UcRBG3XpiigrVgRYICcbfJSCP0jDZLaXbLWMBYswhAJQxWv
i9RkVBrYVZNh7l1j17ZI2uN4d6R4x3tOuh/PWTLv/WpN8k4MqdCfPD++fO4uowlAvT18BCBYIFgg
WIByvUGfaDT+aPad9UAYmmEN/Bu3RnOfwUwAIYNlaM0bzbHDaCWt+UONZEF5V6gZfJqIFiytowVr
ZMndRhEuhOwKNaPV43UkDIg1eO8cYwEqukL6ONzCwbtzGsiMENt2hYany+scY7krC4ajrwQaMrIo
GAGKnYYWdCfoCkP1guQKEWeFhnNKKJsmbr8Lt4X8+i1tsbQG+wZdTa/rt3yMRfeWArW73+7bVeUG
dInVRUGwoNxcsXpLukJnHYuuEOpmhYQJdIUgWNidpvJTBAsJqJcJFtSrZqoEC+qVVxljIYkW61bV
sRyoY4EWCwQLu4euC+WrG3r6t3nCRj8ffLd75LM3zj77NC0WFPtUtp6t0BVCtW8UMmKNYEG1ena1
tJ9gQbVJUVTeYlHHQiJosUCwkAy9+Ucl6lgQP37mh9+feosWC+rnhQOqX5HBO8SH37z77Xt/RosF
xfb3rV6h8g7lY/eLojicoSvE7YAWCwQLyXSFVg1LcSGrl8819b63IvLrD75GiwXF6o3/lS7QYkGt
z4hsY06ouN5AiwUxK1ZFYZJgQa3pQVEUx6fVvih1LCSCFgsEC4lYstZj6QQLav1WWeTFyp8QLCil
i0NmHatMsKDUyiONOZwYXlXbFzIrTL2R3zkrLg+JD7+p9BoCtFip93xBiKIQhWVaLOx+tFggWEhk
Vqg771ThuMLU+9pvviTyV8TGpTO0WFBoOmeuyBIzatfNEKzUK9fNOpaYPU6woFJ1TIhVIbLTBAtK
2XWse9S+KHUsJIIWCwQLCdBrzQc1ggWF7ru3cZNvBOxunWBBHfM7aLOONTxaJlhQp5oVVh1LXKwS
LKhzwWyxzOsVPsQYCwpVZoRVxxI5pS0WdSwkghYLBAsJ2FyHpS+pfFnWY6Xdj3MvCHM9lvja+Eu0
WFDHXNVQb/yZo44FharPC7uOlVthVgh1Lvf3CfO4QrFv/CwtFpQ5ah6nataxXizQYmHXo8UCwYJ6
tfZimSWdYEGV+UfN27x5M71CsKBKxVw1Y9WxRLZOsKDKpDUXtK/9pfJK9lxAIOVmrRZrdahxU1J5
LDQtVsrZxz8XRbvdUoM6FhJBiwWCBfUcdSxd5ZGFrMdKucK3rgl7PZYYvfdVWiwocv4N89aqYJVe
pyuEKsXh9nywTLCgiF6y7szjCkV2P8GCIuZZ10SzjnXoosIXtupYhhDNalXzUeNucw91LETQ28yO
nZ/NR6QJCXSFtFKpseSsXdUULsiSfwnt6BGd3SK6zqK9VCa/bt4eeS3pwbumaYZ9p9k36FLlOevO
jlexnHCwCFJ6ZJy39YSDhfQYtW5X7ceTSQ/e+bxTIyfEK/cYReNh8/EphS1hu45l1Ro2R+0aM8SU
eHvvvsHV4uWe/xlW2sWy0C/lXvn93PXGnZ55X4ZgQZWF+3M3blqP+qs39ZX7GbxDhaXHxbuDwjqu
sP+SOP1VZoVQ4khWvN+cEdatNTMTCutYrCBNtb/7yVv6/IYQQ1fE03vqPRdytFhQ4S9L4kNjulXH
umZGQSdYUOFbBXF9KfOwVrz+8Dv/KsQT6vpCZoUY+rX4pdj38gNKX5RgIRF0hak24j63e61GsKDC
RHMFVt6+OzFHsKCCfXas1nosMVMhWFCh3DxTcvNrwtnjBAsqPGcfVthcjyWy0wQLKhxtLpWxz48l
7plR9sqUG5AIWiwQLCimj3Rsv6LspVndkGaPvPGW/cA6P5YQX/+3X9FiIb5WtaFVx+o7rxMsxFdp
nV+mtdz94CDBQnyTo80HzTqWKCyqemkuIJBmc62Wqrhu348pe2nqWEgEXSEIFhRb6JwE1pYIFuJ7
vHWFwuZ6LFGfJ1iI78LhVqBao3m6Qihwvq81h+u4J1iIob3CvVXHUndOP4KVYstP2Pk60Vvs2Wu3
WAVVr00dK/Xe2d931zuv/lHPzzk/FlT2h6PvvSfMFTRDBsGCojFWY/A+cPO6tbF3wzxEZ6GkqN1i
jJVicycaNxs/ElYdK3vD3LVZ2SJYiKxiHjvxfx8TVh3rjUvmroE6wUJca7PmYMi8rGpGiPsOmruq
awQLsVssc1nfwHfs82NVrBartJ9gIa5vm1Wr9+ZHTuwr1k5cN+eGoqDqmoXMCjF89eb/jvRd7lP6
oqwgRaMr1G7cUJsrusI0O+fdtTSi6LU5rjDNwbrSepRvPfq9q2/SYiFmF9j+xnmzejXGrBBxDWbb
c7jNR2WChZgW2y1Waz2WyFYJFuIa33xUbD0ojCt6bepYSAQtFggWlFqQndX9nKLzzVDHSq/c5860
Hm7WscS74gwtFmK5IKljtYfxBAsRVWV1LFEnWIjp8OajzTqWKEwSLMRTWpZ0gLkFNS9OHQuJoMUC
wYJKtVPSvQsEC7EsOs6Fld98NP9VgoVYXm9XGxw1hokywUK8eZvjzDLtOtbyeYKFWOqOa8i161iH
GLwjZovluCKT44ucJ9R8C00dC4mgxQLBgkrD8nO6S1dpESwE9ru/bj9u17HEs3MEC3FUBxwzxPbD
mQrBQhxlaR1LzF4kWIhBLwzXBnqMj1vn4W7XsUSOFguxnN03evPlgcc2+nVXHauk5pqF1LFSq9Z/
VxLn4SZYaVe/03kebtXoClPbYP3GXfaDn95wj73OESzEMLfnneZo/ZKrjjX4GMFCDJ8ZfdV+UBlx
1bH6zhMsxDA79If2Oob7su7rFBZ1goXoyp/oe2Ron/7Loesvu+pYoqBkDSlnTU6r0tjVxz53NVO8
ce1Qo5Vab//g7AHV5QZDCM1TZKDcgJgtlhmhZowMPhgkMMailUqBqt8YfUTJkYWO82OZZ8Kyz4bV
37w3NjY2ROMP58jqQlf/1rHRPj+WEL9632LSg3eN1qtr1Q7+zLHlPHfRnJJrYVJuSKll19wv4/OY
YCGkI1nnlrOOVSwTLET2/KedW84TRGYeUvH63jqW4R5ZMcZC3GAJSg9Qha4wpfb5V6tOEixE9meu
s3/knRt/ukSwEFX9lGvLuXF0nGAhqpWCa6jt+tkiwULkFusB55azjiVKFYKFqF684txyXeikpOJY
aMoNSAQtFhLBZeXSSf/ID3x/tjDxTPw3YM17OlW/6drMrzsnjKfpChFR2f1Ns6uOVdpPsBBVzj2H
c6eOYCFqizXq2nTVsbJVgoWICoOuTVcd68BZBW9AHQuJoMUCwYIyJ7c6m/usTrAQzbPzrk3Xeizx
zRWChYgmXFuuOpZ4qEywEE112T2Hc21lKwQL0ZxxrfNz17FEYTL+G/AldCrpo3/g2v6Ia3XWo3/x
T7HfgToWEkFXCIIFVUa2PHawdpJgIZIn3ZPCjjrW/LMEC5FUvu3edtexJqhjIZrjnXM419aygmsI
MCtMpamxz7q2Lw9ttUmLhYDGS+7tonvzDlos7FK0WCBYUGWbFVdbrtYiWPD1Vx3HS7jrWGJ5nmAh
ivoHO7bdmwquZE+w0qjWeS73ju3RSYKFCBY7qg3Weqxa/eNGz15rMztNsBDB4WMdO4pCjPT3vzHw
8vU7zWH9WPyTRVLHgt073nnne407fWRIzTUFCRbs4Xv/hnW/91ElZ+OmK0ylU8OeXfc3j6v/6T+a
7dYsLRYiqIqse0d+3Rjosx4t3dP4C6/dvU6wEN4Xih3rZj70ix7tkj3W6r9hbdMVIryKt441cNm+
HsX7rYYrE/s7HQ7/SqMPPNnn3rGeq9wxO/j241/Xrl3taWx/9LmnabEQ2hd/0rGjKMTVocp45o7a
v1uRmzjAGAu7Ei0WCBbU0Ke2e8b1BYKF0FZe69yT75zTLRMshPapbOeejvVYYu44wUJoLxQ8c7jO
7WmChdAqnhZrtWO7WCZYCG2wczlW53GFIvfJuO9BHQuJoMUCwYIas9tXqaoEC6Gd9pzHvbOOJTaW
CBbCOtB5kI6njiUOjhMshPUv3jlc547CIsFCWBVPi9VZx4p/DQGClUJf8RxL0VnHEl/MxXwP6lhI
BC0WEsGa9/RZGH9p++dMPBPvTXr5nFOn6p0V5juPI1w5TVeIkMqeVTPeOlZpP8FCSPUZ7xzOmz6C
hZAm5zy7vHWsKsFCSEver2s8dazCRMw3oY6FRNBigWBBiS8EOePHUzrBQjjL3pULnvVYkjVbBAtb
O+NZ3OCtY4lCmWAhJO+JIiV1rAMEC6HUDnr3eepYovTfBAuhXPl77z5PHUscG4v3LlYdyxCiVa2y
y1bmqb415w4gnN5mdpr5aZ08njRBZVfYilertWqwb9BFQ/dAVwgYqaoM1maHaGdJa7Bv0D3elRwn
4a1jPX8kflfopTG26l7TkuMkvHWsw/cmMCskU91srS6Zw3n2LJ+n3IBQ9ksKCd461iGRQLAYrHez
Ce/KZEkdS3w33rs46ljWqGqzjuUubAERgrUVggXGWAjg88GeVq0RLIRQkx0x6K1jial5goUQliVj
d0kdK+75ZghW2njPxS1kdSwhJgkWQlgrSXZ661hiZpZgIYSJY5KdkjrWUryTRVJuQCJosZAIzo+V
NtVqX6Dn6Ruxzm9Li5U209+R7JTUsarfoytECOVRyU5JHeuDqwQLYbrCi7I5nGymWCNYCEF2giJZ
61RYJlgI7stXZK2TLICxjoWmjoVE0GKBYCG+kamgzwxwVUOChZYZ6Xmv8rIBPYN3BFeRnuyjLhvQ
HydYCD5bq0v3yvZNEywEb7FmZHtldawig3cEd1jWOElD9LFjsVpG6lhIAi0WCBbimwpcndKPECwE
Jj99u6yONfzdJYKFwGRHf0nrWOLgOMFC0P5tpSCdw8l2FuKsTWbNe7oc/Y8/l+1el5zlTxT/5hot
FoIpfEO6W1oM/dKLMd6IOhYSQYsFgoXYTj0V/LknzxEsBFRZk+7OS597hmAhoMlR6W5pHWuwQrAQ
kOzqAcKvjlUmWAhK3mJJj3rOVgkWAvrrQeluaR2rEOecftSxkAhaLBAsxPZgmCdP6QQLgejPyfdL
61hiZYVgIZDBo/L90jqWKNAVIphFnwqCtI4lLlQIFgKpD8j3y8/eF6dCSrBSZewf5PvlB6ce+2T0
d6KOhUTQYoFgIa6nToZ59rkqwUIga/K6gk8da22KYCGQSs5ntijd+zizQgRT9ql5yutY/xyjK+zl
w06VrHz36pBs76HLQ7RYCOJJnxbL5yRr/xn9nahjIRG0WCBYiEn/fLjnT40QLASw4lc/kNexRPVJ
goUg/FZY+dRNc3WChQBev+g3h/PJ2yTBQgCTf+zzA5+rqc7MEiwEkJnw+YFPHSt/OPpbUcdCEmix
QLAQ09S+cM9fmCJYCGDlBZ8f+NSxxGmChQDKfoNxn3pV9jzBQgAH/C6a6lPHOlTUCRa2pZ/xq7z7
1LH8jyw0WreGSRZVyg0pUuvzG2Ot+4zeS8N+wdLsGysfkpAQLEThDpYkJXSFiEQztm5zCFaKnAtd
lnrqFIN3bOsB35/41bHWrhAsbGt2xu8nfuuuRo8TLGzruO8qmIzfPzG9xSBL22qGR7BSxOfqAcK/
jvVKgPlhgxa7xTJ2w0SXXyHibzDxab+f+KzHEuNf8muvrFbK/L9J1gZqrt9W63zU0crtgqoWv8Jt
8SH0up/ZLndRGEUce+TtHLrRg6G/UtYfjPpeGU3SYm1u8XfRVX77v0L/Iz03gz5T8+0KvT2oxgCn
q8ZY69qt+xUoN+DWjbEYuiOZYJErxOStYzVCZTA1hMJgAcqEPwfpjneTxk63pjv+C+yC32DbIPRG
+Hfa+X+fHQ33zn8vsSu+GTEizQp3Mfru2+Ij2BPhPxZg2yDs6cZ/Kf5eb6fBuyE2D/ZJ9ZgVgYId
PFha6+9258Kl0WDtmgZruyD0hv6r3fnpCLna+Y9AU15u2PkPdad7RG0XFNJ2/6CAyjt2RbkBIFgg
WCBYAMECwQLBAggWCBYIFkCwQLBAsACCBYKFLvD/KVErJkaMtKMAAAAASUVORK5CYII=
</FILE>
</FIGURE>
<FIGURE FILENAME="Risk of bias graph.png" FILE_TYPE="PNG" ID="FIG-06" MODIFIED="2022-03-14 10:38:39 +0800" MODIFIED_BY="[Empty name]" NO="6" SHORT_VERSION_FIGURE="YES" TYPE="QUALITY_GRAPH_PLOT">
<CAPTION>
<P>Risk of bias graph: review authors' judgements about each risk of bias item presented as percentages across all included studies.</P>
</CAPTION>
<FILE>iVBORw0KGgoAAAANSUhEUgAAAl4AAAEACAMAAABVk4iuAAADAFBMVEUAAADAAAAAwAAAAMDg4ADA
AMAAwMD/gADAwMD/gICA/4CAgP/g4OBAAAAAQAAAAECAgID///8AAAALCwsWFhYhISEsLCw3NzdC
QkJNTU1YWFhjY2Nubm55eXmEhISPj4+ampqlpaWwsLC7u7vGxsbR0dHc3Nzn5+cAAAAAADMAAGYA
AJkAAMwAAP8AMwAAMzMAM2YAM5kAM8wAM/8AZgAAZjMAZmYAZpkAZswAZv8AmQAAmTMAmWYAmZkA
mcwAmf8AzAAAzDMAzGYAzJkAzMwAzP8A/wAA/zMA/2YA/5kA/8wA//8zAAAzADMzAGYzAJkzAMwz
AP8zMwAzMzMzM2YzM5kzM8wzM/8zZgAzZjMzZmYzZpkzZswzZv8zmQAzmTMzmWYzmZkzmcwzmf8z
zAAzzDMzzGYzzJkzzMwzzP8z/wAz/zMz/2Yz/5kz/8wz//9mAABmADNmAGZmAJlmAMxmAP9mMwBm
MzNmM2ZmM5lmM8xmM/9mZgBmZjNmZmZmZplmZsxmZv9mmQBmmTNmmWZmmZlmmcxmmf9mzABmzDNm
zGZmzJlmzMxmzP9m/wBm/zNm/2Zm/5lm/8xm//+ZAACZADOZAGaZAJmZAMyZAP+ZMwCZMzOZM2aZ
M5mZM8yZM/+ZZgCZZjOZZmaZZpmZZsyZZv+ZmQCZmTOZmWaZmZmZmcyZmf+ZzACZzDOZzGaZzJmZ
zMyZzP+Z/wCZ/zOZ/2aZ/5mZ/8yZ///MAADMADPMAGbMAJnMAMzMAP/MMwDMMzPMM2bMM5nMM8zM
M//MZgDMZjPMZmbMZpnMZszMZv/MmQDMmTPMmWbMmZnMmczMmf/MzADMzDPMzGbMzJnMzMzMzP/M
/wDM/zPM/2bM/5nM/8zM////AAD/ADP/AGb/AJn/AMz/AP//MwD/MzP/M2b/M5n/M8z/M///ZgD/
ZjP/Zmb/Zpn/Zsz/Zv//mQD/mTP/mWb/mZn/mcz/mf//zAD/zDP/zGb/zJn/zMz/zP///wD//zP/
/2b//5n//8z///9BjlLGAAAccUlEQVR42u1da2wc13U+FDmv3SWXMyRhUXYdUWSKAvpVpXJMW3SS
pR9iA1R20KBG4jzsAnTSJA2KBm5sILFTFLDjxHHdxIEtG3UdV0YNu05sp5FjSYxrUn3QgJoGZRC4
fFWJSAUkZymJ5Ozs7JK9r3lyl1wud1dL+3wSOTv3nnPPmdkz994Z3m8OAAJRNTSAjicBUSWkd+E5
QFQPGF4IDC8EhhcCgeGFwPBCYHghEBheiMuGJjwFlUUaT0HgST2GF16wlUYOB0cEzr0QGF4IBIYX
AsMLgeGFQGB4ITC8qgqz5oqIKoVXikCOdxSsulzHtqeIbf0rm3j4ycKKqcLSCVxOXv3ea2ho6HzT
Sl0d23XEq0J9U+bBTRTtworukUb20xns7WoxOBpTWYB2VVEMcom3KooFMBqTW0mNk5DjDi1UFcsY
kIeZ+LAsq+1enakNGCneNZCf0bgcGyWfdFUmjTmqanhlNEA0tZUIOXEpQVtNqtKwbyM5IHxIsX+B
cmG3W5IitsFra1RTdFeR+K75PjAhlbVEXI/JKjmuYUnR2kGSujGOajH3OiMBLJ2wF/+YfF6dXSRf
wEH1/CrZaZKyr9C/xa3OnDTyx049x6T7E9kTS6QunT3eBvCceWzBb+ngYnbhRrLNzySIyPe15g/6
ZQAvKDO01bazzhzRhLWZi/1eO9B4TPgwxPsZ1za4drMys50mDbcJHdaWTD59RJ22XMWDalY9yJxO
LHOvnp7RuPTNP81q5OJ5LmG/8TEA+QGMo2qHF5173XoBINMH2jjZnza06wHUcYMGjToBLQrZLhh9
vVNG3zjTkOxn9mdInQQ3kNHoVcsI/CmUFGo2a8U8BHDPxNxxvwzgpUnWqt3mCmmHvHZg3PB84E0R
2yrZenavfYfYvv8Zi9i2hQ7A7W1gkk/XTnRmPMVxmOCK5vW85APGPK+1+iBNyp53rP1HAd65B+Oo
CCrFc0wNgWGdowNZxze+2jtE9+mP5LAN3VNst5D9EMlWp2G6kw2HI1mQs54k3dDB0/H2htwp9TAb
ylxZrhlQEXtOh7PKfRDKcjZgl/oUti20T9uuJU9RcgKK/lGM3pTPEwNOa3ZX8zz3x5uJ4YqJnBdS
leQ5murV5Hdy9cBFv6zRBBoQIyaYa1F5afn8v3SROnJTQL6eXab7PIBuTpNCx5M8zWr8sgbTE/K/
2BF/L7n6uu/DiBl50EAsUdvaXUEd2pbtWvKsmuHT0+G2dEODfJEdwW9jZIg1G7CbqsHcK71K5iN3
LOxv84vkbminw1gPnLGj4l8cNq4nUyjVgbdiRLIH9tLv1DDpJuOAoXmSTd2zarAssw/2kmm6sgB6
zB9PeTsUwgeZBaOtRWw3jTHbs6dInacj2nq4h1oaZlEkjUF3JuTxMowp7MOaNE47KdUyXv00wNjD
GEe1mNq/qZvQ29wZaHPaVulezpaP5KLS/3STkiSTtYVW6cE4wElbpp1AfHl3I43UpGIlPMmfWXtj
rGyFd0pvZ5VdpNmF98mZuCck2qEQPgyzFnLtUtj2dw55tnOtstAhbVnExp+tdKVJrO1mV8stih1e
e/qmepjffsT/YDeZc0GzLvd/CuAQTu2rPfeq1ASu5IcgmbKfsZlXXpQq6bXTcs4IdOEYU35Ipesq
vIJT5I3QkmnYtY0Q0Z2lSnq91oaPVYtNl/ANOYgqhheumEDslKk9AoHhhagZ8BlzpacbeAqQRovj
QRWxiicDgdcaAsMLgcDwQmB4ITC8EAgMLwSGVwGYl79pXAGxc8PLStHVUami9Nqrtke83Uh3D98Y
8U109myJRvuYgWFUP+HVfmrjVV3Xbshh3Rau433Tyq83l9sCjbZ3BXu7ugkvM5d2vK/DjCsxsjOr
Ucptuzboc1jNmExrUq2DssVEuYwTH+R83IFBK1hmUnVlkP+xK3VSUSxLpaxZ8y8D8ine8ZyRDbAU
SRv27FNPHpNpI4426PFvF1xb6iB3gdhjPnm2DEXWLLhGPoNxVASNoNXW4O+9/jdq9yvQNUX/P5RY
OtrbAM5YrCEPHzrzi+RKfqpriNY8/r2XE49koevcj7+WzFM9IrMrB7uOfzlhN5Di4eUTeaGnp3/e
/B0bVk889cUf5lnDy68MvNR69msv5OGht35+scMW8rRpgn+ekyAeW7n0Yg4eWlk7ethmnvz1Excf
aYAW+c1dOeHCN+Onma2ZX3e+wFzomv7RE9/K0ipq6+U8rMaWL31sHBZfC/THGaQNrXkhlal57/Ul
BeQvuTvaBBwhvjw5OWcDHNfA5auSaDoCE5TowymywGQyAHcfgAmFFd95yNW7XQLzdsbfvVOo32f0
9U4yxbsl0G735EXTpC9qylmURqtJcCcPDfUa0IgnzqTkkYPunuS2pow+ofugMc+ZcNQWKWsyDes4
mU062E0VQa0XQ5udJAROzxrrmKpAuam564qSX6NM1jC99rQNTkcu73Fng9za0xF5og+jH87BshRg
6wZIuEEabYD7CwGfiC3qqnnlKrTMRWi0+KhnVb9sJ0NrHBoaanR7T8FUHWHznw81/OSSJ0drQsMM
l6HFn4mWcQZsy9rxyXXmRF0InyFa16ycjyeCzFxBye2J0Gg/E9KcdXm1LWtzU/QW1JqN3YbPMepo
at/xOPn1uPseMEmDngwl23aQUSgvqW1ezEivQHeIC8RlMj3Q/WS0zGEM2Pz8/kfWmVOcINP2NAul
Yz0AA4Yxs8ZUnxHM3FHG0VX3OaorF7ZF0QNjfJKfn7eorQHLaHiWFMsYR3USXvkj5NeRnLjgzxpK
Jk3fkHXbSYD4Uh9l0MpXsJovyJmzoW4vc9si4+NmfU4s18u1ypkJgFPNnU+vM7fA69xoZrzaV0gD
f2/JSbLzdlL5PGfmpj8sU47uvXbihCtHbDlh7m9Mu4UvRhW27jOk5TgRlDCO6mTuVQcw91yqaDyM
3jCDNNoQ6pRGWyNYR79cyeYScxpGVGEgjRZRzfDC22jEu2hqj8DwQiAqA+Q5Vnq6gacAabQ4HlQR
SKNF4LWGwPBCIDC8EBheCAwvBALDC/EuDy+zQjKId0d4pVIpResoQHFNbchOHZZbCpYH+bDF1K/a
2Ltt8GmFqp4o6PFXttFk1Kk1pNGW1nsNDc2qt/FPUbkNaKX9py4WLA/yYYupX1vlwzOt/ytQ+tyF
b2+jzeix5Czsg0scHI30s15/5eaT7ddFQXKAUlqdmPIkv4CdOM3lmjp0P9Ow+mmu2OEBWWllsm5O
V5Ulp6UCLPNrhybzbLU0xyuVsGRpQKSn9XSZnbj8jOgunpFjNF9tTIkzZq3q6ozGeM5a1lZAL+Ex
w16U2yBlKFRdlBPh1PhHhe8sd22qtV8xrH6ZMXllerS0QWK7Y4B6GmhvVBPZaIUcz2krrWA22lLn
Xrq/8nJ1djEJcPDxF/NuybFTZBhsk2YH+W4by/MqcrfCFS8qBwFufjkbo3SHxmOi/CPatOA4d5yX
2gCW4tlFmtyV5XilMq0/cV6+iQm4usKOfP6zwu6Xzr9KNK++YL9OI71hBpJch+aLTYGfL5brLWZl
LyfbX1CWxcKsqvvlj85Qq20yz1HbeIyov9i80vki1V02s/9FPVibOXU3gPXvS8uh9g6em+efhJzI
p9uRxTgqJbzI5Ov3/T3OYNWOGNOiYMro6wOwpwyxKsCehAOqJ75g0NytlsbytNKcsGLomOgU4TVk
TGaIwDzQNLU0zywnvTb2M0Yr+LrCzoRrB9LGAZsxJvpo8E8Y0MR11HEYd/y2hJ7E8spy5N+hLhhU
yi0/wjyzJ7jv1M9pY/66SaZLPDCvA5c5m52U7FB7aUOkwxVykj1M8+m+k8M4KoLgYmhKE+247WiA
RUp+Bo9CuICyUNdxWsFlxJpd+c/+cijAWw0SUynfdGFfbrU3KGBedcNQco5NlEK66+2Ax3Q1r8qv
ER36cfBokCQbJcSKvLWM/Qqh3LVkc/j1UH5c6kuXy+QNs3RHsuHjFXILV7Octiy/rQtc/7sRjXbu
2UjBD3g+2dDDhFH+IZxjloRWI8CeBvnRkLSf35XoNQD8DsyHb+aMleef5PcGexrmHi1kh2wjyWeN
lVmqQ7PSRv0N56jtM7lnDety1xLV9fcbV4L8FgRlwu057oMUIde2fF67A6I5axEbzL0aIwUWzyfr
Q+mCG0f44BjKMdsG3bKXp5XN1Nl30dQzK6ZzOtyskJFq3grQpomMZhi38yBdk6zA8jPlDNwoPt4I
Z1TWRwjOq6vzn2PQs45TpsyC7r3A6z/GyK92xtUNlRfOjwurvxo/6O/J+xwlpJcETQnKacPGa+QO
YwwXzZU491LsCxGBNM8n62Mhp4iCnC3d6k87dinZacqF3e3OunhO18WVLnHJG7KzAHAhlK2WyLzx
QcZohZAutXOr4oZ6o3zrFJm7JeXP/ysvEDpnb1bCXFum9345492fyPTlI7tk++1IecR3F/G7OgPE
KS2TOBnSu6B2TAfl4jcp/eR8HUKWdilzr5Lx1uH1qWA3zSSbKvulcOVrgvnJf2xLDVX3FC5ciTTa
yBDonYyth9fajcPS4nqas2JvoieXffsub+PGX//Tb8tVfm6QkDCkigBptIhqhhfe9CBqeOeIQGB4
IXYG8JFNpacbeAqQRovjQRWBNFoEXmsIDC8EAsMLgeGFwPBCIDC8EBheAuZltmNeJn8wvIojlUoN
au1bJt0aytq6sq/X6GCFHesx188i9r++pWy0CQvDqAq919DQQ+oS/7SuqrjW8uL6hIe/rNHBcjum
3ruJ/V9uKRvtWR17u6oMjkZ61euvkqo0zDinbqZszsI1Y+pJfrmbMSU2CqnrP0p3XE4rk6X/HI1y
EU1NYbxYXVaMdq7v5Yvt0BTKahV5ZC3GYHXZsMMS2zNkVkdMD1rWgPCHs2Vpblo3G61yjesnZeaO
snI/L+4zbjZaT1eTOc0XOmIaz0YrfOH2DGUfxlFV5l6tPjdibWaon3FfF0QBZ+Hq8szrfP9q1VZS
Lum2Tc42tfndwRDoSuJaIqPZjBdrnl/MZLn+ov34XiZ1KW7HSWeZ1BzzJrLhDNa2xaxyL/nGm7Mn
LgEsxVgdMf2y0XmM+cPrAWZOebZv/bHn59Vv2vMHuX1u5/1Ky+cCPkrMx3MXxHho/yahu74sLnn2
fozpQqsQXmTydcCfR00z5mmA+ypYuJPGg3zfGef5ZfkXNQGTodXTzuT8cSbDeLFpQ7tW6Hv5YjPz
YJKCb/E8stL9jMFKOa7fpculh/fbXh0sGPO9k9wfXi8Ythyf2O/56VwDGicCCzufYPltwz5OGZrQ
nTLmVNcXzfdlP4ZXMZS/GJoyJNov2WGOraCtriuAYC7X8E6EbRvMQStIscPs63PaczfYQyyP7NAh
cFqdvv+edzmuZK+hed6ti6iHubN86b7rp1ft56UF2CghrshGG/IlxDPA9b+Vy0Y7H70L/KwZuavf
5bFwQ/llRzw506uFAjloA/likzD/KvA8smTUk5bP30uGpxHOcSV72pJXF8BIiDvrP3cQfvoUWWFn
JOD9SPRYoMP1LuwLzuyrNfeKMoZauiO9obwP7uWkWynIeVV7YB8ZZ4aHTTqxGnFA6m4fiMjwYcjj
zuZOWHQmpPE8sqplKOS+4s8dxnFVh43X8l5dAKLeDRgWqLLm+SnxHLSkXNiRuylzlssJHwNYgd9V
Cvii4aK5qsy9BrOLkbL77hoMv0xtOqs8za/4s7cEOK8L9iDl1F7s73wZWPbX9McvvRyR4d1rUhb5
Yi/8gMm+YcmtCYBmXe4/BfBg62AmBpB44fBzRGqS1wUg6gV4ltkfXeH5efYjyicS3D63k858YdGV
m+I+BjCuWdNBX4S9K17BOKr43Kv0xxeZlbo6ZHPPW9dUsj3MRhtF7bLRttiw62Kd5Zo27OVKNvfY
IGajLQKk0SKqGV54G42o2ztHBALDC3G5gI9sKj3dwFOANFocD6oIpNEi8FpDYHghEBheCAwvBIYX
AoHhhcDwKgVmWVVbVTGDVbj8tFJohJquJklNbVnw74rnG/vF+JZbeyzUmtGY9cuFISJL2i3kqCiL
ViXimcBepuE9H1NrXkhl6r/36i1eZW+9tetCXZaVDpQLQ0Os3S3QaNMZ7O3qZ3BM6Sx3rMOy1I7G
ZI3xZhVFb1dYTlnD5c2OxmmuWcZxjXllQh5c+m2HRvPGOgnOeKXUXUvkpJVEDlnBmG1XiQlXReHL
S7tXJL+ctaerot1UwDfmL2tKFdloh2Oy2gpgSYrWDpKE2WjraO6Vn0ksAXxfa/kgzydLc4uZs4u2
M0vLae7Y55jcwcXswo2M0/rcBXuB/5nUlRfdyBBYryU/D9Ak8dyyq7Mnjd08J+1ZR+SQFYzZpRP2
4seZyp/Es3G+XNUeCZRz8uyMaDdgi/tL8f2Z13mbN/80q5EYbknYb1wCkB/AOKqf8Jo2KB32nom5
4yyfLM1hy3izU6yc5o59lcmpEojkr39FPvHx3JX3kD0wR9PSTkALLV4w+npFTto2N4esPWG8TacB
faDxqdr35kEkws3vD5ZTTARWzbu2uL9snDb6RN7cPpY3V3EYe/edezCOiqDGi6FT0VSvPIdtkPjq
cVV9Zms4Iawvvwn9lqsIxqzT8Y2v8iy4TjvLhyuq/PJUJIluxLdgNtrRm1g2Wke3dzXPh3Nq4frf
ytFotwHOm/03c10uV8ct8Rm0PtvVlw/Rb9czXn2VBl6XXD3ACW2UAyvYaqQqUF7Aw4hvXjbaGxpk
MiiCtPTbGBk3TbxZrLvnXg93z9LM7mPQnQlXtEEPf2FWxuEcVxP+ln8CT/60ZdIrpMcE6UwHacbW
orlllQXQOcFROQN7yeaOhf103nTagTu8fLgPa8Fyn6Hdwz5JWtS3JIxxGu3aHMu5q1rGq58GGHsY
46jewqvX2ku+/twtSjayvpPnjqU9a1KxKMd1N3ygVV7heWiF/GJy9z+Qved3g/bIRbKfa5ePhB+P
LbxPznB69sIRhYZCL8+C25SAx5o/Lo76ATVY/rndrvLz7NNQm2KHfXtTPcx5tfE/2n0UOJf3UwCH
cGpfJ3OvkmZnNYO551IFKJhOyzmk0YZQOxrtllHt3LHh81CJadNaGz5WLQKk0SKqGV54G414N07t
ERheCMS2gDzHSk838BQgjfa9OR6s1dwMDo4InHshMLwQCAwvBIYXAsMLgcDwQmB4bQ6zBhrb00PU
c3g5MUVu8b/aaNbXKzfMclsIe4po6Gtl6RXJRvsYZqPdEeHVosyeb9hbtLp3Q3JrIVxXWMO0cmXp
CUSrejEb7Y4Irw9NGMaFDM0RK8f5N+bniLUEuVVdAEcL5KhNnVRd+dSwHFug2odpXapVFXTYVKsi
h/LidltSWXrEjxjPRtuuKoM6zUYraxZcI5/BOCqCGr9jYkPMfjd2qTEP8PjPnrj4SAN0TcFDK2tH
D9vgjMUa8lNdQ6TIeSrT3mCLcoKuvU9905V/+Nzjj9rwUPP/NN9P9s6f/RzTgK5zv/laMg8PJc4+
M8teD7GrdaUsva7pHz3xrSytWj3x1Bd/mIfV+PKlj43D4muBFbb4jgmA+nzHxK/z2ZjWznPEcg9F
jtgn/RyxI1l4QA7kqIUjhiefNiZI36dNwDhlv/qM2Ghe3Pw75enBg8Y8Z8Zl+uDO6wGaTMM6DmBh
NtpiqLPF0OY+29owR6zZaQ8cD+SoZSRXT16wXNczbcmP5EAgHW05eoFstB25fO8QmFfloWVu59Bo
a7ViQq/Lk6GYYCx+auMcscbDrcNBhq0rlWXPE1iG2fXMXD7L9PLiNpjl6cGsK9GydnySOrMyG7sN
n2PskKl9Zp9jJo+R7ajLmvVyxHZ4OWJbDswFc9QyKSG/F7qJWEaDHsF+PR0ctRQvL27TWHl60ANj
/CFEfn7/I2QzYBkNz5LhU8Y42gHhlU4nrsgvku2H5RVOzH87qdAcsVrmtpNujtg7Tlteuasn5Btl
mj02bSgZzsOl3FgfJ203L658qDw9iGm38MWop5o7nyab+wxpmfh7Ba7J3CFzr+1gcwKuYbHOJ8Ke
LVmvCDAbbRR1TKMtH5sQcFtuf9bNi/vWHy6VpVcYiTnMRltsPEIaLaKK4YUrJhDvkak9AsMLgSgd
eE9d6ekGngKk0eIFW0XkcHBE4NwLgeGFQGB4ITC8EBheCASGFwLDq26BK1AxvKoAS5MG6OKuYpzd
IlRaBIZXCWjXTec+fXbDHLgUQ3iqMLy2joyqQZ/6COfR6v2BvLapJM8jOaqJjLTtmqTqAMOyrLbj
icPwKgVZSgCa/C5PSLv6IstrO87z2jbOMImD5+b5XxWXTSe2AtCfyJ5YwhNXBLhaNTy1comQlOf4
kkE3is1pkC+xBfV0I0iRXDwOr+8PLLWHNP5JO1efPMc6AMs+6t418qi5PpVKrXl74IWSmUzQ4fIs
9HfO4onDwbEUSPvIr32hzKMjHqmXwctIeyXIb5FN2/J57Q48cRhepeB/M8NgZTrcJMoUagfocV8i
CRrPSLv6q/GDZKMNG68N44nD8CoFnSdultpOzLMcuAILlpwJMM0uqB3T7EP8rk46x4jfpPRfwBOH
U/vaABdDB2m0eJ9TrVOLwMERgeGFwPBCIDC8EBheCAwvBALDC4HhhcDwQpSC9GXWr68GMLwQ2Hsh
MLwQiAhwxUSdzb3eDcAVEzU4t2WG53Yv9zpoAAdHBM69EBheCARO7RGX4z4Hey9EFYF3jpW/ZPnd
Y5r+LvUuzNNh2y2p+ndrenm2/bs9vWQPeJXvdTGjGF4Vjy5+ktn/kqPL/WJ0sVe6qgu9XNu+ehpK
9SAdOdKiRnFwrAfowT6h3Jiu0HVRUWvYe1W5IytnXC1DNR19nrt123rJHuglHzCGV7U6pDT9ny75
xtwdG8l2q6rgaZZpe107ZXlQSAfDq5oDnpiZbHGMLENV37bt7XpQWAfnXvUxNqa3ObRtf1zWtz+b
W6+D4VVHkVj+aotKrdOo9HoPfGpf+VAJPiUo7fQGnjptVTVsdBsN6FtxvtBzrwI6mKodUc0rDQdH
RBWB4YXA8EJgeCEQGF6I2qEpcneMQGwfeoHwwkcUiMogjYMjAudeCAwvBALDC4HhhXh3oWnjmf/O
u6dE3+s+vKJ92uoOPqLcTvK9Iby7hoMjAoHhhcDwQrx3wytdYu06uXTaL71Mf9dMFzSe3hHH4/le
zKV6PvWVIqJt9jqCnXYrVIfHo+/AU7/1wTGdFleSd2Wk2T9RE7ziuGQ6ciUJMV+6pt2Yazx4NO4m
XdfHw21ByP96P/Vb7r0KvYkgrYdrgvvuWy08gmX4xRc1jy/d/7/eGd/X+jweaidkvN5PfZmDo54W
/yL9rr6uT17XN+uXtb/WC9rWw9v6Op505Myvd7B+T30FXwKgB15Stfnp0tN1MRPbYN5bL8dTAsO2
bk99U2XPA716Nnk1QTrwkrLLH196yKcdezz16mq5z7109h4VvZwnF4Gbgpqd/fS6gSO9yVOLej2e
9HYeGtX81Ddt8cD04j2rX8PjLiypp71KXlPTwTFiLegM/SR8qvvjKehnPZ/6wEsA/Ks7yt1e3Umr
DqJ/0t5Jvkf/pK1v9jCrTo9DL/JlIOr7e4MdtkincHit7uCvILeDfd9sBc6OW//V9K44CvS9ToEr
JhAYXggMLwQCwwuB4YXA8EIgNkbwwQS+gQlRvfDC9y8hcHBEYHghEBheCAwvBIYXAoHhhcDwQiAQ
iM3x//9kzQ9yGCo6AAAAAElFTkSuQmCC
</FILE>
</FIGURE>
<FIGURE FILENAME="Flowchart.png" FILE_TYPE="PNG" ID="FIG-07" MODIFIED="2020-06-04 11:10:04 +0800" MODIFIED_BY="[Empty name]" NO="7" SHORT_VERSION_FIGURE="YES" TYPE="OTHER">
<CAPTION>
<P>Study flow diagram.</P>
</CAPTION>
<FILE>iVBORw0KGgoAAAANSUhEUgAAAfcAAANSCAYAAAB4O4dTAABoI0lEQVR42uy9D0Rf7eP//2aSJBnJ
LZmJSfZJEpnJZEYmmY+JzMzc3sZMJrfELZMkI8lkMpLcJreYmUwyJjPJLSZJZkaSJLlJJkmu3+95
+ZzX97xO5++rV/8fD17q9TrnXOe6zrnO9TjXda5zXf8xLv7zn//w4XPhPgAA543/uMUOcCEvAvI+
AJxHuVO4AYLnGgCAc1WmUagBIHgAQO4AyB0AALkDIHcAAOQOgNwBAJA7AHIHAEDuAMgdAJA7AHIH
AEDuESwsLHAmTukxuUjnBrkDwIWQe0dHhykoKDB5eXmmubnZrK+vpxWE3s+lS5cyikRubm5WC+aj
KqSjws3mfr3HxB32x48fTU5Ojqmurs7KfsO2D4vHeZMycgeAcy/3vr4+Mzg4aPb39+2np6fH1NfX
Bwb04cMH09nZeWKF6mkomLMZh7CwJPbJyclj2Zd3GXIHADjDci8rKzO/fv06IBU/JP+qqiqzvb0d
uCOntqnafWVlpZmenvZtAQgqZN2/aX/Pnj2zrQolJSVmbGwstObe3d1tCgsLTX5+vmlra4sVr6jC
PyoOUfvVuiMjI+bKlSt2325hhx2TOMcrbL9x4h3UOuP89urVK994O8tnZ2dNcXGxqampSWsFUnzU
CqSbxNXV1VCp+qVJcb58+bK96fSe77A4IXcAQO4+bG1t2cL1wYMHvsuHhoYia+3uAndqasrePCSp
Hbp/GxgYML29vVZUGxsbpq6uLlDuipskqnX39vaszF6+fBkrXoeJQ9R+tW5TU1NKcoqD++Yp7JiE
LYvab1S849TcGxsbQ+Pd2tpqw19bW7O/9ff3p7UCKY6PHj2Kfb6Vnvb29lScb968eeB4hMUJuQMA
cvfQ0tJia1z6fPv2zXcd1dqXl5dDw1FNbnx8PLZAwtZRjXB3dzf1fW5uLlB+ei4tKXhbJeLE6zBx
iNqv1nXXXpMIPGxZ1H6j4h3n3ETF27v8+vXrafvU/0VFRbHP940bN9L6e/id77A4IXcAQO4BqFlV
zdZelpaWTG1tbeT2qhVrX5JPV1fXoeTurZVJZkHy07phHf/C4nWYOETtNyqNmco9ar9R8T7sjZff
cr+OlmGtFN7fvJ36ws43cgcASCB3NfH6NXXqWafEHwc9i52YmDANDQ22mTVbcg8TTJwe/EHxOkwc
ovZ7VHKP2m9UvI9C7knO12Fv5pA7AECI3NVcreebDt6mVIf79+9bMSZhfn4+tqyEmvy9zbTuZt7F
xcXA8NTaoD4DmcQrrPCPikPUfo9K7lH7jYr3UchdcfI2y7tr41HnWy1D7ryox0PIHQAgA7mrNq5m
aqcT1J9//mk/XvQ81+k4FUZFRYXtmS68HZ7Ug1rPTB0BuDu5rays2I5n7ni+ffvWvprndLC6fft2
YGGvzlxOBzJ99N39Sl9YvMIK/6g4RO03SkjeYxJX7lH7jYq3l7B4xJW74qAWHidOr1+/NteuXUur
mYedb2+HOqUHuQMAZCB3NcOr17NqWOpMF9T0roLZ24HLDzV9q2OV86qSI1Sh3tzaj1ObcySrdSUB
reuNp97DV0uCXvlS7+uwwl49+fUalcKXONw3I2Hxiir8w+IQtd8oIXmPSZKWjrD9xom3m7B4xJW7
c7PodMxUT/kfP36klsU537ohUXz1+p7iHFbzR+4AgNwp0OCMsbOzY0pLS4/iYuDgAgByBzgO1Mqg
fh3Ou/tqBQjr+IjcAQC5U6DBKefTp0/2/Xw1xWuEuj/++MNKHrkDACB3AOQOAMgdALkDACB3AOQO
AIDcAZA7AAByB0DuAADIHQC5AwByPyQLCwscXUDuAACnXe5J1vVO00nBejTC4bghdwCAY5N70oKS
gpXjwrEGADhiuWuoz2fPntkJSDRZx9jYWFrh9/PnTzspiWYN06Qf5eXl5v3796lC0v2JWt/ZRrOP
aVIRrXP37l0zNzcXa39Ck404k49oitHp6em09HR3d9uJRzRxSVtbW+hBOUxYcdKpyWo0pa5GXROa
cc1Jt9afmZlJW18zql25ciU1uY0zg5pXSPpfM6gFrevEXedUI70NDg4iNOQOABdJ7gMDA6mpQzXN
Zl1dXVrhV1VVZacPdabxlCgkrKCCMs76mmt8fX3dLn/37p15/Phx7O3dIpuamrJT0TpoFjFJzxmb
XDcqmu0siMOEFSedmm1Py5zZ2l68eGHGx8ft/xpDXdPQutdvbGy0Nz7COy2tV+66sQha1zt16s2b
NxEacgeAiyR31SqdObyFatFRhZ9qi0kKSu/67pq6BFRdXR17ewnUEaQXheOdltYtbC/ZDMsvnY58
HSTzoGlz/dYPmmI1al3n5inJOUXuAADnSO7uGp8jW++6al5WrfPBgwd2TvSoeb2Tru+NQ9j2qmHr
u+Tb1dV1IBzvowK3cL0cNqzDpjNKOGFyD1vX28nR75widwCACyR3b+E3Ojpqa5zDw8N21i41MYeJ
Jun6XhlFbe9IVc3aDQ0NaVOChok8iEzDyiSdxyX3ODdsyB0A4BzLXU247mb5xcXFtMJPnbK2trZS
35eXl0NFE2f9paWl1Hftu7S0NPb2bubn59OWqVOce9skJA0r6XER165dC22Wz5bca2tr7bN2h2/f
viE05A4AF0nu6hTW09OT6nx1+/bttMJPPbKdXuASv8ThXq6e33r+69wgRK2v/+/cuWM2NzftPtWZ
z92hLmp71ZbVy114O5L19/enOgfqo+/19fWBB+UwYcVJpxc14etRgPj8+fOBDnXZkru3Q53ijdCQ
OwBcILmLvr4+U1RUZF/7Ui9x97pfvnyxHckkPslIHdDcy9WDXM3qTtN61Pr6X/vQvrSNRO/uHBa1
vZrR9XzbeQXMkbNDZ2enrVUrbPUod3qq+3GYsOKk08vOzo5pbm6222i/7o6F2ZS70A2bjrFeb9Tx
TjrYEHIHADjjcofzjW4q3I8+uBi4FgAAucMZQ60w6iTovKPf0dGR1lmQi4FrAQCQO5wx1Htf4xeo
KV4j1P3xxx9W8oDcAQC5AyB3AADkDoDcAQCQOwByBwBA7gDIHQAAuQMgdwBA7gDIHQAAuQMgdwAA
5A6A3AEAkDsAcgcAQO4AyB0AkDsAcgcAQO4AyB0AALkDIHcAAOQOgNwBAJA7AHIHAOQOgNwBAJD7
BWFhYYGDgNwBAE6/3PW787l06ZLJy8szzc3NZmNj48wUlmH7X19fN//7v/9rcnNzM0qbG4WRzbgi
GeQOAHBkcnezv79v3r17Z1paWs6F3G/fvm3+/vtvmy599P+dO3dOTAqIBbkDABy73P1qqX7reGug
q6ur5tGjR7Z2fPfuXTM3N5e2fHh42BQVFZnLly9bwfb395uCggKTk5NjJicn08Lu7u42hYWFJj8/
37S1tR24+Xj27JndtqSkxIyNjYUW1go/zm8OHz9+tMvVilFZWWmmp6cPtHA4+4s6LlFx9W4flu6g
eAFyBwDkHqugk5QkmCRyv3Hjhm0Cd2r+jx8/Tluu73t7e+bDhw9Wdk+ePLHfJXa3bIeGhszIyIgN
R8slxJcvX6aWDwwMmN7eXrtczet1dXWxau4O4+Pj5tatW6E3A87NxtTUlCkrKws8DlHHJSqu7v+j
0h0WL0DuAIDcQws6yWVwcNDWOJPI3V1TVxjV1dUHavbu71tbW75haTtt78YtspqaGrO7u5v6rv2G
FdZLS0u2tcCpcet//RZEcXGxvQGIc6yijktUXJOkOyxegNwBALkfKOjcH8nv6dOnZnt7O5Hc/WrA
caXo/q7tvHFSU7RfuM6NRFhh3dTUZB8BOM/c+/r6zP379wPXV61Y4Um2XV1dh5J7VFyTpDssXoDc
AQC5Jy7oMpF72DP7sO9uofnh97w8LA2Kh7tGrP/VLyCM2dlZMzExYRoaGkx7e3vW5B523KLSHRYv
QO4AgNwPLffl5eUDknI3daspurS0NCO5q7OYu8nei57tu5u6FxcXQ9PgFbm3P0EY8/PzoTcxUccl
Kq5J0h0WL0DuAIDcExd07s5cKysrtqnbKym9Xra5uWnlqU5k3g51ceWuJnSnE5o++l5fX59a/vbt
W9PT05PqpKYOc2FpaG1ttT311UlN26iTm7s/gZeKigrbM114O/vpRkF9BxxhRx2XqLgmSXdYvAC5
AwByT1zQOTJR0/G1a9esZLySUm9vvcalZnCJ3tuBLq7cRWdnp+1Rr7AkzLW1tbTlem6u1+q0P+03
LA07OztW8ApLH4ldvwWhpu/r16/btCrNjlCFeq874cQ5LlFxTZLusHgBcgcA5A6A3AEAkDsAcgcA
QO4AyB0AALkDIHcAAOQOgNwBALkDcDFwLQAAcgdA7gAAyB0AuQMAIHcA5A4AgNwBkDsAIHcAQO4A
gNwBkDsAAHIHQO4AAMgdALkDACB3AOQOAJRnFGgAyB0AkDsAcgcAQO4AyB0AALkDIHcAAOQOJ8nC
wgJyBwA47XLf3Nw0bW1tpri42OTk5Jjr16+bsbGxC1WYRsXRvfw0p2dnZ8dcu3bNN/7ez6VLlzLa
R25ublaP93EfT+QOAOde7tvb26ampsaMjIyY3d1d+9s///xjrl69akZHR5H7GUrP3t6euX//fqz4
ffjwwXR2dp7Y+TzJY4jcAeDcy/3Fixemv7//wO8SvKTvpqOjw+Tn55u8vDxTX19vVldXU8t0Y/Do
0SO7rLy83MzMzKQVpq9evTJXrlyxtUW1DkxOTqYtn52dtS0Hzj5//vxpmpqabHhaX2G+f/8+bRvd
kASFKbq7u01hYaGNs1omsllzV9qd9N69e9fMzc0dOj3ONv/zP/9jqqqqfOVdWlpqb8j80DlZWVmJ
TMv+/r4NPygc8fHjRxtPHdvKykozPT3t2wIQdOzcv2l/z549MwUFBaakpMS2CoXV3MPOW1C8kDsA
IHcXFRUVVghR6AZgcHDQFtT6DA0NWbm5bxLGx8ft/xMTEzZcd2Ha2NiYuhmQhFVAu5e3trbacNfW
1uxvks/bt29T+9O+JT73NpJlUJiKn+SvbSVFCeXly5dZk/uNGzfM+vq6Df/du3fm8ePHh06Pe5vb
t28fEJfS8+TJk8A4fvr0KVZadGyiau3um6WpqSlTVlYWeKyi5D4wMGB6e3tt2jY2NkxdXV2g3KPO
W1i8kDsAIHdXYRkHPYd3mu2dmnpRUVHaTYIK5KDC1F3LD6oJR+F+RhwVZnV19YH4hIkgqdzdNXXt
R/vLZnp0g9TQ0JC2vloBvn37dmh56UZjeXk5dB3deDg3a1HhR8ld8XbnHR27ILlHnbeweCF3AEDu
/4eaiePg1/nKfWMQdpMQVfgHxU3N1GoRePDggb25iNrG/Zvik6QD2WE71HlbIrKRHj1yWFpaSgnR
+5gkk7QovNra2sgwVCtWOJJtV1fXoeTuzRuSd1Dao85bWLyQOwAgd1ctTk2lXtQk6n4m7CfvsAL8
sHJXZz61BgwPD9vmZjVVJ5F70p7gh5W7uwd5ttLT09Njnj59av/XI5A3b94cOi3q+6C+E3HQzYjT
gtDe3p41uYcdzzjnLSheyB0AkPv/odqPnnF6+euvv8zNmzdT39V5ydss7xaaXr8Ka5ZPKkt1vtra
2kp9VzNyErkrvu7tsy13p0btHAt1dMt2enTTpZYVPdtXBzO95nbYtKg3vcSYhPn5+dC4er9706b+
Ce68s7i4GBhekvPmjRdyBwDk/n/8+++/ton49evX5tevX6kOYpcvXzZfvnxJracOdar1OR3CtL77
fWo1N6vJVHz+/PlAh7qkcleTtNNyIBmoKTmJ3BVfpxOXPvqu3uTZkvudO3fs+AAKW/vxdqjLRnqc
Gvu9e/dsZ7tsyEvPr51OfmHo/KlnuvB2VtQNh/oHOMJ2d3JT50x1dHTHQR0J1QrhdKhTZ8GgtEed
t7B4IXcAQO4uVCA/fPjQvnqkZlE925WgvTivwukj6fz48SO1TLXK5ubm1CA43lfDkspdNxYSkcJT
ga5OVEnkLtQjXDVmtTBIOGFS8xvkJeh1L/2vXt2qTStsid7dGS5b6RF6pVDLkowKF3autf+gFhY3
avrWeXReM3SEKtR7Xel2Wm4cyWpd3fBpXW8c+vr6bAdMHTMdu7C0h523sHghdwBA7nAmkNhU64es
XgwcBABA7nAyqIatWmymvcIBuQMAcodThp5tq8k/bkc6QO4AgNwBkDsAAHIHQO4AAMgdALkDACB3
AOQOAIDcAZA7ACB3AOQOAIDcAZA7AAByB0DuAADIHQC5AwAgdwDkDgDIHQC5AwAgdwDkDgCA3AGQ
OwAAcgdA7gAAyB0AuQMAcgdA7gAAyB0iWVhY4CAgdwCA0yF3/R70OS8F587Ojrl27dqB33/9+mWe
Pn1q8vPzTW5urmlubjb//vtvRvvQ9tmUDgJC7gAAh5L7eS449/b2zP37933j9fz5c/P69Wuzv79v
Px0dHVbwJ5VupIPcAQCOTe5aZ3h42BQVFZnLly+bv//+2/T395uCggKTk5NjJicn09ZdXV01jx49
Mnl5eebu3btmbm4utfznz5+mqanJLtO25eXl5v3796nlHz9+tL9funTJVFZWmunp6bS4dHd3m8LC
Qlvbbmtri4x7fX29WVlZ8U2n0iKpu28EwmrgQXHza/Hw25/7N+332bNn9hiWlJSYsbGx0Jp7WLqj
jhkgdwBA7r7rPH782Mrvw4cPVkhPnjyx3yV2icW97o0bN8z6+roV2Lt37+y2DlVVVebt27ep2vLg
4KApLi5OLXffLExNTZmysrLUsqGhITMyMmK3074lxJcvX4bG/dOnT7HTubu7mxYXL2Fx84YfJfeB
gQHT29tr07KxsWHq6uoC5R6V7rB4AXIHgAsq96hn7k5t3P19a2vLt7DU/+6auoRUXV0dGjnVOB0k
1/Hxcd/1FI67pi3iiixOgf7XX3+ZFy9eBC4Pi1tSudfU1NibCQcdsyC5R6U7LF6A3AGAmntG4orq
COau2YvZ2Vkr0QcPHpjr16+nbaOap75LaF1dXQfC8d6AuG8MDlOgb25umpaWFlszDiIsbknl7j0m
knfQcYxKd1i8ALkDAHI/Erm7n2OPjo6aiooK+wxfTeZra2sHtpH8JyYmTENDg2lvb/et4WezQJfQ
Hz58aJvHowiK22HlHnYc46Q7KF6A3AEAuWdF7ktLS6nvanouLS1NfdfzeneT/vLycmAc5ufn05ap
s5h722wU6Kqx63U4xSMJ3rhFHSNvOtUvwd0sv7i4GBheknR74wXIHQCQe1bkfufOHStNNTWr05i7
Q92VK1dSveMltNra2rTtVatX72/h7aynHvpOJzR99F294TMt0L9+/Wpu3bplO//FISxu6v2vfgmO
sN2d3NRbX28IuOOgToU9PT2pDnW3b98OlHtUusPiBcgdAC6o3ON0qEsid/Xu1mtbao6X6N2d8b58
+WI7g0lAkpI6grm3V/OynsOrKVrrONJy6OzstLV/hS1hqlk/0wJdLQpJBu8Ji5t6rytOziMIR7Ja
VwPoaF1v2H19ffb1Qh0rHbOwYx6W7qhjBsgdAC6Y3AGQOwAAcgdA7gAAyB0AuQMAIHcA5A4AgNwB
kDsAIHcA5A4AgNwBkDsAAHIHQO4AAMgdALkDACB3AOQOAMgdALkDACB3AOQOAIDcAZA7AAByB0Du
AADIHQC5AwByB0DuAADIHQC5AwAgdwDkDgCA3AGQOwAAcgdA7gCA3L1MTU2ZxsbGtMJvbGzs0IVi
R0eHKSgoMHl5eaa5udmsr6+nheX9XLp0KbW8qanJfP78mTMHyB0AIBO5V1dXm6WlpbTCr6amxuzs
7GRcKPb19ZnBwUGzv79vPz09Paa+vj5w/Q8fPpjOzs7Ud8VHcQBA7gAACeX+9etXc+fOnQOF35s3
b0xXV1fGhWJZWZn59etX2m85OTm+60r+VVVVZnt7O+13xUvxA0DuAAAJ5P78+XMzOjrqW/jV1taa
1dVV30LRr1k9aB9bW1umu7vbPHjwwHf50NBQWq3dYXh42MYPALkDACSQuwS+uLjoW/h9+fLFtLS0
HKpQ1Pb5+fn28+3bN991VGtfXl4+8LvipfgBIHcAgARyV2c3NYsHFX6SsyR/2EJRnesqKysP/K5n
60ECV7x0UwCA3AEAEsjd3UPdr/BbWVlJyTfTZnmxt7fn+8z91atXVvxBBD2nB0DuAEB5lmHNXahj
nTrYJSkUi4uLzcbGRur77u6uKSoqOrDe/fv3zcTEROANATV3QO4AAAnlrlr53NxcaOGnV+L0ulyS
QlG1cd0UOK/C/fnnn/bjRb3q19bWfMPQM3qeuQNyBwBIKHf1Rldv9ajCT4PaJCkUVetubW01ubm5
tvYd1PSuZndvy4GDWgvoLQ/IHQAgodxnZmZCB5c5Serq6szs7CxnD5A7AEASuQs1uS8sLJyqCOs1
OMULALkDAGQg98nJSXPv3r1TFWHFh7HlAbkDAGQodwDkDgCA3AGQOwAAcgdA7gAAyB0AuQMAIHcA
5A4AyB0AuQMAIHcA5A4AgNwBkDsAAHIHQO4AAMgdALkDAHIHQO4AAMgdALkDACB3AOQOAHAE5RmF
GgDXAACcQ7lTuAFiBwA4h3J3Cjk+fC7aBwDgXMsdqD0CAAByB+QOAADIHZA7AAAgd+QOAACA3JE7
AAAgd0DuAACA3AG5AwAAcgfkDgAAyB25AwAAIHfkDgAAyB2QOwAAIHdA7gAAgNwBuQMAAHJH7gAA
AMgduQMAAHIH5A4AAMgdkDsAACB3QO4AAIDckTsAAAByR+4AAIBTOATIHQAAkDsgdwAAQO6A3AEA
ALkjdwAAAOSO3AEAAJA7cgcAAOQOyB0AAJA7IHcAAEDuyB0AAAC5I3cAAADkjtwBAAC5A3IHAADk
DsgdAACQO3IHAABA7sgdAAAAuSN3AABA7oDcAQAAuQNyBwAA5I7cAQAAkDtyBwAAQO7IHU7f+efD
hw+fTD/IHbkD5x4Aznk5QqlCAQ+cdwA4Z+UJJQuFPHDOAeCclSuULhT0wDkHAOQOFPTAOQcA5A4U
9MA5BwDkTkEPnHMAAOROQQ+ccwCgXEHuFPTAOQcA5A4U9MA5BwDkDhT0cB7O+WmK72Hjku3tp6am
TGNjY9rysbGxQ+13a2srdJjRpqYm8/nzZy4kQO4UnMA5R+5HsX11dbVZWlpKW15TU2N2dnYy3u/E
xIRpbm4OXK79aR8AyJ2CE87AOdfvs7Ozpri4OK3w7u7uNoWFhSY/P9+0tbWlbbO7u2sePXpk8vLy
THl5uZmZmUlb3tHRYbfT8vr6erO6uhq6v/39ffPs2TNTUFBgSkpKbC3UHd+PHz+anJwcc+nSJVNZ
WWmmp6dD0xoU95aWlrTap8K9e/duZJrShtn0mzTD9VtUWqKObdT2X79+NXfu3Dmw/zdv3piurq6M
r/Oenh7z6tWr0HW0X+0fALkjdzgDcm9tbbVSWVtbs78NDQ2ZkZER+9ve3p4VzMuXL1PbvHjxwoyP
j6dqfBUVFall/f39ZnBw0G6rj8KSNMP2NzAwYHp7e+1vGxsbpq6uLi2+Evvk5KT9X03SZWVlgekM
i7v2V1tba5eplqtwnBpwWJqSyD0qLVHHNmr758+fm9HRUd/9K23eGyn3/2HN7vfv37fy1k2Hbix0
g+ZleHjY7h8AuSN3OANydwtBqNlXcnHjFqrE513ucP36dVsLdtfyi4qKQvenGrx7m7m5ubT4qpbv
iDeKqLhLrhKohOoWVViaksg9Ki1R8YvaXgJfXFz03f+XL19s60Qm1/lvv/1m/vrrr1TrgVoCdMPj
RvvV/gGQO3KHMyB3L6ope2t4ahJ3Lw/CvZ7f+kH7cyO5uNdTbV3fJUZv03PSuDuC1Q3H5uZmrDQl
kXtUWpIeW+/2emzgvTlwL5fcJfnDXufah4Tv/U2PEgCQO3KHMyh3P0GHyThqWZQco7YRek6v5vKG
hgbT3t6e6ObCi3qaq6Z+HHL3Ls/k2EZt716+srKSql0naZbP5EYNALkjdzhDclenNb0aFcS1a9cC
m7C1rbdZPjc3N3R/N27cSNtGzb9B8Z2fnw/Nv1Fxf/36tX3m7X1+HJamMLkvLy+n/RaVlqj4RW0f
VXMXat1Qs3qS61wtGdvb22nnTR0L3aiPADV3QO7IHc6o3NUpzunUpY++q9e7g57FqqlcqPe5t0Od
el0720qmEmfY/t6+fWt7azudyG7fvp22nsJXz3ahjnVhtcewuKtD3c2bN9NE+/3798g0BXXuUy1Z
73+7l0elJerYRm2vWrmew4edQ3UW1KOHJNf5H3/8YXvxO/FSnwSdOzffvn3jmTsgd+QOZ1XuorOz
0/aaVq1bAnN6tjvy0DvREp060Hll47wKp496yv/48SNyf319fbb2qN7a6vTmXk9N8tqPmom1T0f0
QQTFXXF2vwqn/7U8Kk3uuDg3F4qLbloUF2+awtISdWyjtldrg36LOod+r+CFofQ/efLExuny5cv2
BsSLWgPoLQ/IHbkD5xyyjN6/d9f0jxO9lqcbLQDkTkEPnHPIMmpyX1hYONZ96tm/9guA3CnogXMO
R4AeDdy7d+9Y96n9MbY8IHcKeuCcAwByBwp64JwDAHIHCnrgnAMAcgcKes45AAByp6AHzjkAAHKn
oAfOOQAgd6CgB845ACB3oKAHzjkAIHegoOecAwAgdwp64JwDACB3CnrgnAMAcgcKeuCcAwByBwp6
4JwDAHIHCnrOOQAAcqegB845AAByp6AHzjkAIHegoAfOOQAgd6Cgh+ydc/3u/uTk5JiCggLz9OlT
s729fWby29TUlGlsbEzb59jY2KHj0tHRYY9HXl6eaW5uNuvr66llTU1N5vPnz2QuQO4cCuQOp0/u
XiT19vZ28+zZszOTvurqarO0tJSWrpqaGrOzs5Nx3u/r6zODg4Nmf3/ffnp6ekx9fX1qufanfQAg
d0DucOrlLiSz/Pz8tN+6u7tNYWGh/b2trS11I1BaWnpAoru7u6aystJ3H37hiKtXr5rNzU37//Ly
st3un3/+sd9VY9ZyP75+/Wru3LlzIF1v3rwxXV1dGef9srIy8+vXr7Tf1LLhRvvV/gGQOyB3OPVy
F265Dw0NmZGRESv9vb092+T98uVLu0xN+P39/WnbDgwMWIl79xEWzsOHD827d+/s/3///bfJzc21
6zvfHz165BvP58+fm9HRUd901dbWmtXVVd/0eh9JOB8/tra2bHoePHiQ9vvw8LDdPwByB+QOp1ru
KysrVs6tra2p39TsLSF7a7ZCzdOqvTvL9Ve1bEeq7n2EhSNB60ZB/Pe//7UidWT6+PFj32fojsAX
Fxd90/XlyxfT0tJyqLyv7XWjo8+3b9/Slmm/2j8AcgfkDqdK7t5PSUmJ7UimmrWDmqO96126dCm1
/NatW7ZGLt6+fWs7m/ntOywc3SRUVVXZ/9WkPz8/b28aRHl5uW2q90Od3bw3DO59Ss6S/GHzvo6J
86jBwe/xBQByB+QOp6bmrufad+/etVL14ha5HxMTE1bAjpg/ffrku4+ocC5fvmw2NjZSUr9y5Yqt
HTvf/fAL071PtUQ4tetMm+WFbna8z9ydGxYA5A7IHU6l3B2Bqdb94cOHtN8lbD13DkMiVnO+t+Ob
ex9R4dy/f9/8/vvvqeZ4p2ne+6w7Sc1dqGOdOtglyfvFxcX2RsNBnQSLiooOHC9q7oDcAbnDqZa7
U4PXc3B3M7g6zPX29qZeC9N392thQh3j1KTvdJDz20dUOK9evbICff36tf0uIUveTpO/H6qVz83N
haZLvfn1vD9J3lczvG4KnLj++eef9uNGz+B55g7IHZA7nHq5Cw3Ooufobjo7O+2ALurFrtr92tpa
2nK9xqZl7tqu3z7CwtFrZe5X4CRtff/+/Xtg2tRb3elVH5YudchLkvdVK1enQsVTtXPJ3otuPugt
D8gdkDtwzrPMzMzMgVaE46Kurs7Mzs6SwQC5w8meiLidhwC5nyXU5L6wsHCs+1RHP+0XALkDcgfk
fgRMTk6ae/fuHes+tT/GlgfKFeR+6gQPyB0AALkjd0DuAADIHbkDcgcA5A7IHZA7ACB3oKAHzjkA
IHdOCHDOAQDOq9yDJo/gc/4+XIQAABdA7hR4CI60AwCcI7lT2CE50g0AcI7kTkFHhiTNAADIHRAd
aQYAQO6A6EgzACB3Cjrg/JNmAEDuFHTA+SfNAIDcKejIkMgdAAC5A6IjzQAAyB0Q3YVP88LCwoml
9yT3DZwz5E7hjoxO4Lgg9//H9va2ef78uSkqKjI5OTmmrKzMdHd3Z2Wfubm5J5Ze775Pyzk/i3nv
uOJ8kvnlOI9FkjCmpqZMY2Nj2rZjY2OHCvPXr1/m6dOnJj8/3x7z5uZm8++//6aWNzU1mc+fPyN3
4ovcz/KxevDggfnrr7/M/v6+/b67u2s6Ojrs5yznW66Zs3csz8I5O+44VldXm6WlpbT919TUmJ2d
nYzjpZv5169f22teH13rEryD9qd9nCu56/fZ2VlTXFycljjVZAoLC+2dTltbW9o2KgwfPXpk8vLy
THl5uZmZmUlbrgOn7bS8vr7erK6uhu5PB/vZs2emoKDAlJSU2Ls0d3w/fvxoa1iXLl0ylZWVZnp6
OjCdYeuGxTuT4xC1XGGOjIyYK1eu2PgoXpOTk7G3jzouFPyZpVnnwa82f/nyZfPjxw9TVVV1YPne
3p4pLS216wXlsaBJe6LyyPDwsG1F0P7//vtv09/fb8+5N7/8/PnT1jCUf7VMefj9+/eB+3bHIeqa
zbRM0PHQcfEWvNqfjo3feQg6HlevXjWbm5v2/+XlZbvdP//8Y7+vr6/b5X6EHZc412HS6yzJOQtL
r985i0rLUaQ/zvaHuS68eSBsva9fv5o7d+4cON5v3rwxXV1dGZdpOk/OzbwTb2+rifar/Z8rube2
ttqEr62t2d+GhoZsZtBvOgjK7C9fvkxt8+LFCzM+Pm7/n5iYMBUVFallyuSDg4OpOySFpUIlbH8D
AwOmt7fX/raxsWHq6urS4uvOjGqyUTNqEGHrhsU7k+MQtVxh6qJxbm4UL7dYoraPOi7IPbM067zr
OEtAfty+ffvADaTO05MnTyLzmHefcfLI48eP7bIPHz5YQWg/+u7NLypc3759m7q2dJ1JwEH7dn8P
y/uHLRPU3Knr3o3yrvOowx2PsHAePnxo3r17Z/+XMFX4an3nu7sccRPnuIRdh0mvsyTnLM75T5KW
o0h/3HyVresibD3VsEdHR33zcW1t7YGKYtCNUtSsmLr2vcdVN2za/7mSu/uAOc0i7rsc4T4BKhi8
yx2uX7+eVmjqf93hhu1PtQP3NnNzc2nx1UlwCqYowtYNi3cmxyFquV+Y7nRFbR91XJB7ZmnWcdRx
ViGjZ3uqFXz58iW1XPJraGg4kEe/ffsWmce8+0yaR/R9a2sr9nlT7SeO3MPy/mGvBTVpqvbmLNdf
1bKdMOLmeRXqulEQ//3vf+3jE32EZOr33DXucQm7DpNeZ0nOWZzznyQtR5H+uPkqW9dF2HoS+OLi
ou+2ukZbWlqyUqbpsZxueN1ov9r/uZK7X+3XewfkPtl+zZphGdG9ftD+vM3R7vV0d6fvulC8TTNe
wtYNi3emxyFsuV+Y3jvYJMfZe1yQ++HSrKZn1dpUq9Gx7uvrSy1TE6bz3E+Fvbt5OiyPefeZNI9E
fVecVShJerqR9tZewvLaYY5bVDpu3bpla3FCtUAd06R5XsfbafpVc+38/Ly9aRBqKlZTfdi5jHtc
oo5N1HWW5JxlUkaEpeUo0p9k+2xcF2Hr6dGA92bIva3k7tyIZ1qm6dGPwlFLive869HJuZZ71J1i
WEHhtywqo0Vt42Q+586xvb09MqP7rZtU7lHHIWp51EWVyXFG7keTZr2S5K5R9fT0pGqRag5W7T5O
HvPuM2keCfuumq1q4Go+/PTpk20yPy65R6VDx0ICdsSs+GWS5/VsVE3jjtQlE9WonO9+JD0ucY5N
tuSe9PyHpSWoyfmw6U+yfbaui6D1/I6Xe9uVlZVU7TqTZnkJXY9/lMeSuu1cyF0Xp7uZycu1a9cC
m/i0rbdZ3t1xwW9/N27cSNtGF3NQfHU3H7fQ9q4bFu9MjkPU8qiLKmr7JMcFucdPs7dzjYP7rl0X
v2oR6silzlDeDmNBecy7z6R5JOy7nu26w3I6ncXZNizvZ+NacESslhBvx7ckef7+/fvm999/TzXH
O03zznc/kh4X729Jr7Mk5yzp+Y9Ky1GkP8n22bougtaLqrkL1fZ1U5G0TFONXTcmQS1AEv+5r7mr
c4zTwUQffVevdwc136hpRejdQG+HulevXqW21esHKljC9qdmPN0ROh1a1HHD+7xQPSyFtzOIl7B1
w+KdyXGIWh51UUVtH3VckHtmadbbHDrWqgUIFVDKs+pE5kY1k3v37h34PSyPqXDS801HFknzSNh3
ydPpxew8H/QWjO59ezvUBeX9bJQJQh3F1Nvc3WEsaZ7XeVAfHZUbQoW40uU0+QfdVIQdl6jrMOl1
luScRaXXe86i0nIU6U+6fSbXRdzyXPtWc3/Y8dX1qib9JGWaesHr0ZFuSoJQ34Fz/8xddHZ22js6
1br1/MzpNescXL0jqJOi5zPek+G8CqePMoJeo4jan5536qLW3aB6mLrXUxOO9uO8xuFkjKAm+aB1
w+KdyXGIWh7nWVdU+GHHBblnnmb15NZNp/KJjq/yrLf3vF4XUxjeUcTC8pjEpnPpbq1KkkfCvutZ
o9MRUAWkOiW5l3v37V4Wdc0etkxwakZa5m3yTJLnVQi7X4FzOrd9//49ML5RxyXOdZjkOkvaTyIs
vd5zFpWWo0h/0u0zuS7ilufqre68IREW/6SvBeuxTlSzvW4kz1VveUB0pNkfFcKq1QDA8VwXunHw
tggdF3oFUjceyB2Q+zlOs5pQVeOKejsD4CJxHNeFmtyPe8x9PY7QfpOUK8gdOP9nMM16FqoRq4I6
DAFcRI7jutBzeD3TP060P8aWB+ROmgHggpelyB04/6QZAJA7BR1w/kkzACB3Cjrg/JNmAEDugOhI
MwAAcgdER5oBgLIUuQPnnzQDAHKnoAPOP2kGAOROQQecf9IMAMgdEN05SVOSCT4AAJA7IPczIveg
mZ7I8wCA3OFiZMgAIZ7XDwAAcgdq7tTcAQCQOyD3k5Y7eR4AkDsgd9IMAIDcAdGRZgAA5A6IjjQD
AHI/yYJuamrKNDY2pq07NjZ26MKyo6PDFBQUmLy8PNPc3GzW19fTwvJ+Ll26lFre1NRkPn/+TE5C
dKQZAJB7JgVddXW1WVpaSlu3pqbG7OzsZFxY9vX1mcHBQbO/v28/PT09pr6+PnD9Dx8+mM7OztR3
xUdxAERHmgEAuScs6L5+/Wru3LlzYN03b96Yrq6ujAvLsrIy8+vXr7TfcnJyfNeV/Kuqqsz29nba
74qX4geIjjQDAHJPUNA9f/7cjI6O+q5bW1trVldXfcNIMmjI1taW6e7uNg8ePPBdPjQ0lFZrdxge
HrbxA0RHmgEAuSco6CTwxcVF33W/fPliWlpaDlVYavv8/Hz7+fbtm+86qrUvLy8f+F3xUvwA0ZFm
AEDuCQo6dXZTs3jQupKzJH/YwlKd6yorKw/8rmfrQQJXvHRTAIiONAMAck9Q0Ll7qPutu7KykpJv
ps3yYm9vz/eZ+6tXr6z4gwh6Tg+IjjQDAHLPsOYu1LFOHeySFJbFxcVmY2Mj9X13d9cUFRUdWO/+
/ftmYmIi8IaAmjuiI80AgNwTFnSqlc/NzYWuq1fi9LpcksJStXHdFDivwv3555/240W96tfW1nzD
0DN6nrkjOtIMAMg9YUGn3ujqrR61rga1SVJYqtbd2tpqcnNzbe07qOldze7elgMHtRbQWx7RkWYA
QO4JC7qZmZnQwWVOkrq6OjM7O0tuQnSkGQCQe9KCTk3uCwsLp+oA6jU4xQsQHWkGAOSeQUE3OTlp
7t27d6oOoOLD2PKIjjQDAHKnoAPOP3keAJA7IDrSDACA3AHRkWYAQO4UdMD5J80AgNwp6IDzT5oB
ALlT0AHnnzwPAMgdEB1pBgBA7oDoSDMAIHcKOuD8k2YAQO4UdMD5J80AgNwp6IDzT5oBALkDoiPN
AADIHRAdaQYAylLzn9MYKUBypB0AIPPy5D+nOXKA3DgGAADJy5H/nNZI8rkYHyDP8+HDJ/tlKaUr
tTcAADhvTuEQIHcAAEDugNwBAAC5A3IHAADkjtwBAACQO3IHAABA7sgdAACQOyB3AABA7oDcAQAA
uSN3AAAA5I7cAQAAkDtyBwAA5A7IHQAAkDsgdwAAQO7IHQAAALkjdwAAAOSO3AEAALkDcgcAAOQO
yB0AAJA7cgcAAEDuyB0AAAC5I3cAAEDugNwBAAC5A3IHAADkjtwBAACQO3IHAABA7sgdAACQOyB3
AABA7oDcAQAAuSN3AAAA5I7cAQAAkDtyBwAA5A7IHQAAkDsgdwAAQO6cCOQOAADIHbkDAAAgd+QO
AADIHZA7AAAgd0DuAACA3AG5AwAAckfuQJ75//MMn4vzAUDuyB3IL8A5B+QOXLhAXgHOPSB34KIF
8gmQBwC5AxcskE+APADInQsWgHwC5AFA7lywQD4B8gAgd+CCBfIJkAcAuQMXLJBPgDwAyB24YIF8
AuQBQO5csACnM58sLCycqnCOOkzyACB34IKFY88n2Ri21L1u1Ha5ublZSU+2wgkLM+4xOCvXIGUF
IHfkDhdI7tkMOyq8bOXXo8j3mYaJ3AG5AxcsnDm5+60TJPSw8IJaBrq7u01hYaHJz883bW1tqd9b
WlrM58+fU98/fvxo7t69G6uF4efPn6apqcnk5eWZnJwcU15ebt6/f58Wl9nZWVNcXGxqamp8w3SH
vbu7ax49emTDU1gzMzOBaQ5Kj5MGxefSpUumsrLSTE9PU1YAcgcuWDi7cvdbPjQ0ZEZGRsz+/r7Z
29szY2Nj5uXLl3bZ2tqaqa2ttct2dnZMWVmZWVpairWfqqoq8/btW7utPoODg1bk7ni0trbaZdqP
X5ju7y9evDDj4+P2/4mJCVNRUeG7Xlh6hMQ+OTlp/5+amrJpoqwA5A5csJB1uUc9bz9KuVdXV1sR
unELT7IcGBiwgnz+/Pmh8r1qy+7tV1dXQ+Pm/i6Ze+Ppt15UenSD4dwkUFYAcgcuWDiXNXfVZL03
Fm4JO8IsKioym5ubieKtZnfVuB88eGCuX78eGc8wuSuecdIUlR7V1vWb0tTV1UVZAcgduGDh7Mg9
qCXAG5ZX5H40NjbamnMSuY+OjtpthoeHzadPn2zT+3HIPU56dNOhpv2GhgbT3t5OWQHIHbhg4eTl
vry8nLWauzqVbW1tBa7/+vVr+wxbkk7SLF9QUJAWblic48j92rVrsZrlo9LjZn5+/livX8oKQO7I
HZB7Wq3V6QS2srJie6FnKnf1NtezbvU+F/39/aa3tzfV8U3f6+vr7TLVtm/evJkmzu/fv/uG4+XK
lSup3vGLi4u2Y15UPL1hejvUqUldqAd/UIe6sPQIbace80LHNKxFgLICkDuFNsCRyd2RkJqcVYOV
nDKVuzrGabAY94AxnZ2dtqat33Tj4PReb25uTnsVTv9reVA4br58+WI7sineEqo6sUXF0xumex31
1ld8FJ6e38/NzQWGFZQeoSZ5ba9jqbAc0VNWAHIHLlggnwB5AJA7FyyQT8gn5AHyACB3LlggnwB5
AJA7cMEC+QTIA4DcgQsWyCdAHgDkDlywQD4B8gAgdy5YAPIJkAcAuXPBAvkEyAOA3IELFsgnQB4A
5A5csEA+OWssLCyQBwC5AxcsXLx8cth9nfT2YeF5h7s9S9cfZQUgdwptIJ8g9xhhI3dA7sAFC6cy
n3R3d5vCwkKTn59v2traUr+3tLSkTdyiSU7u3r1r/9fMaY8ePbIzqZWXl5uZmRnffUVNraqZ0549
e2YnWikpKTFjY2MHtgmKX9ztg7h69WpqjnhnSth//vnHfl9fX7fL3fH1m6Nef1+9emVnoXMmg3Fm
0KOsAOQOXLBwIvlkaGjIzpcuSe7t7Vk5anY0odnMNFWqlmlWNM2ytrS0ZJdpClTNtCYmJiYCp0CN
kvvAwEBqitSNjQ1TV1eXtjwsfnG2D+Phw4fm3bt39v+///7bNrlrf8533bxEpUffGxsb7VSx4rin
caWsAOSO3IF8coDq6morRjeSuFuuEqiE+vz589Tvkrl3u0zkXlNTkzYnu6ZSdS+Pil/U9mGMjo6a
p0+f2v//+9//mgcPHtiPePz4sb2RiCN3R+yn/ZqkrADkjtzhguQT1TK9zc1qXvbeABQVFaWasJ3t
4uwrSu7ecCRy7/Kw+EVtH4ZaIaqqquz/lZWVZn5+3pSWltrvetSgpvo4cj8r1yRlBSB35A4XJJ94
Re6Hmp1VUz8OuXuXR8UvavsoLl++bJvzHanr2fni4mLqO3IH5A5csHDm8olqrFtbW4HbvX792j7z
Hh4eTmuWv3btWkbN8k7HNYcbN26kNatLrO7lUfGL2j6K+/fvm99//z3VHO80zTvfkTsgd+CChTOX
T/r7+1Md0vTR9/r6ertMHepu3ryZJtrv37/b/9Whbmpqyv6vHvVBHercvcdXVlZMU1NT2vK3b9+a
np6eVIe427dvpy0Pi1+c7aNQT3c9ctBNjHjz5o19A0A3NH7p0TI9Y3duKJA7IHfggoVTmU86Ozvt
q2TqLS75Suqiubk57VU4/a/lQr3ntVzyvn79uu3I5rcvp/e4mtdV29frdN649PX1WcHqdTd14PMu
D4pf3O3D0v7169e0V+CcDnnOTYx3e3UsVDycwWyQOyB34IIF8skJoJ7wQFkByJ0LFsgn5wg9QgDK
CkDuXLBAPgHyACB34IIF8gmQBwC5AxcskE+APADIHbhggXwC5AFA7lywAOQTIA8AcueCBfIJkAcA
uQMXLJBPgDwAyB24YIF8AuQBQO7ABQvkk0g03r1msXOn25mXPdPj8evXLzvve35+vh12VsPu/vvv
v6nlmtjGOy2tO3wNmesexpc8AMgduGCBfJIAzT2vedrd6a6pqbFj4Wd6PDQbniaWcSav6ejosIJ3
mJiYSPvuRfFRHMgDgNyBCxaOJZ/o99nZWVNcXJwmoO7ubjsRi2qrbW1tadv8/PnT1kY1Q5omhSkv
Lzfv379PLdfkMM5kMZpJbnp6Om17yVHhanvN8KZZ1tzx0Yxsmldd27tnlYsKW5PA3Llz50D6NNNb
V1dXxteN5nx3T2+7t7eXmjhGaFY6zS4XhuKl+FFWAHIHLlg4Frm3trZaeTmzrWlmNQlWv0lkatbW
bGgOVVVVdqpVpyY7ODhobw4c3EJWM3lZWVlqmaZs1frOttrXo0eP0uKjGwdH+M6scnHCVg17dHTU
N921tbUHbiLc/4c1q3vRdK/u9GpOeMlbN0OavU43L16Gh4dt/CgrALkDFywci9zd0hNq2nbXVIVb
on6oJu0g8Y2Pj/uup+lhnbnQHVFqutaw+LjjHha2BL64uOi77ZcvX0xLS0tWrpu//vorbTKa3377
zf4mdNzUUuCdrEbxUvwoKwC5AxcsHIvcvah27K3FuuUt1JQvgT148MAK2x2OatT6rpsEb3O4Nxxn
f2HxiRu2mvm9NyXubSV3Sf4w183m5qYNRy0aQSgOEr73Nz2KoKwA5A5csHAicvcTsBs1fVdUVNim
5k+fPtnmfG84kr86mjU0NJj29nZfkfvFIUruYWH7xdu97crKSqr2nEmzvIT+8OFDs7GxEXm8o25i
KCsAuQMXLByr3NVRTa93BaHnyu7ly8vLgeHPz8+nLVPY3mZ5d+e0OHIPCjuq5i5U21ezedLrRjV2
vQ6ntHrRY4Xt7e20NKmToffGgJo7IHfggoUTk7s6vfX29qY6vem7erU7qCe70zveeZbsDke1evVq
F94OcQpLPcudsPWK2bVr12LLPSxsxWNubi40fXolTk36Sa4b9XK/deuWWV9f913+xx9/2LcLnDSp
86HS5ebbt288cwfkDlywcHJyF52dnbaGrlq1eq87PemFnlurg53EKtmqg5s7HDWb6zm88yqbI2MH
51U4fdRT/sePH7HlHha2eqOr931U+tT7P8l1U1paGtpsrxuGJ0+e2GOl1+Z0Y+RFrQX0lgfkDlyw
QD5JyMzMTFoLw2mirq7O3piQBwC5AxcskE8Soib3hYWFUxUnPbpQvMgDgNyBCxbIJxmg5/D37t07
VXFSfBhbHpA7cMEC+QTIA4DcuWAByCdAHgDkzgUL5BMgDwAgdy5YIJ8AeQCQO3DBAvkEyAOA3IEL
FsgnQB4A5M4Fy0EA8gmQBwC5c8EC+QTIAwDInQsWyCdAHgDkDlywQD4B8gAgd+CCBfIJkAcAuQMX
LJBPgDwAyJ0LFsgnQB4AQO5csEA+AfIAIHfgggXyCZAHALkDFyyQT4A8AMgduGDhnOSThYWFjJad
hviRBwC5AxcsnKp8ot/dn5ycHFNQUGCePn1qtre3jy1+ubm5gfENW3ZS8TvsOTiJNFBWAHJH7nCB
5O5FUm9vbzfPnj07Ffn4NOTxbMThpNNBWQHIHbnDBZa72N/fN/n5+Wm/dXd3m8LCQvt7W1vbgXBG
R0dNUVGRXd7a2mp2dnZibe9tPXDHK2iZbkBKS0sP7GN3d9dUVlbGirOXjx8/2paLS5cu2TCmp6cj
4xd0LHX8dHOkVpCSkhIzNjYWWnMPi2dQvCgrALkjdyCfJM4/brkPDQ2ZkZERK629vT0rq5cvX6aF
U11dbVZXV+06ktXz588TbR8Ur6BlenTQ39+ftmxgYMDuO84+vUigk5OT9v+pqSlTVlYWK35+vyke
vb29dt8bGxumrq4uME1R8QyLF2UFIHfkDuSTWL+vrKxYOan27SBxSz5uvPKbmZlJff/165etWSfZ
Pqncl5aW7D6ccPX36tWr9gYjzj69FBcXm/Hx8VjHKUruNTU1thXBYW5uLjBNUfEMixdlBSB35A7k
E9/fvR81I3d0dNhapLv26F1PzcTucLyC0jZJtk8qd3Hr1i1b6xVv3741TU1NsffpRbVipwWiq6vr
UHJ3p9258QhKU1Q8w+JFWQHIHbkD+ST09/X1dXP37l0zPz9/YL0wKQaF7xZc0u3jyn1iYsKUl5fb
//U8+tOnT7H36cfs7KwNs6GhwXYqzJbcw9IUJ55B8aKsAOSO3IF8Evm7auuq/X748CHtd4lza2sr
NHz3TcG///5rO5Ml2T4TuYsrV67Yxwhqkk8S5zCUliRxWF5eTvvtxo0bac3yi4uLgeEliac3XpQV
gNyRO5BPYv2uGrye+UpYDuq45nQQ00ff6+vr08LRd3Ue0/I///zT3L9/P/b2eXl59lm5I0R3vMKW
CXU+06MEb2e5qH16qaiosD3ThTqwuWvf3ji4O7mpj4JuiNzx0iOCnp6eVIe627dvB8o9Kp5h8aKs
AOSO3IF8Evv3z58/2+fZbjo7O21tXAO6SGZra2tp4bx//9789ttvtgPYH3/8YWvvcbeXmPW7M1iM
O15hy8Tm5qZdJol6CdunFzV9X79+3TaTS6COUP3i4EhW6167ds2u641XX1+ffTVQr7ipR3xYS0BY
PMPiRVkByB25A/mEfEgeAEDuXLBAPiEfkgcAuQMXLFzIfJKNsdeBsgKQO3DBAvkEyAOA3LlggXwC
5AEA5M4FC+QTIA8AcgcuWCCfAHkAkDtwwQL5BMgDgNyBCxbIJ0AeAOTOBQvkEyAPACB3Lli4GPlE
U4o2NjamrTs2NpaVvLazs2OHZw1Dc5V7w9YQrBoCFygrALlfuAvV+wHIpGDXPOFLS0tp69bU1Fgx
H0YOmmFOk8eEbadJVzRJincdxUdxAOQOyB25AyQs2L9+/Wru3LlzYN03b96Yrq6uQ8lB0pa8w7bT
/OTfv3/3XUfxUvwAuQNyv7CCB8ikYH/+/LkZHR31Xbe2ttZOc+oXht/NpXcfnz59Ct23pkQdHBwM
XGd4eNjGD5A7IHfkDpCgYJfAFxcXfdf98uWLaWlpObQc/Lb7559/0loM/NZRvBQ/QO6A3JE7QIKC
PS8vz+zv7weuK7lL8tmU+/b2tn2evr6+Hho/xSs/P5+Th9wBuSN3gCQF+6VLl0LX1TNzp/actFk+
aN+PHz827969ixW/nJwcTh5yB+TOBQuQzZq7UMc6dbDLVs096MbAu55621Nzp6wA5M4FC5Awn6hW
Pjc3F7quXonT63LZfOYeZ51v377xzJ2yAs6T3MPu7PnwyfRDwX4Q9UYfGhqKXFeD2hy33NVaQG95
5A7nRO5kQCBvHV/aZ2Zm7Pvop5G6ujozOztLxiX/w1mXO5kPKOCOP91qcl9YWDhV8dVrcIoXkPfh
jMudjAcUcieT5snJSXPv3r1TFV/Fh7HlyfeA3AHIa6QZyAOA3IFCjjQDeQAAuQOFHGkG8gAgdzIe
UMiRZiAPAHIHoJAjzUAeAOQOQF4jzUAeAOQeSLbe9z2K94ZP27vIFHKkGcgDgNwzynjZGE7UO5tV
GLm5uVlJT7bCCQsz7jHgouZ4kAeAPACnTu7ZDDsqvGxdAEdxIR3l2N4UcqQZyAMAp0rufusECT0s
vKCWge7ublNYWGinn2xra0v93tLSkjaK1sePH83du3djtTD8/PnTNDU12Sk3NWd1eXm5ef/+fVpc
NK52cXGxqamp8Q3THfbu7q559OiRDU9haczwoDQHpcdJg+Kjeb4rKyvN9PQ0hRxpBvIAIPezK3e/
5Zoxa2RkxM55rfmlNTvWy5cv7bK1tTU7JaWWaVrMsrIys7S0FGs/VVVV5u3bt3ZbfQYHB63I3fFo
bW21y7QfvzDd31+8eGHGx8ft/xMTE6aiosJ3vbD0CIldw5GKqakpmyYKOdIM5AFA7lmXe9Tz9qOU
uyavkAjduIUnWQ4MDFhBuqenzORCUm3Zvf3q6mpo3NzfJXNvPP3Wi0qPbjCcmwQKOdIM5AFA7uey
5q6arPfGwi1hR5hFRUVmc3MzUbzV7K4a94MHD8z169cj4xkmd8UzTpqi0qPaun5Tmrq6uijkSDOQ
BwC5nx25B7UEeMPyityPxsZGW3NOIvfR0VG7zfDwsPn06ZNtej8OucdJj2461LTf0NBg2tvbKeRI
M5AHALmfvNyXl5ezVnNXp7Ktra3A9V+/fm2fYUvSSZrlCwoK0sINi3McuV+7di1Ws3xUetzMz8+f
ywIBuQNyBzgDcnd3AltZWbG90DOVu3qb61m3ep+L/v5+09vbm+r4pu/19fV2mWrbN2/eTBPn9+/f
fcPxcuXKlVTv+MXFRdsxLyqe3jC9HerUpC7Ugz+oQ11YeoS2U495oWMa1iJAIUeagTwAyP3I5O5I
SE3OqsFKTpnKXR3jNFiMe8CYzs5OW9PWb7pxcHqvNzc3p70Kp/+1PCgcN1++fLEd2RRvCVWd2KLi
6Q3TvY566ys+Ck/P7+fm5gLDCkqPUJO8ttexVFiO6CnkSPNZINujOJ6nUSGRO5wquQOQ14725jnq
jZSzdLyyPTLkUYw0eVL5kzIWkDsg9wuY5qMcJfKsntuTSDtyB+QOQF47Frm/evXK9hNxHtc4fVwc
wkY99BI2mqLo6Oiw4Wi5+oO4x3tQXNSB1S8uSUeYzDQ8N3FGmgwKX6jfy7Nnz+xjspKSEjuoFHIH
5A5AXjsWuet1T0ey3o6WUaMeegkbTVEdPDVao9PhU2HrRsAdF8k0KC5JRpjMJDwvcUaaDAtfA2A5
HVw3NjZMXV0dcgfkDkBeOx65h42WGDXqoZew0RTVmdP9hon+1wBRceOSdITJpOHFIclIk5o3wp1e
dYRF7oDcAchrxyL3sN/ijOLoJuz1Sr/tomrSYTKOilvS8Pw4zEiT3mOhGxHkDsgdgLx24nKPM+ph
XLn7LUsiy6QjTB5W7ocdaTIqveR7QO4A5LUTkXuSUQ9F2GiKCsvbLO9+HS2pjKPidli5H3akyRs3
bqSlVwNaIXdA7gDktROXe9Soh17CRlPUtuqZ74Sl4Z11MxA3LklGmMwkPC+ZjDTp/k2d8Xp6elId
6m7fvo3cAbnD+eaoRgdD7tmVuwgb9dBL2GiKwnkVTh/1lP/x40fsuCQZYTLT8NxkMtKk97e+vj7b
aVCv66l3P3IH5H4BCl4N/6qCQ71+TyI+Sc5LphP0BP1/VKODIXegnAFA7id60fkNGHIWCoFMbwqO
I08gd6CcAThhuUeNAOXUbNUrVp1npqenYy0TYSNXHVW4SUakChohK2oEL72ao4E09A5tEFGjdgWd
F22nuF++fNkO2BFWA1e8nJHI7t69GziZjd//3rRrsBAvGpSktLTUbG9vU8iRZiAPwFmSe9QIUO6a
rTrpuAeoCFsWNXLVUYWbdEQq77I4I3i1trbaZUHPPeOM2uX3v7Zpb29PxV3T3YZJWj2B19fX7frv
3r0zjx8/ji137//qaOS9iVJ8njx5QiFHmoE8AGdN7n64312V6J2hLL2ELYsaueqowk06IpV3WSYj
eCWNY5BgHVkHxd37v7umrv25+w0klbuGKW1oaEiLs47lt2/fKORIM5AH4CzKPWwEKNWc9V3i6Orq
StsubFnUyFVHFW7SEaniDMqRZCzsOHGM28HNG/eoDnVB8Ywbhl47WlpaSt1YhD12oJAjzUAegFMs
96gRoBz5OzU7NRvHWRZnVK2jCDfpiFR+w2mGrRPnAk4yaleSoTKj4hE0GEncMPQ+8NOnT+3/ehTx
5s0bCjnSDOQBOItyjxoBys38/HzsZUlG1cpmuElHpPIbcSvpCF5ekoza5f5fA3ToWbuDmsTDxOzU
sp14qvPbYeSufatznh4NqDOg3pemkCPNQB6AMyj3qBGgVKtX73XhnU4xbFnUyFVHFW7SEan8OtQl
HcHLS5JRu8I61GmbMDHfuXPHbG5u2vW1v6Qd6vxGB1ON/d69e7bTIIUcaQbyAJxRuUeNAKXmcT2H
V1Oz1nGkG7VMhI1cdVThiiQjUvktSzqClx9xR+3yaxpXvPUan+Ie1tSu5VpX60j03lf2ov73Gx1s
ZmbGrnOY0euQ+//jqEYBzBanPX7IHZA7Ge/coWZxd1P7caCbELXmkNeyk2ZvJ8nTdmyOapRC5A6A
3OH/UGuDOhE678erBcHb0fAo0X7V4uB9Q4G8lnmavb+ftmNDucCxBOQOR4zeVtDrZ6pNaYS6P/74
w0r+uNAzeDXvZ9qR7jznNe8ohnHS7DcCov6qT4daR5zHTt7hj8NGN/QjakTFoLj6xU/9L5xRDzVa
pR7TJNmX3rrRTary799//237m+jx1GHTGTWSZtDIkUmPJfkekDvABZR70JDFSWrujY2NKSl6O4xG
jW7oJc6IimFx8i7XeBfOAFJqRfJOFxu1L3XqVLw/fPhgpa4RDvX9sOmMGknTb+TIpPsg3wNyB4iR
14KEeF4/ceXuHeHQvU7U6IZe4oyomETukrl3/0n25a3Ju18JPUw6/fAODOU9rtnYB2UsIHcAau6x
5B62TtTohmGCc4eRqdz9BnHKdF9h35OmU4SNpBk0YmPSfZDvAbkDXEC5J01zUrknlU8mIypmKvek
+wr7njSdUSNp+qXzKEVOGQvIHZD7BU5zUrknGdnRWT/JiIreESi9yzVgU1CzfNJ9hX1Pms6okTT9
jmvSfZDvAbkDkNdipdk7CmCU3KNGN/QSNaKiu5f6ysqK7XEeNkqhmr01cZP4/PnzgQ51SUZvDPue
NJ1RI2n6Hdek+yDfA3IHIK/FSrN3FMAouYuoERi9hI2o6PRSVxO1RKzRHsNGKdRrkM3NzXYbPdd2
Tyscta8kck+azqiRNIOOf9JjSb4H5A5AXuP6AvIAIHegkCPNQB4A5E7GAwo50gzkAUDuZDygkCPN
QB4A5A5AXiPNQB4A5A5AXuP6AvIAIHegkCPNQB4A5E7GAwo50gzkAUDuZDygkCPNQB4A5A5AXiPN
mbCwsEBmp4yF0yx3jSXd2NiYtu7Y2NihM6+GqtTQjxq/WkNarq+vp5b9+vXLPH361A5jqaEhtfzf
f/9NLddQkRrbGijkznKaj+JYnJbj65405qjLEqGhcd1j2cddflxlCXKHUyf36upqs7S0lLZuTU2N
vVgyzbx9fX1mcHAwNWlDT09P2qQNz58/txNPOMt1IyDBOyg+igMgd9J8Oo+vXzyOoiwRe3t75v79
+4HbhS0/rrIEucOpkvvXr1/NnTt3Dqz75s0b09XVlXHm1SQPqp27cc8Hffny5bSpJXVxemsCipfi
B4juPNTc9f/s7KwpLi5OycbvN9Hd3W0KCwtty1ZbW1vovvzW3d7eNqWlpQekqtnfNBWq+Pnzp63V
qmVN12Z5eXlq5jVnPyMjI3ZGNk08455hzpnf3j3P/VGVJUIVA81qF7Rd1PLjKEuQO5wquasGPTo6
6ruuplXUdJBBBZXfxw/NqawC6MGDB4HxU6GjAs7N8PCwjR8g9/Mi99bWVntT68xO5vfb0NCQlap+
002vmrU1e5tfmGHr6rGXpjl1MzAwYK9FUVVVZd6+fZtqPVNLm/sa1H4kf6cMcGaYC0rzUZYlnz59
Cj3OUcuPoyxB7nCq5K6LTvMj+62raRZbWloOlXm1vTNF5Ldv3wLX++uvv+xc0m6ceZsBuZ8XubsF
F/SbmrbdrVpCLWF+YYatq+Zo1d6d5fp79erVA/tzoxp6VHyD0nzUZUmc7YKWH0dZgtzhVMldTXLe
wsG9ri5IXZiHzbx6pu40B3rZ3Ny0+1HNw43ipZsCQO7nRe5xtlPt2FuL9Uo37rq3bt2yNXuhWrpq
4m70SEA31WpV0/ztSeLrXX4cZUmmcj+OsgS5w6mSu7sg8FtXz7GcO95Mm+WFxO1u0nP//vDhQ7Ox
seG7nd82gNzPs9z9rsmgbaLWnZiYsM/ShW6uneZroSb0iooK22St3/VY4DByP46yJFO5H0dZgtzh
TNXchTrDqFNMksyrZ3duYeuZelFR0YEau54LLi8vB94QUHNH7hdN7pKw+qnE2VfUukId4vSsXU3y
bvSaqntbXYdHWXPPtCzJhtyPoyxB7nCq5K476bm5udB11eNWz/aSZF41w+tCdjrr/Pnnn/bjoJ6r
ajJ0v/vuRc/oeeaO3C+a3NUJrre3N3Xt6Lv7NVL3NlHrCnWwKykpSeuU50jf6R3vPJNOEl/JXM/k
deN+lGVJNuR+HGUJcodTJXf1IFWP26h11Qs3SebVnbJ6Aev1Nt0xS/Zu1NEnqilOd/j0lkfuF03u
orOz09asdf3oObnTk95vm7B1hVrItMz76EvPv9X5Ts3Vap4fHx9PFF/dLChc5xXWoypLsiH34yhL
kDucKrnPzMwcuNM/LdTV1dkOP4DcSfPp56KXJeQBOFVyF2omO23jRKuZUPECREeazw4XuSwhD8Cp
k7sGp7h3796pOgCKD2PLIzrSfLa4yGUJeQBOndwByGukGcgDgNwByGtcX0AeAOQOFHKkGcgDgNzJ
eEAhR5qBPADInYwHFHKkGcgDgNwByGukGcgDgNwByGukGcgDgNyBQo40A3kAyCdkPKCQI81AHgDk
TsYDCjnSDOQBQO4AFHKkGcgDgNwByGukGcgDgNyBQo40A3kA4AjkTuYDCjjSDpx7OIdyJxMCBRzH
ADjncA7l7mRGPnyy/QGuL/I9wAnKHbgrBwAA5I7cAQAAkDtyBwAAQO7IHQAAkDsgdwAAQO6A3AEA
ALkjdwAAAOSO3AEAAJA7cgcAAOQOyB0AAJA7IHcAAEDuyJ2DAAAAyB25AwAAIHfkDgAAyB2QOwAA
IHdA7gAAgNwBuQMAAHJH7gAAAMgduQMAAHIH5A4AAMgdkDsAACB3QO4AAIDckTsAAAByR+4AAIDc
AbkDAAByB+QOAADIHZA7AAAgd+QOAACA3JE7AAAgd0DuAACA3AG5AwAAcgfkDgAAyP08St37AQAA
QO7IHQAAALmfVsEDAAAgd+QOAACA3JE7AAAgd0DuAACA3CG54AEAAJA7cgcAADj9cvd7NYzP+f0A
AMA5lzuFPS0WAABwjuROIY/gAQDgHMmdwh3IAwAAyB2QOwAAIHdA7gAAyJ2CHcgDAADInYIdyAMA
AMidgh3IAwAAyB2QOwAAIHezsLDA2UbuAADI/aQLdr/hSi9dupTRPnJzc7Maz6OSUbbCPWw4x709
cgcAuKA19w8fPpjOzs4Tk+ZZEhByBwBA7qdeRPv7+6aqqspsb28HrvPx40eTk5Nja/eVlZVmenra
twUgaJ/u37S/Z8+emYKCAlNSUmLGxsZCa+7d3d2msLDQ5Ofnm7a2tljxitM6MDIyYq5cuWK3VRiT
k5Op5bu7u+bRo0cmLy/PlJeXm5mZmditDEnSGpW+ONsjdwAA5H6AoaGhyFq7W35TU1OmrKwscB9R
whsYGDC9vb1WXBsbG6auri5QmIqbJKx19/b2rNxevnwZK15Rcm9qajKrq6v2u8JQWA4vXrww4+Pj
9v+JiQlTUVGRkdyj0hqVvqjtkTsAAHL3RbX25eXl0HWKi4tTsovaR5TwampqbM3YYW5uLlCY1dXV
Vmxu3AIPi1eU3B2x+y2XzL37zUTuUWmNSl/U9sgdAAC5H2BpacnU1tZGhqNascKSjLq6ug4ld3cN
WUhuQcLUumEd/8LidRgpe+OYrXC8aY1KX9T2yB0AALkf4NWrV6ajoyNWWLOzs7aJuqGhwbS3t2dN
7mHCjNODPyhep1HuSdMXtT1yBwBA7ge4f/++FWMS5ufnQwXn/a4mf/dvN27cSGtqXlxcDAxPneS2
trYyitdhpHzt2rWMmuWTpjUqfVHbI3cAAOR+AD3fXVtbiwxHz6DVM114O5+pR7meXzsScndyW1lZ
sR3X3PF4+/at6enpSXUSu337dqAw+/v7Ux3K9NH3+vr6WPE6jNzVoU5N/uLz58+BHeoOm9ao9EVt
j9wBAJD7ASSnoBqqGzV9X79+PfXamCNUod7dGsjGGczGkazWVQ1Y63rj0dfXZ4qKiuwrYOoxHiZe
9eTXq2AKX/J034yExeswct/Z2THNzc02TIWvjmx+6x02rVHpi7M9cgcAQO5w0TIieQAAALkDcgcA
AOQOyB0AALlTsAN5AAAAuVOwA3kAAAC5U7ADeQAAALkDcgcAAOQOyB0AALlTsAN5AAAAuVOwG7Ow
sHCk6yN3AAA403I/zQV+0DCxzvC2cfGuf1Elh9wBAKi5n5sbEqTGcQAAuLA1d/0/MjJirly5kpqA
xZnpLAjNAa/JToqLi83o6GiiSVl+/vxpJ0jRbHLaV3l5uXn//n1ozV1/3Z+ocPzW19/t7W1TWlpq
J4ZxoxntNP2qQ3d3t52oJT8/37S1tSF3AAA4e3KXJDVtq4iaOnVgYCA1DalmMKupqUkk96qqKjuV
qTPN6eDgoL1JCJO7X7hJwnF/f/r0qZ1a1ZsmCV1o5jXd7CjMvb09MzY2Zme+Q+4AAHCm5O6IPY4Q
qqur02q+MzMzieTuh1oMkso9STju70tLS7b27kx1q79Xr15NHQOlzzsNrua9R+4AAHCm5J5ECN5a
vUSYNDzNw/7ixQvz4MEDO196HKH7hRs3HO/3W7du2dq5UO1fLRfu9Hmb9d03DcgdAAC5n3u5Jw1P
z+grKirM8PCw+fTpk23az0TuScLxfp+YmLDP6IWetWt7v9r/uciIyB0AALlHCeHmzZvm33//TX1f
XFwMDW95eTntN3XE29raClweV+5JwvH7rg6EetauJnk3kr07XOQOAADnXu7v3r2zveXVHL+xsWFu
376dtr67t/3Kyopt8nYvl1SdXu26MaitrY0ldPWK13Nx9WyPE453fW+a1EmupKTkQGc5dbbr7e1N
ddTT9/r6euQOAADnV+5CPcrVM/23336zgnWv7/S2V/P2tWvXzMePH9OWf/nyxXZQ0zpqVh8fH48l
d0lYA9M4g9NEheNd35umzc1Nu0w3KF46Oztty4CW6+ZETf7IHQAALtQgNggEuQMAIHfkDsgdAAC5
n+aCPem474DcAQCQOwU7kAcAAJA7BTuQBwAAkDsgdwAAQO6A3AEAkDsFO5AHAACQOwU7kAcAAJD7
CRXsCwsLnHnkDgCA3M9Twe593/0o94+0OE4AAMj9BPaHWJA7AAByP6aCXZO5OJO7aIrT6elp8+PH
D1NVVXVg3b29PVNaWmq2t7dteCMjI3ZGNm3rngFOy9wf57dXr175ru/Q3d1tCgsLTX5+vmlra4uM
p1/awtZD7sgdAOBCyN0t2ampKTu7mtD0rV4xSuZPnjxJhadZ0jSVqnBmgAuruTc2Ngaur9nlFL6m
VtVNxNjYWNoUrEHx9O4rbD3kjtwBAC6E3DVdq6ZI9TIxMWEaGhrSfqupqTHfvn1LheeI2m8ffnIP
W7+6utqK3Y1bzEHx9IYTth5yR+4AABdC7qrdapnk2tXVlbZMTehLS0v2/7m5OSv3sPCi5B62vmrc
3uZ8Na3Hiac7nLD1kDtyBwC4EHIXs7OzqZp6e3t76veenh7z9OlT+/+jR4/MmzdvjkzubpEnjac3
7KD1kDtyBwC4MHJ3mJ+fT1tvY2PD5OXlmfX1ddvRbWdn58jkrs5vW1tbsdLijWdQ2rzrIXeOBQDA
hZB7RUWF7WEuvJ3cnBr7vXv3TGtrayJZ66ZAz9h3d3djrd/f3296e3vtc3d99L2+vj5WPN3hRKUH
uQMAwLmXu5qwr1+/nno9zRGjw8zMjN3WO+JclKzV010D2TiD2UStLzo7O01BQYHdRj3x19bWYsXT
HU5UepA7AACce7lHIcGqYx0gdwAAOAdyV/O4atP0OkfuAABwTuSu5+Z37txJ60gHyB0AAJjyFZA7
AAByp2AH8gAAAHKnYAfyAAAAcgfkDgAAyB2QOwAAIHdA7gAAyJ2CHcgDAADInYIdyAMAAMgdkDsA
ACB3QO4AAIDcAbkDACB3CnYgDwAAIHcKdiAPAABcTLlTuCN2AAA4h3KnkEfsAABwDuXuFPZ8Ls4H
AAAugNypwQIAACB35A4AAIDckTsAACB3QO4AAIDcAbkDAAByR+4AAADIHbkDAAAgd+QOAADIHZA7
AAAgd0DuAACA3JE7AAAAckfuAAAAyB25AwAAcgfkDgAAyB2QOwAAIHdOBHIHAADkjtwBAACQO3IH
AADkDsgdAACQOyB3AABA7oDcAQAAuSN3AAAA5I7cAQAAuQNyBwAA5A7IHQAAkDsgdwAAQO7IHQAA
ALkjdwAAQO6A3AEAALkDcgcAAOQOyB0AAJA7cgcAAEDup13q3g8AAAByR+4AAADI/bQKHgAAALkj
dwAAAOSO3AEAALkDcgcAAOQOyQUPAACA3JE7AADA6Ze736thfM7vBwAAzrncKexpsQAAgHMkdwp5
BA8AAOdI7hTuQB4AAEDugNwBAAC5A3IHAEDuFOxAHgAAQO4U7EAeAABA7hTsQB4AAEDugNwBAAC5
m4WFBc42cgcAQO4nXbD7DVd66dKljPaRm5ub1XgelYyyFe5hwznu7ZE7AMAFrbl/+PDBdHZ2npg0
z5KAkDsAAHI/9SLa3983VVVVZnt7O3Cdjx8/mpycHFu7r6ysNNPT074tAEH7dP+m/T179swUFBSY
kpISMzY2Flpz7+7uNoWFhSY/P9+0tbXFilec1oGRkRFz5coVu63CmJycTC3f3d01jx49Mnl5eaa8
vNzMzMzEbmVIktao9MXZHrkDACD3AwwNDUXW2t3ym5qaMmVlZYH7iBLewMCA6e3tteLa2NgwdXV1
gcJU3CRhrbu3t2fl9vLly1jxipJ7U1OTWV1dtd8VhsJyePHihRkfH7f/T0xMmIqKiozkHpXWqPRF
bY/cAQCQuy+qtS8vL4euU1xcnJJd1D6ihFdTU2Nrxg5zc3OBwqyurrZic+MWeFi8ouTuiN1vuWTu
3W8mco9Ka1T6orZH7gAAyP0AS0tLpra2NjIc1YoVlmTU1dV1KLm7a8hCcgsSptYN6/gXFq/DSNkb
x2yF401rVPqitkfuAADI/QCvXr0yHR0dscKanZ21TdQNDQ2mvb09a3IPE2acHvxB8TqNck+avqjt
kTsAAHI/wP37960YkzA/Px8qOO93Nfm7f7tx40ZaU/P/1975g8TRhHG4DhJCQCQECUEQEQsRwSKE
cEjAwsIqjYWkEiwkXGEnEo7jmiAhWARBxEIkCEHCkSIIIhIkhSAiYiGCWIhICBwWIhbz8Zt8c9/c
urd/NJdPz+eBI547M/snyzw7M6/77uzsVG1PQXKlUulKx3UdKbe2tl5pWj7tucadX1x95A4AgNwv
ofXdo6Oj2Ha0Bq3IdBEMPlNEudavnYT8ILfDw0MbuOYfx/z8vMnn8+Ugsd7e3qrCnJycLAeU6aPv
mUwm0XFdR+4KqNOUv1hZWakaUHfdc407v7j6yB0AALlfQnKqNkL10dR3R0dH+c/GnFCForv1Ihv3
MhsnWZXVCFhlg8fx7t0709jYaP8ETBHjUeJVJL/+FEztS57+w0jUcV1H7mdnZ+bVq1e2TbWvQLaw
ctc917jzS1IfuQMAIHe4azci9wAAAHIH5A4AAMgdkDsAAHKnYwfuAQAA5E7HDtwDAADInY4duAcA
AJA7IHcAAEDugNwBAJA7HTtwDwAAIHc69v/Y3t6+0rY/UR65AwAg9xvbsd/mDt+95jbsXILbrtMW
cgcAAEbuN+CceO86cgcAYOT+78+zs7PmyZMn5QQsLtNZNZQDXslOmpqazNzcXKqkLPv7+zZBirLJ
aV9tbW1maWkp0fFom//x2w7bFrWvam2dnp6a5uZmmzzGR1nvlKLVkcvlbDKXhoYGk81mkTsAAHK/
WXKXAJW2VcSlTn3//n05DakymHV3d6eSe2dnp01l6tKcTk1N2YeEpMcTlT8+uC3JvsLaGhkZselX
g+ctoQtlZ9MDiNq8uLgwCwsLNjsecgcAQO43Ru5OpEmE0NXVVTGqXV9fTyX3MDRCT3o8aeSeZF9h
be3u7trRu0uHq3+fPn1aPi5dg2Cq3JaWFuQOAIDcb47c0wghOKqX5NK2pzzsExMTZnBw0OZLT1M/
rdzT7Mv//uLFCzs6Fxr9azbBvwbBaX3/oQG5AwAg91st97TtaY2+vb3dzMzMmOXlZTu1Xyu5p92X
/71YLNo1eqG1dtUPG/3f+BsRuQMAIPc4ITx79sz8+vWr/H1nZyeyvYODg4rfKRCvVCpV3f4n5Z52
X8HvCurTWrum5H0ke79d5A4AgNxvtdw/f/5so+U1HX9ycmJ6e3sryvvR7YeHh3Y6298uYbqIdT0Y
9PT0pDoeRb5r7VvR63Hb4vYV1ZZQkNzjx48vBcsp2K5QKJQD9fQ9k8kgdwAA5H475S4ULa6o80eP
Hll5+uVddLumrltbW83Xr18rtq+trdngM5XRlPni4mKq45Fo9fIZ9wKaqG1x+4pqS/z8+dNu00NM
kPHxcTszoO16gNGUP3IHAEDuddOxI5AbfCPyfwMAgNwRCHIHAADknvqd7oDcAQCQOx07cA8AACB3
OnbgHgAAQO6A3AEAALkDcgcAQO507MA9AACA3OnYgXsAAAC5/08d+/b2Nv/zyB0AALnXU8ce/Hv3
Wu4faXGdAACQ+/+wP8SC3AEAkPtf6tiVzMUld1H60tXVVbO3t2c6Ozsvlb24uDDNzc3m9PTUtjc7
O2uzramunwFO2/yP+92HDx9CyztyuZx58OCBaWhoMNlsNvY4w84tqhxyR+4AAHdC7r5kv337ZjOn
CaVvDYpRMh8eHi63pwxoSpMqXAa4qJF7f39/1fLKLqf2lTZVDxELCwsV6VWrHWdwX1HlkDtyBwC4
E3JXulalPw1SLBZNX19fxe+6u7vN5uZmuT0n6rB9hMk9qnxXV5cVu48v5mrHGWwnqhxyR+4AAHdC
7hrdapvk+vbt24ptmkLf3d21P29sbFi5R7UXJ/eo8hpxB6fzNbWe5Dj9dqLKIXfkDgBwJ+Qufvz4
UR6pj42NlX+fz+fNyMiI/XloaMhMT0/XTO6+yNMeZ7DtauWQO3IHALgzcndsbW1VlDs5OTH37t0z
x8fHNtDt7OysZnJX8FupVEp0LsHjrHZuwXLInWsBAHAn5N7e3m4jzEUwyM2N2AcGBszo6GgqWeuh
QGvs5+fnicpPTk6aQqFg19310fdMJpPoOP124s4HuQMAQN3LXVPYHR0d5T9Pc2J0rK+v27rBN87F
yVqR7nqRjXuZTVx5MT4+bu7fv2/rKBL/6Ogo0XH67cSdD3IHAIC6l3scEqwC6wC5AwBAHchd0+Ma
TRN1jtwBAKBO5K5185cvX1YE0gFyBwAAUr4CcgcAQO507MA9AACA3OnYgXsAAAC5A3IHAADkDsgd
AACQOyB3AADkXmcde/DNdoDcAQCQ+1/o2JUmtb+/vyb7da+frXfpJW1Dr9VdWVlB7gAAyL22Hbty
n7u87XdRKH/zGHWdu7u7kTsAAHKvXcf+/ft3+xa6YNmZmRnT2NhoHj58aD59+mSztCmpi5KxKNua
Ty6XsylhGxoaTDabrWjH/4j9/X07etXb79RWW1ubWVpaijz2uDpqe3Z21r4D3yWM8Y8xSf29vT3T
2dl5ad8XFxemubnZnJ6e2iQ0qq99KEXt6upq6PWNKid0vXXdkTsAAHKvScf+5s0bMzc3d6ns69ev
rdi+fPlipT48PGy/B9Oofvz40YpV76HX9oWFBZsRrtp+JdD5+flyatepqSnT1NQUeexxdbQPyVsp
ZkXwGJPUF729vZdErHPTuQv/oUFLGS0tLaHnGVVO6MFJ1x25AwAg95p07D09PWZnZ+dSWSdK971U
KoW2pSl9CdOnmvSqoRFuWvw6weNNst9gfVEsFk1fX19FOU2hb25u2p/1QLC4uBh7faPKCV1vXXfk
DgCA3GvSsWuqOijnYNmo7xqlBqffw8Tpo5zrExMTZnBw0OZeTyKdqDpJcsUnra+pfRd/sLGxUbE+
rlG4yuqBJpgpz28jqpzQ9dYSBnIHAEDuNenYw0bNaeQeN+oO1tUSQHt7u52aXl5etvniXZmwNfq4
OknknqZ+Pp83IyMj9uehoSEzPT196SHBjfDHxsYiHybCyvkPRcgdAAC538iRuwLG/Cn7uP1q/d4v
f3BwECuduDpxck9T/+TkxF6T4+NjGyRYLd3t1tZW7DGElROKTWDkDgCA3GvWsWvtV9PPV5W7ougL
hUI5WE3fM5lMxcOD1sPPz8/td017u0h1t/YcJ524OnFyT1tfI/aBgQEzOjpa8XuN/hUJL4JBe34b
UeWE1vBZcwcAQO4169gVta2I96vKXYyPj9vRsV5Yo6h1TXs7FDmv37uX2aytrdmAOwlPElTgWZx0
4urEyT1t/fX1dfu74Nv1NNWu9Xr353ZO4ME2osoJTfUTLQ8AgNxr1rFLZP5IG4x9ONFov1Y8f/7c
PgAgdwAA5F6zjl1R3bwD/jdaWtBMRFiU+59AywK63jftHgAAgDqTu9aFtcYMv2ME9Aa5aoF010XX
mXfLAwAgdzp24B4AAEDudOzAPQAAgNwBuQMAAHIH5A4AgNzp2IF7AAAAudOxA/cAAAByp2MH7gEA
AOQOyB0AAJA7IHcAAOROxw7cAwAAyJ2OHbgHAACQOx07cA8AACB3QO4AAHAb5U7njtgBAKAO5U4n
j9gBAKAO5e46ez535wMAAH+efwAA4TH88L1xDQAAAABJRU5ErkJggg==
</FILE>
</FIGURE>
<FIGURE FILENAME="Flowchart.png" FILE_TYPE="PNG" ID="FIG-08" MODIFIED="2020-06-04 14:34:51 +0800" MODIFIED_BY="[Empty name]" NO="8" SHORT_VERSION_FIGURE="YES" TYPE="OTHER">
<CAPTION>
<P>Study flow diagram.</P>
</CAPTION>
<FILE>iVBORw0KGgoAAAANSUhEUgAAAfcAAANSCAYAAAB4O4dTAABoI0lEQVR42uy9D0Rf7eP//2aSJBnJ
LZmJSfZJEpnJZEYmmY+JzMzc3sZMJrfELZMkI8lkMpLcJreYmUwyJjPJLSZJZkaSJLlJJkmu3+95
+ZzX97xO5++rV/8fD17q9TrnXOe6zrnO9TjXda5zXf8xLv7zn//w4XPhPgAA543/uMUOcCEvAvI+
AJxHuVO4AYLnGgCAc1WmUagBIHgAQO4AyB0AALkDIHcAAOQOgNwBAJA7AHIHAEDuAMgdAJA7AHIH
AEDuESwsLHAmTukxuUjnBrkDwIWQe0dHhykoKDB5eXmmubnZrK+vpxWE3s+lS5cyikRubm5WC+aj
KqSjws3mfr3HxB32x48fTU5Ojqmurs7KfsO2D4vHeZMycgeAcy/3vr4+Mzg4aPb39+2np6fH1NfX
Bwb04cMH09nZeWKF6mkomLMZh7CwJPbJyclj2Zd3GXIHADjDci8rKzO/fv06IBU/JP+qqiqzvb0d
uCOntqnafWVlpZmenvZtAQgqZN2/aX/Pnj2zrQolJSVmbGwstObe3d1tCgsLTX5+vmlra4sVr6jC
PyoOUfvVuiMjI+bKlSt2325hhx2TOMcrbL9x4h3UOuP89urVK994O8tnZ2dNcXGxqampSWsFUnzU
CqSbxNXV1VCp+qVJcb58+bK96fSe77A4IXcAQO4+bG1t2cL1wYMHvsuHhoYia+3uAndqasrePCSp
Hbp/GxgYML29vVZUGxsbpq6uLlDuipskqnX39vaszF6+fBkrXoeJQ9R+tW5TU1NKcoqD++Yp7JiE
LYvab1S849TcGxsbQ+Pd2tpqw19bW7O/9ff3p7UCKY6PHj2Kfb6Vnvb29lScb968eeB4hMUJuQMA
cvfQ0tJia1z6fPv2zXcd1dqXl5dDw1FNbnx8PLZAwtZRjXB3dzf1fW5uLlB+ei4tKXhbJeLE6zBx
iNqv1nXXXpMIPGxZ1H6j4h3n3ETF27v8+vXrafvU/0VFRbHP940bN9L6e/id77A4IXcAQO4BqFlV
zdZelpaWTG1tbeT2qhVrX5JPV1fXoeTurZVJZkHy07phHf/C4nWYOETtNyqNmco9ar9R8T7sjZff
cr+OlmGtFN7fvJ36ws43cgcASCB3NfH6NXXqWafEHwc9i52YmDANDQ22mTVbcg8TTJwe/EHxOkwc
ovZ7VHKP2m9UvI9C7knO12Fv5pA7AECI3NVcreebDt6mVIf79+9bMSZhfn4+tqyEmvy9zbTuZt7F
xcXA8NTaoD4DmcQrrPCPikPUfo9K7lH7jYr3UchdcfI2y7tr41HnWy1D7ryox0PIHQAgA7mrNq5m
aqcT1J9//mk/XvQ81+k4FUZFRYXtmS68HZ7Ug1rPTB0BuDu5rays2I5n7ni+ffvWvprndLC6fft2
YGGvzlxOBzJ99N39Sl9YvMIK/6g4RO03SkjeYxJX7lH7jYq3l7B4xJW74qAWHidOr1+/NteuXUur
mYedb2+HOqUHuQMAZCB3NcOr17NqWOpMF9T0roLZ24HLDzV9q2OV86qSI1Sh3tzaj1ObcySrdSUB
reuNp97DV0uCXvlS7+uwwl49+fUalcKXONw3I2Hxiir8w+IQtd8oIXmPSZKWjrD9xom3m7B4xJW7
c7PodMxUT/kfP36klsU537ohUXz1+p7iHFbzR+4AgNwp0OCMsbOzY0pLS4/iYuDgAgByBzgO1Mqg
fh3Ou/tqBQjr+IjcAQC5U6DBKefTp0/2/Xw1xWuEuj/++MNKHrkDACB3AOQOAMgdALkDACB3AOQO
AIDcAZA7AAByB0DuAADIHQC5AwByPyQLCwscXUDuAACnXe5J1vVO00nBejTC4bghdwCAY5N70oKS
gpXjwrEGADhiuWuoz2fPntkJSDRZx9jYWFrh9/PnTzspiWYN06Qf5eXl5v3796lC0v2JWt/ZRrOP
aVIRrXP37l0zNzcXa39Ck404k49oitHp6em09HR3d9uJRzRxSVtbW+hBOUxYcdKpyWo0pa5GXROa
cc1Jt9afmZlJW18zql25ciU1uY0zg5pXSPpfM6gFrevEXedUI70NDg4iNOQOABdJ7gMDA6mpQzXN
Zl1dXVrhV1VVZacPdabxlCgkrKCCMs76mmt8fX3dLn/37p15/Phx7O3dIpuamrJT0TpoFjFJzxmb
XDcqmu0siMOEFSedmm1Py5zZ2l68eGHGx8ft/xpDXdPQutdvbGy0Nz7COy2tV+66sQha1zt16s2b
NxEacgeAiyR31SqdObyFatFRhZ9qi0kKSu/67pq6BFRdXR17ewnUEaQXheOdltYtbC/ZDMsvnY58
HSTzoGlz/dYPmmI1al3n5inJOUXuAADnSO7uGp8jW++6al5WrfPBgwd2TvSoeb2Tru+NQ9j2qmHr
u+Tb1dV1IBzvowK3cL0cNqzDpjNKOGFyD1vX28nR75widwCACyR3b+E3Ojpqa5zDw8N21i41MYeJ
Jun6XhlFbe9IVc3aDQ0NaVOChok8iEzDyiSdxyX3ODdsyB0A4BzLXU247mb5xcXFtMJPnbK2trZS
35eXl0NFE2f9paWl1Hftu7S0NPb2bubn59OWqVOce9skJA0r6XER165dC22Wz5bca2tr7bN2h2/f
viE05A4AF0nu6hTW09OT6nx1+/bttMJPPbKdXuASv8ThXq6e33r+69wgRK2v/+/cuWM2NzftPtWZ
z92hLmp71ZbVy114O5L19/enOgfqo+/19fWBB+UwYcVJpxc14etRgPj8+fOBDnXZkru3Q53ijdCQ
OwBcILmLvr4+U1RUZF/7Ui9x97pfvnyxHckkPslIHdDcy9WDXM3qTtN61Pr6X/vQvrSNRO/uHBa1
vZrR9XzbeQXMkbNDZ2enrVUrbPUod3qq+3GYsOKk08vOzo5pbm6222i/7o6F2ZS70A2bjrFeb9Tx
TjrYEHIHADjjcofzjW4q3I8+uBi4FgAAucMZQ60w6iTovKPf0dGR1lmQi4FrAQCQO5wx1Htf4xeo
KV4j1P3xxx9W8oDcAQC5AyB3AADkDoDcAQCQOwByBwBA7gDIHQAAuQMgdwBA7gDIHQAAuQMgdwAA
5A6A3AEAkDsAcgcAQO4AyB0AkDsAcgcAQO4AyB0AALkDIHcAAOQOgNwBAJA7AHIHAOQOgNwBAJD7
BWFhYYGDgNwBAE6/3PW787l06ZLJy8szzc3NZmNj48wUlmH7X19fN//7v/9rcnNzM0qbG4WRzbgi
GeQOAHBkcnezv79v3r17Z1paWs6F3G/fvm3+/vtvmy599P+dO3dOTAqIBbkDABy73P1qqX7reGug
q6ur5tGjR7Z2fPfuXTM3N5e2fHh42BQVFZnLly9bwfb395uCggKTk5NjJicn08Lu7u42hYWFJj8/
37S1tR24+Xj27JndtqSkxIyNjYUW1go/zm8OHz9+tMvVilFZWWmmp6cPtHA4+4s6LlFx9W4flu6g
eAFyBwDkHqugk5QkmCRyv3Hjhm0Cd2r+jx8/Tluu73t7e+bDhw9Wdk+ePLHfJXa3bIeGhszIyIgN
R8slxJcvX6aWDwwMmN7eXrtczet1dXWxau4O4+Pj5tatW6E3A87NxtTUlCkrKws8DlHHJSqu7v+j
0h0WL0DuAIDcQws6yWVwcNDWOJPI3V1TVxjV1dUHavbu71tbW75haTtt78YtspqaGrO7u5v6rv2G
FdZLS0u2tcCpcet//RZEcXGxvQGIc6yijktUXJOkOyxegNwBALkfKOjcH8nv6dOnZnt7O5Hc/WrA
caXo/q7tvHFSU7RfuM6NRFhh3dTUZB8BOM/c+/r6zP379wPXV61Y4Um2XV1dh5J7VFyTpDssXoDc
AQC5Jy7oMpF72DP7sO9uofnh97w8LA2Kh7tGrP/VLyCM2dlZMzExYRoaGkx7e3vW5B523KLSHRYv
QO4AgNwPLffl5eUDknI3daspurS0NCO5q7OYu8nei57tu5u6FxcXQ9PgFbm3P0EY8/PzoTcxUccl
Kq5J0h0WL0DuAIDcExd07s5cKysrtqnbKym9Xra5uWnlqU5k3g51ceWuJnSnE5o++l5fX59a/vbt
W9PT05PqpKYOc2FpaG1ttT311UlN26iTm7s/gZeKigrbM114O/vpRkF9BxxhRx2XqLgmSXdYvAC5
AwByT1zQOTJR0/G1a9esZLySUm9vvcalZnCJ3tuBLq7cRWdnp+1Rr7AkzLW1tbTlem6u1+q0P+03
LA07OztW8ApLH4ldvwWhpu/r16/btCrNjlCFeq874cQ5LlFxTZLusHgBcgcA5A6A3AEAkDsAcgcA
QO4AyB0AALkDIHcAAOQOgNwBALkDcDFwLQAAcgdA7gAAyB0AuQMAIHcA5A4AgNwBkDsAIHcAQO4A
gNwBkDsAAHIHQO4AAMgdALkDACB3AOQOAJRnFGgAyB0AkDsAcgcAQO4AyB0AALkDIHcAAOQOJ8nC
wgJyBwA47XLf3Nw0bW1tpri42OTk5Jjr16+bsbGxC1WYRsXRvfw0p2dnZ8dcu3bNN/7ez6VLlzLa
R25ublaP93EfT+QOAOde7tvb26ampsaMjIyY3d1d+9s///xjrl69akZHR5H7GUrP3t6euX//fqz4
ffjwwXR2dp7Y+TzJY4jcAeDcy/3Fixemv7//wO8SvKTvpqOjw+Tn55u8vDxTX19vVldXU8t0Y/Do
0SO7rLy83MzMzKQVpq9evTJXrlyxtUW1DkxOTqYtn52dtS0Hzj5//vxpmpqabHhaX2G+f/8+bRvd
kASFKbq7u01hYaGNs1omsllzV9qd9N69e9fMzc0dOj3ONv/zP/9jqqqqfOVdWlpqb8j80DlZWVmJ
TMv+/r4NPygc8fHjRxtPHdvKykozPT3t2wIQdOzcv2l/z549MwUFBaakpMS2CoXV3MPOW1C8kDsA
IHcXFRUVVghR6AZgcHDQFtT6DA0NWbm5bxLGx8ft/xMTEzZcd2Ha2NiYuhmQhFVAu5e3trbacNfW
1uxvks/bt29T+9O+JT73NpJlUJiKn+SvbSVFCeXly5dZk/uNGzfM+vq6Df/du3fm8ePHh06Pe5vb
t28fEJfS8+TJk8A4fvr0KVZadGyiau3um6WpqSlTVlYWeKyi5D4wMGB6e3tt2jY2NkxdXV2g3KPO
W1i8kDsAIHdXYRkHPYd3mu2dmnpRUVHaTYIK5KDC1F3LD6oJR+F+RhwVZnV19YH4hIkgqdzdNXXt
R/vLZnp0g9TQ0JC2vloBvn37dmh56UZjeXk5dB3deDg3a1HhR8ld8XbnHR27ILlHnbeweCF3AEDu
/4eaiePg1/nKfWMQdpMQVfgHxU3N1GoRePDggb25iNrG/Zvik6QD2WE71HlbIrKRHj1yWFpaSgnR
+5gkk7QovNra2sgwVCtWOJJtV1fXoeTuzRuSd1Dao85bWLyQOwAgd1ctTk2lXtQk6n4m7CfvsAL8
sHJXZz61BgwPD9vmZjVVJ5F70p7gh5W7uwd5ttLT09Njnj59av/XI5A3b94cOi3q+6C+E3HQzYjT
gtDe3p41uYcdzzjnLSheyB0AkPv/odqPnnF6+euvv8zNmzdT39V5ydss7xaaXr8Ka5ZPKkt1vtra
2kp9VzNyErkrvu7tsy13p0btHAt1dMt2enTTpZYVPdtXBzO95nbYtKg3vcSYhPn5+dC4er9706b+
Ce68s7i4GBhekvPmjRdyBwDk/n/8+++/ton49evX5tevX6kOYpcvXzZfvnxJracOdar1OR3CtL77
fWo1N6vJVHz+/PlAh7qkcleTtNNyIBmoKTmJ3BVfpxOXPvqu3uTZkvudO3fs+AAKW/vxdqjLRnqc
Gvu9e/dsZ7tsyEvPr51OfmHo/KlnuvB2VtQNh/oHOMJ2d3JT50x1dHTHQR0J1QrhdKhTZ8GgtEed
t7B4IXcAQO4uVCA/fPjQvnqkZlE925WgvTivwukj6fz48SO1TLXK5ubm1CA43lfDkspdNxYSkcJT
ga5OVEnkLtQjXDVmtTBIOGFS8xvkJeh1L/2vXt2qTStsid7dGS5b6RF6pVDLkowKF3autf+gFhY3
avrWeXReM3SEKtR7Xel2Wm4cyWpd3fBpXW8c+vr6bAdMHTMdu7C0h523sHghdwBA7nAmkNhU64es
XgwcBABA7nAyqIatWmymvcIBuQMAcodThp5tq8k/bkc6QO4AgNwBkDsAAHIHQO4AAMgdALkDACB3
AOQOAIDcAZA7ACB3AOQOAIDcAZA7AAByB0DuAADIHQC5AwAgdwDkDgDIHQC5AwAgdwDkDgCA3AGQ
OwAAcgdA7gAAyB0AuQMAcgdA7gAAyB0iWVhY4CAgdwCA0yF3/R70OS8F587Ojrl27dqB33/9+mWe
Pn1q8vPzTW5urmlubjb//vtvRvvQ9tmUDgJC7gAAh5L7eS449/b2zP37933j9fz5c/P69Wuzv79v
Px0dHVbwJ5VupIPcAQCOTe5aZ3h42BQVFZnLly+bv//+2/T395uCggKTk5NjJicn09ZdXV01jx49
Mnl5eebu3btmbm4utfznz5+mqanJLtO25eXl5v3796nlHz9+tL9funTJVFZWmunp6bS4dHd3m8LC
Qlvbbmtri4x7fX29WVlZ8U2n0iKpu28EwmrgQXHza/Hw25/7N+332bNn9hiWlJSYsbGx0Jp7WLqj
jhkgdwBA7r7rPH782Mrvw4cPVkhPnjyx3yV2icW97o0bN8z6+roV2Lt37+y2DlVVVebt27ep2vLg
4KApLi5OLXffLExNTZmysrLUsqGhITMyMmK3074lxJcvX4bG/dOnT7HTubu7mxYXL2Fx84YfJfeB
gQHT29tr07KxsWHq6uoC5R6V7rB4AXIHgAsq96hn7k5t3P19a2vLt7DU/+6auoRUXV0dGjnVOB0k
1/Hxcd/1FI67pi3iiixOgf7XX3+ZFy9eBC4Pi1tSudfU1NibCQcdsyC5R6U7LF6A3AGAmntG4orq
COau2YvZ2Vkr0QcPHpjr16+nbaOap75LaF1dXQfC8d6AuG8MDlOgb25umpaWFlszDiIsbknl7j0m
knfQcYxKd1i8ALkDAHI/Erm7n2OPjo6aiooK+wxfTeZra2sHtpH8JyYmTENDg2lvb/et4WezQJfQ
Hz58aJvHowiK22HlHnYc46Q7KF6A3AEAuWdF7ktLS6nvanouLS1NfdfzeneT/vLycmAc5ufn05ap
s5h722wU6Kqx63U4xSMJ3rhFHSNvOtUvwd0sv7i4GBheknR74wXIHQCQe1bkfufOHStNNTWr05i7
Q92VK1dSveMltNra2rTtVatX72/h7aynHvpOJzR99F294TMt0L9+/Wpu3bplO//FISxu6v2vfgmO
sN2d3NRbX28IuOOgToU9PT2pDnW3b98OlHtUusPiBcgdAC6o3ON0qEsid/Xu1mtbao6X6N2d8b58
+WI7g0lAkpI6grm3V/OynsOrKVrrONJy6OzstLV/hS1hqlk/0wJdLQpJBu8Ji5t6rytOziMIR7Ja
VwPoaF1v2H19ffb1Qh0rHbOwYx6W7qhjBsgdAC6Y3AGQOwAAcgdA7gAAyB0AuQMAIHcA5A4AgNwB
kDsAIHcA5A4AgNwBkDsAAHIHQO4AAMgdALkDACB3AOQOAMgdALkDACB3AOQOAIDcAZA7AAByB0Du
AADIHQC5AwByB0DuAADIHQC5AwAgdwDkDgCA3AGQOwAAcgdA7gCA3L1MTU2ZxsbGtMJvbGzs0IVi
R0eHKSgoMHl5eaa5udmsr6+nheX9XLp0KbW8qanJfP78mTMHyB0AIBO5V1dXm6WlpbTCr6amxuzs
7GRcKPb19ZnBwUGzv79vPz09Paa+vj5w/Q8fPpjOzs7Ud8VHcQBA7gAACeX+9etXc+fOnQOF35s3
b0xXV1fGhWJZWZn59etX2m85OTm+60r+VVVVZnt7O+13xUvxA0DuAAAJ5P78+XMzOjrqW/jV1taa
1dVV30LRr1k9aB9bW1umu7vbPHjwwHf50NBQWq3dYXh42MYPALkDACSQuwS+uLjoW/h9+fLFtLS0
HKpQ1Pb5+fn28+3bN991VGtfXl4+8LvipfgBIHcAgARyV2c3NYsHFX6SsyR/2EJRnesqKysP/K5n
60ECV7x0UwCA3AEAEsjd3UPdr/BbWVlJyTfTZnmxt7fn+8z91atXVvxBBD2nB0DuAEB5lmHNXahj
nTrYJSkUi4uLzcbGRur77u6uKSoqOrDe/fv3zcTEROANATV3QO4AAAnlrlr53NxcaOGnV+L0ulyS
QlG1cd0UOK/C/fnnn/bjRb3q19bWfMPQM3qeuQNyBwBIKHf1Rldv9ajCT4PaJCkUVetubW01ubm5
tvYd1PSuZndvy4GDWgvoLQ/IHQAgodxnZmZCB5c5Serq6szs7CxnD5A7AEASuQs1uS8sLJyqCOs1
OMULALkDAGQg98nJSXPv3r1TFWHFh7HlAbkDAGQodwDkDgCA3AGQOwAAcgdA7gAAyB0AuQMAIHcA
5A4AyB0AuQMAIHcA5A4AgNwBkDsAAHIHQO4AAMgdALkDAHIHQO4AAMgdALkDACB3AOQOAHAE5RmF
GgDXAACcQ7lTuAFiBwA4h3J3Cjk+fC7aBwDgXMsdqD0CAAByB+QOAADIHZA7AAAgd+QOAACA3JE7
AAAgd0DuAACA3AG5AwAAcgfkDgAAyB25AwAAIHfkDgAAyB2QOwAAIHdA7gAAgNwBuQMAAHJH7gAA
AMgduQMAAHIH5A4AAMgdkDsAACB3QO4AAIDckTsAAAByR+4AAIBTOATIHQAAkDsgdwAAQO6A3AEA
ALkjdwAAAOSO3AEAAJA7cgcAAOQOyB0AAJA7IHcAAEDuyB0AAAC5I3cAAADkjtwBAAC5A3IHAADk
DsgdAACQO3IHAABA7sgdAAAAuSN3AABA7oDcAQAAuQNyBwAA5I7cAQAAkDtyBwAAQO7IHU7f+efD
hw+fTD/IHbkD5x4Aznk5QqlCAQ+cdwA4Z+UJJQuFPHDOAeCclSuULhT0wDkHAOQOFPTAOQcA5A4U
9MA5BwDkTkEPnHMAAOROQQ+ccwCgXEHuFPTAOQcA5A4U9MA5BwDkDhT0cB7O+WmK72Hjku3tp6am
TGNjY9rysbGxQ+13a2srdJjRpqYm8/nzZy4kQO4UnMA5R+5HsX11dbVZWlpKW15TU2N2dnYy3u/E
xIRpbm4OXK79aR8AyJ2CE87AOdfvs7Ozpri4OK3w7u7uNoWFhSY/P9+0tbWlbbO7u2sePXpk8vLy
THl5uZmZmUlb3tHRYbfT8vr6erO6uhq6v/39ffPs2TNTUFBgSkpKbC3UHd+PHz+anJwcc+nSJVNZ
WWmmp6dD0xoU95aWlrTap8K9e/duZJrShtn0mzTD9VtUWqKObdT2X79+NXfu3Dmw/zdv3piurq6M
r/Oenh7z6tWr0HW0X+0fALkjdzgDcm9tbbVSWVtbs78NDQ2ZkZER+9ve3p4VzMuXL1PbvHjxwoyP
j6dqfBUVFall/f39ZnBw0G6rj8KSNMP2NzAwYHp7e+1vGxsbpq6uLi2+Evvk5KT9X03SZWVlgekM
i7v2V1tba5eplqtwnBpwWJqSyD0qLVHHNmr758+fm9HRUd/9K23eGyn3/2HN7vfv37fy1k2Hbix0
g+ZleHjY7h8AuSN3OANydwtBqNlXcnHjFqrE513ucP36dVsLdtfyi4qKQvenGrx7m7m5ubT4qpbv
iDeKqLhLrhKohOoWVViaksg9Ki1R8YvaXgJfXFz03f+XL19s60Qm1/lvv/1m/vrrr1TrgVoCdMPj
RvvV/gGQO3KHMyB3L6ope2t4ahJ3Lw/CvZ7f+kH7cyO5uNdTbV3fJUZv03PSuDuC1Q3H5uZmrDQl
kXtUWpIeW+/2emzgvTlwL5fcJfnDXufah4Tv/U2PEgCQO3KHMyh3P0GHyThqWZQco7YRek6v5vKG
hgbT3t6e6ObCi3qaq6Z+HHL3Ls/k2EZt716+srKSql0naZbP5EYNALkjdzhDclenNb0aFcS1a9cC
m7C1rbdZPjc3N3R/N27cSNtGzb9B8Z2fnw/Nv1Fxf/36tX3m7X1+HJamMLkvLy+n/RaVlqj4RW0f
VXMXat1Qs3qS61wtGdvb22nnTR0L3aiPADV3QO7IHc6o3NUpzunUpY++q9e7g57FqqlcqPe5t0Od
el0720qmEmfY/t6+fWt7azudyG7fvp22nsJXz3ahjnVhtcewuKtD3c2bN9NE+/3798g0BXXuUy1Z
73+7l0elJerYRm2vWrmew4edQ3UW1KOHJNf5H3/8YXvxO/FSnwSdOzffvn3jmTsgd+QOZ1XuorOz
0/aaVq1bAnN6tjvy0DvREp060Hll47wKp496yv/48SNyf319fbb2qN7a6vTmXk9N8tqPmom1T0f0
QQTFXXF2vwqn/7U8Kk3uuDg3F4qLbloUF2+awtISdWyjtldrg36LOod+r+CFofQ/efLExuny5cv2
BsSLWgPoLQ/IHbkD5xyyjN6/d9f0jxO9lqcbLQDkTkEPnHPIMmpyX1hYONZ96tm/9guA3CnogXMO
R4AeDdy7d+9Y96n9MbY8IHcKeuCcAwByBwp64JwDAHIHCnrgnAMAcgcKes45AAByp6AHzjkAAHKn
oAfOOQAgd6CgB845ACB3oKAHzjkAIHegoOecAwAgdwp64JwDACB3CnrgnAMAcgcKeuCcAwByBwp6
4JwDAHIHCnrOOQAAcqegB845AAByp6AHzjkAIHegoAfOOQAgd6Cgh+ydc/3u/uTk5JiCggLz9OlT
s729fWby29TUlGlsbEzb59jY2KHj0tHRYY9HXl6eaW5uNuvr66llTU1N5vPnz2QuQO4cCuQOp0/u
XiT19vZ28+zZszOTvurqarO0tJSWrpqaGrOzs5Nx3u/r6zODg4Nmf3/ffnp6ekx9fX1qufanfQAg
d0DucOrlLiSz/Pz8tN+6u7tNYWGh/b2trS11I1BaWnpAoru7u6aystJ3H37hiKtXr5rNzU37//Ly
st3un3/+sd9VY9ZyP75+/Wru3LlzIF1v3rwxXV1dGef9srIy8+vXr7Tf1LLhRvvV/gGQOyB3OPVy
F265Dw0NmZGRESv9vb092+T98uVLu0xN+P39/WnbDgwMWIl79xEWzsOHD827d+/s/3///bfJzc21
6zvfHz165BvP58+fm9HRUd901dbWmtXVVd/0eh9JOB8/tra2bHoePHiQ9vvw8LDdPwByB+QOp1ru
KysrVs6tra2p39TsLSF7a7ZCzdOqvTvL9Ve1bEeq7n2EhSNB60ZB/Pe//7UidWT6+PFj32fojsAX
Fxd90/XlyxfT0tJyqLyv7XWjo8+3b9/Slmm/2j8AcgfkDqdK7t5PSUmJ7UimmrWDmqO96126dCm1
/NatW7ZGLt6+fWs7m/ntOywc3SRUVVXZ/9WkPz8/b28aRHl5uW2q90Od3bw3DO59Ss6S/GHzvo6J
86jBwe/xBQByB+QOp6bmrufad+/etVL14ha5HxMTE1bAjpg/ffrku4+ocC5fvmw2NjZSUr9y5Yqt
HTvf/fAL071PtUQ4tetMm+WFbna8z9ydGxYA5A7IHU6l3B2Bqdb94cOHtN8lbD13DkMiVnO+t+Ob
ex9R4dy/f9/8/vvvqeZ4p2ne+6w7Sc1dqGOdOtglyfvFxcX2RsNBnQSLiooOHC9q7oDcAbnDqZa7
U4PXc3B3M7g6zPX29qZeC9N392thQh3j1KTvdJDz20dUOK9evbICff36tf0uIUveTpO/H6qVz83N
haZLvfn1vD9J3lczvG4KnLj++eef9uNGz+B55g7IHZA7nHq5Cw3Ooufobjo7O+2ALurFrtr92tpa
2nK9xqZl7tqu3z7CwtFrZe5X4CRtff/+/Xtg2tRb3elVH5YudchLkvdVK1enQsVTtXPJ3otuPugt
D8gdkDtwzrPMzMzMgVaE46Kurs7Mzs6SwQC5w8meiLidhwC5nyXU5L6wsHCs+1RHP+0XALkDcgfk
fgRMTk6ae/fuHes+tT/GlgfKFeR+6gQPyB0AALkjd0DuAADIHbkDcgcA5A7IHZA7ACB3oKAHzjkA
IHdOCHDOAQDOq9yDJo/gc/4+XIQAABdA7hR4CI60AwCcI7lT2CE50g0AcI7kTkFHhiTNAADIHRAd
aQYAQO6A6EgzACB3Cjrg/JNmAEDuFHTA+SfNAIDcKejIkMgdAAC5A6IjzQAAyB0Q3YVP88LCwoml
9yT3DZwz5E7hjoxO4Lgg9//H9va2ef78uSkqKjI5OTmmrKzMdHd3Z2Wfubm5J5Ze775Pyzk/i3nv
uOJ8kvnlOI9FkjCmpqZMY2Nj2rZjY2OHCvPXr1/m6dOnJj8/3x7z5uZm8++//6aWNzU1mc+fPyN3
4ovcz/KxevDggfnrr7/M/v6+/b67u2s6Ojrs5yznW66Zs3csz8I5O+44VldXm6WlpbT919TUmJ2d
nYzjpZv5169f22teH13rEryD9qd9nCu56/fZ2VlTXFycljjVZAoLC+2dTltbW9o2KgwfPXpk8vLy
THl5uZmZmUlbrgOn7bS8vr7erK6uhu5PB/vZs2emoKDAlJSU2Ls0d3w/fvxoa1iXLl0ylZWVZnp6
OjCdYeuGxTuT4xC1XGGOjIyYK1eu2PgoXpOTk7G3jzouFPyZpVnnwa82f/nyZfPjxw9TVVV1YPne
3p4pLS216wXlsaBJe6LyyPDwsG1F0P7//vtv09/fb8+5N7/8/PnT1jCUf7VMefj9+/eB+3bHIeqa
zbRM0PHQcfEWvNqfjo3feQg6HlevXjWbm5v2/+XlZbvdP//8Y7+vr6/b5X6EHZc412HS6yzJOQtL
r985i0rLUaQ/zvaHuS68eSBsva9fv5o7d+4cON5v3rwxXV1dGZdpOk/OzbwTb2+rifar/Z8rube2
ttqEr62t2d+GhoZsZtBvOgjK7C9fvkxt8+LFCzM+Pm7/n5iYMBUVFallyuSDg4OpOySFpUIlbH8D
AwOmt7fX/raxsWHq6urS4uvOjGqyUTNqEGHrhsU7k+MQtVxh6qJxbm4UL7dYoraPOi7IPbM067zr
OEtAfty+ffvADaTO05MnTyLzmHefcfLI48eP7bIPHz5YQWg/+u7NLypc3759m7q2dJ1JwEH7dn8P
y/uHLRPU3Knr3o3yrvOowx2PsHAePnxo3r17Z/+XMFX4an3nu7sccRPnuIRdh0mvsyTnLM75T5KW
o0h/3HyVresibD3VsEdHR33zcW1t7YGKYtCNUtSsmLr2vcdVN2za/7mSu/uAOc0i7rsc4T4BKhi8
yx2uX7+eVmjqf93hhu1PtQP3NnNzc2nx1UlwCqYowtYNi3cmxyFquV+Y7nRFbR91XJB7ZmnWcdRx
ViGjZ3uqFXz58iW1XPJraGg4kEe/ffsWmce8+0yaR/R9a2sr9nlT7SeO3MPy/mGvBTVpqvbmLNdf
1bKdMOLmeRXqulEQ//3vf+3jE32EZOr33DXucQm7DpNeZ0nOWZzznyQtR5H+uPkqW9dF2HoS+OLi
ou+2ukZbWlqyUqbpsZxueN1ov9r/uZK7X+3XewfkPtl+zZphGdG9ftD+vM3R7vV0d6fvulC8TTNe
wtYNi3emxyFsuV+Y3jvYJMfZe1yQ++HSrKZn1dpUq9Gx7uvrSy1TE6bz3E+Fvbt5OiyPefeZNI9E
fVecVShJerqR9tZewvLaYY5bVDpu3bpla3FCtUAd06R5XsfbafpVc+38/Ly9aRBqKlZTfdi5jHtc
oo5N1HWW5JxlUkaEpeUo0p9k+2xcF2Hr6dGA92bIva3k7tyIZ1qm6dGPwlFLive869HJuZZ71J1i
WEHhtywqo0Vt42Q+586xvb09MqP7rZtU7lHHIWp51EWVyXFG7keTZr2S5K5R9fT0pGqRag5W7T5O
HvPuM2keCfuumq1q4Go+/PTpk20yPy65R6VDx0ICdsSs+GWS5/VsVE3jjtQlE9WonO9+JD0ucY5N
tuSe9PyHpSWoyfmw6U+yfbaui6D1/I6Xe9uVlZVU7TqTZnkJXY9/lMeSuu1cyF0Xp7uZycu1a9cC
m/i0rbdZ3t1xwW9/N27cSNtGF3NQfHU3H7fQ9q4bFu9MjkPU8qiLKmr7JMcFucdPs7dzjYP7rl0X
v2oR6silzlDeDmNBecy7z6R5JOy7nu26w3I6ncXZNizvZ+NacESslhBvx7ckef7+/fvm999/TzXH
O03zznc/kh4X729Jr7Mk5yzp+Y9Ky1GkP8n22bougtaLqrkL1fZ1U5G0TFONXTcmQS1AEv+5r7mr
c4zTwUQffVevdwc136hpRejdQG+HulevXqW21esHKljC9qdmPN0ROh1a1HHD+7xQPSyFtzOIl7B1
w+KdyXGIWh51UUVtH3VckHtmadbbHDrWqgUIFVDKs+pE5kY1k3v37h34PSyPqXDS801HFknzSNh3
ydPpxew8H/QWjO59ezvUBeX9bJQJQh3F1Nvc3WEsaZ7XeVAfHZUbQoW40uU0+QfdVIQdl6jrMOl1
luScRaXXe86i0nIU6U+6fSbXRdzyXPtWc3/Y8dX1qib9JGWaesHr0ZFuSoJQ34Fz/8xddHZ22js6
1br1/MzpNescXL0jqJOi5zPek+G8CqePMoJeo4jan5536qLW3aB6mLrXUxOO9uO8xuFkjKAm+aB1
w+KdyXGIWh7nWVdU+GHHBblnnmb15NZNp/KJjq/yrLf3vF4XUxjeUcTC8pjEpnPpbq1KkkfCvutZ
o9MRUAWkOiW5l3v37V4Wdc0etkxwakZa5m3yTJLnVQi7X4FzOrd9//49ML5RxyXOdZjkOkvaTyIs
vd5zFpWWo0h/0u0zuS7ilufqre68IREW/6SvBeuxTlSzvW4kz1VveUB0pNkfFcKq1QDA8VwXunHw
tggdF3oFUjceyB2Q+zlOs5pQVeOKejsD4CJxHNeFmtyPe8x9PY7QfpOUK8gdOP9nMM16FqoRq4I6
DAFcRI7jutBzeD3TP060P8aWB+ROmgHggpelyB04/6QZAJA7BR1w/kkzACB3Cjrg/JNmAEDugOhI
MwAAcgdER5oBgLIUuQPnnzQDAHKnoAPOP2kGAOROQQecf9IMAMgdEN05SVOSCT4AAJA7IPczIveg
mZ7I8wCA3OFiZMgAIZ7XDwAAcgdq7tTcAQCQOyD3k5Y7eR4AkDsgd9IMAIDcAdGRZgAA5A6IjjQD
AHI/yYJuamrKNDY2pq07NjZ26MKyo6PDFBQUmLy8PNPc3GzW19fTwvJ+Ll26lFre1NRkPn/+TE5C
dKQZAJB7JgVddXW1WVpaSlu3pqbG7OzsZFxY9vX1mcHBQbO/v28/PT09pr6+PnD9Dx8+mM7OztR3
xUdxAERHmgEAuScs6L5+/Wru3LlzYN03b96Yrq6ujAvLsrIy8+vXr7TfcnJyfNeV/Kuqqsz29nba
74qX4geIjjQDAHJPUNA9f/7cjI6O+q5bW1trVldXfcNIMmjI1taW6e7uNg8ePPBdPjQ0lFZrdxge
HrbxA0RHmgEAuSco6CTwxcVF33W/fPliWlpaDlVYavv8/Hz7+fbtm+86qrUvLy8f+F3xUvwA0ZFm
AEDuCQo6dXZTs3jQupKzJH/YwlKd6yorKw/8rmfrQQJXvHRTAIiONAMAck9Q0Ll7qPutu7KykpJv
ps3yYm9vz/eZ+6tXr6z4gwh6Tg+IjjQDAHLPsOYu1LFOHeySFJbFxcVmY2Mj9X13d9cUFRUdWO/+
/ftmYmIi8IaAmjuiI80AgNwTFnSqlc/NzYWuq1fi9LpcksJStXHdFDivwv3555/240W96tfW1nzD
0DN6nrkjOtIMAMg9YUGn3ujqrR61rga1SVJYqtbd2tpqcnNzbe07qOldze7elgMHtRbQWx7RkWYA
QO4JC7qZmZnQwWVOkrq6OjM7O0tuQnSkGQCQe9KCTk3uCwsLp+oA6jU4xQsQHWkGAOSeQUE3OTlp
7t27d6oOoOLD2PKIjjQDAHKnoAPOP3keAJA7IDrSDACA3AHRkWYAQO4UdMD5J80AgNwp6IDzT5oB
ALlT0AHnnzwPAMgdEB1pBgBA7oDoSDMAIHcKOuD8k2YAQO4UdMD5J80AgNwp6IDzT5oBALkDoiPN
AADIHRAdaQYAylLzn9MYKUBypB0AIPPy5D+nOXKA3DgGAADJy5H/nNZI8rkYHyDP8+HDJ/tlKaUr
tTcAADhvTuEQIHcAAEDugNwBAAC5A3IHAADkjtwBAACQO3IHAABA7sgdAACQOyB3AABA7oDcAQAA
uSN3AAAA5I7cAQAAkDtyBwAA5A7IHQAAkDsgdwAAQO7IHQAAALkjdwAAAOSO3AEAALkDcgcAAOQO
yB0AAJA7cgcAAEDuyB0AAAC5I3cAAEDugNwBAAC5A3IHAADkjtwBAACQO3IHAABA7sgdAACQOyB3
AABA7oDcAQAAuSN3AAAA5I7cAQAAkDtyBwAA5A7IHQAAkDsgdwAAQO6cCOQOAADIHbkDAAAgd+QO
AADIHZA7AAAgd0DuAACA3AG5AwAAckfuQJ75//MMn4vzAUDuyB3IL8A5B+QOXLhAXgHOPSB34KIF
8gmQBwC5AxcskE+APADInQsWgHwC5AFA7lywQD4B8gAgd+CCBfIJkAcAuQMXLJBPgDwAyB24YIF8
AuQBQO5csACnM58sLCycqnCOOkzyACB34IKFY88n2Ri21L1u1Ha5ublZSU+2wgkLM+4xOCvXIGUF
IHfkDhdI7tkMOyq8bOXXo8j3mYaJ3AG5AxcsnDm5+60TJPSw8IJaBrq7u01hYaHJz883bW1tqd9b
WlrM58+fU98/fvxo7t69G6uF4efPn6apqcnk5eWZnJwcU15ebt6/f58Wl9nZWVNcXGxqamp8w3SH
vbu7ax49emTDU1gzMzOBaQ5Kj5MGxefSpUumsrLSTE9PU1YAcgcuWDi7cvdbPjQ0ZEZGRsz+/r7Z
29szY2Nj5uXLl3bZ2tqaqa2ttct2dnZMWVmZWVpairWfqqoq8/btW7utPoODg1bk7ni0trbaZdqP
X5ju7y9evDDj4+P2/4mJCVNRUeG7Xlh6hMQ+OTlp/5+amrJpoqwA5A5csJB1uUc9bz9KuVdXV1sR
unELT7IcGBiwgnz+/Pmh8r1qy+7tV1dXQ+Pm/i6Ze+Ppt15UenSD4dwkUFYAcgcuWDiXNXfVZL03
Fm4JO8IsKioym5ubieKtZnfVuB88eGCuX78eGc8wuSuecdIUlR7V1vWb0tTV1UVZAcgduGDh7Mg9
qCXAG5ZX5H40NjbamnMSuY+OjtpthoeHzadPn2zT+3HIPU56dNOhpv2GhgbT3t5OWQHIHbhg4eTl
vry8nLWauzqVbW1tBa7/+vVr+wxbkk7SLF9QUJAWblic48j92rVrsZrlo9LjZn5+/livX8oKQO7I
HZB7Wq3V6QS2srJie6FnKnf1NtezbvU+F/39/aa3tzfV8U3f6+vr7TLVtm/evJkmzu/fv/uG4+XK
lSup3vGLi4u2Y15UPL1hejvUqUldqAd/UIe6sPQIbace80LHNKxFgLICkDuFNsCRyd2RkJqcVYOV
nDKVuzrGabAY94AxnZ2dtqat33Tj4PReb25uTnsVTv9reVA4br58+WI7sineEqo6sUXF0xumex31
1ld8FJ6e38/NzQWGFZQeoSZ5ba9jqbAc0VNWAHIHLlggnwB5AJA7FyyQT8gn5AHyACB3LlggnwB5
AJA7cMEC+QTIA4DcgQsWyCdAHgDkDlywQD4B8gAgdy5YAPIJkAcAuXPBAvkEyAOA3IELFsgnQB4A
5A5csEA+OWssLCyQBwC5AxcsXLx8cth9nfT2YeF5h7s9S9cfZQUgdwptIJ8g9xhhI3dA7sAFC6cy
n3R3d5vCwkKTn59v2traUr+3tLSkTdyiSU7u3r1r/9fMaY8ePbIzqZWXl5uZmRnffUVNraqZ0549
e2YnWikpKTFjY2MHtgmKX9ztg7h69WpqjnhnSth//vnHfl9fX7fL3fH1m6Nef1+9emVnoXMmg3Fm
0KOsAOQOXLBwIvlkaGjIzpcuSe7t7Vk5anY0odnMNFWqlmlWNM2ytrS0ZJdpClTNtCYmJiYCp0CN
kvvAwEBqitSNjQ1TV1eXtjwsfnG2D+Phw4fm3bt39v+///7bNrlrf8533bxEpUffGxsb7VSx4rin
caWsAOSO3IF8coDq6morRjeSuFuuEqiE+vz589Tvkrl3u0zkXlNTkzYnu6ZSdS+Pil/U9mGMjo6a
p0+f2v//+9//mgcPHtiPePz4sb2RiCN3R+yn/ZqkrADkjtzhguQT1TK9zc1qXvbeABQVFaWasJ3t
4uwrSu7ecCRy7/Kw+EVtH4ZaIaqqquz/lZWVZn5+3pSWltrvetSgpvo4cj8r1yRlBSB35A4XJJ94
Re6Hmp1VUz8OuXuXR8UvavsoLl++bJvzHanr2fni4mLqO3IH5A5csHDm8olqrFtbW4HbvX792j7z
Hh4eTmuWv3btWkbN8k7HNYcbN26kNatLrO7lUfGL2j6K+/fvm99//z3VHO80zTvfkTsgd+CChTOX
T/r7+1Md0vTR9/r6ertMHepu3ryZJtrv37/b/9Whbmpqyv6vHvVBHercvcdXVlZMU1NT2vK3b9+a
np6eVIe427dvpy0Pi1+c7aNQT3c9ctBNjHjz5o19A0A3NH7p0TI9Y3duKJA7IHfggoVTmU86Ozvt
q2TqLS75Suqiubk57VU4/a/lQr3ntVzyvn79uu3I5rcvp/e4mtdV29frdN649PX1WcHqdTd14PMu
D4pf3O3D0v7169e0V+CcDnnOTYx3e3UsVDycwWyQOyB34IIF8skJoJ7wQFkByJ0LFsgn5wg9QgDK
CkDuXLBAPgHyACB34IIF8gmQBwC5AxcskE+APADIHbhggXwC5AFA7lywAOQTIA8AcueCBfIJkAcA
uQMXLJBPgDwAyB24YIF8AuQBQO7ABQvkk0g03r1msXOn25mXPdPj8evXLzvve35+vh12VsPu/vvv
v6nlmtjGOy2tO3wNmesexpc8AMgduGCBfJIAzT2vedrd6a6pqbFj4Wd6PDQbniaWcSav6ejosIJ3
mJiYSPvuRfFRHMgDgNyBCxaOJZ/o99nZWVNcXJwmoO7ubjsRi2qrbW1tadv8/PnT1kY1Q5omhSkv
Lzfv379PLdfkMM5kMZpJbnp6Om17yVHhanvN8KZZ1tzx0Yxsmldd27tnlYsKW5PA3Llz50D6NNNb
V1dXxteN5nx3T2+7t7eXmjhGaFY6zS4XhuKl+FFWAHIHLlg4Frm3trZaeTmzrWlmNQlWv0lkatbW
bGgOVVVVdqpVpyY7ODhobw4c3EJWM3lZWVlqmaZs1frOttrXo0eP0uKjGwdH+M6scnHCVg17dHTU
N921tbUHbiLc/4c1q3vRdK/u9GpOeMlbN0OavU43L16Gh4dt/CgrALkDFywci9zd0hNq2nbXVIVb
on6oJu0g8Y2Pj/uup+lhnbnQHVFqutaw+LjjHha2BL64uOi77ZcvX0xLS0tWrpu//vorbTKa3377
zf4mdNzUUuCdrEbxUvwoKwC5AxcsHIvcvah27K3FuuUt1JQvgT148MAK2x2OatT6rpsEb3O4Nxxn
f2HxiRu2mvm9NyXubSV3Sf4w183m5qYNRy0aQSgOEr73Nz2KoKwA5A5csHAicvcTsBs1fVdUVNim
5k+fPtnmfG84kr86mjU0NJj29nZfkfvFIUruYWH7xdu97crKSqr2nEmzvIT+8OFDs7GxEXm8o25i
KCsAuQMXLByr3NVRTa93BaHnyu7ly8vLgeHPz8+nLVPY3mZ5d+e0OHIPCjuq5i5U21ezedLrRjV2
vQ6ntHrRY4Xt7e20NKmToffGgJo7IHfggoUTk7s6vfX29qY6vem7erU7qCe70zveeZbsDke1evVq
F94OcQpLPcudsPWK2bVr12LLPSxsxWNubi40fXolTk36Sa4b9XK/deuWWV9f913+xx9/2LcLnDSp
86HS5ebbt288cwfkDlywcHJyF52dnbaGrlq1eq87PemFnlurg53EKtmqg5s7HDWb6zm88yqbI2MH
51U4fdRT/sePH7HlHha2eqOr931U+tT7P8l1U1paGtpsrxuGJ0+e2GOl1+Z0Y+RFrQX0lgfkDlyw
QD5JyMzMTFoLw2mirq7O3piQBwC5AxcskE8Soib3hYWFUxUnPbpQvMgDgNyBCxbIJxmg5/D37t07
VXFSfBhbHpA7cMEC+QTIA4DcuWAByCdAHgDkzgUL5BMgDwAgdy5YIJ8AeQCQO3DBAvkEyAOA3IEL
FsgnQB4A5M4Fy0EA8gmQBwC5c8EC+QTIAwDInQsWyCdAHgDkDlywQD4B8gAgd+CCBfIJkAcAuQMX
LJBPgDwAyJ0LFsgnQB4AQO5csEA+AfIAIHfgggXyCZAHALkDFyyQT4A8AMgduGDhnOSThYWFjJad
hviRBwC5AxcsnKp8ot/dn5ycHFNQUGCePn1qtre3jy1+ubm5gfENW3ZS8TvsOTiJNFBWAHJH7nCB
5O5FUm9vbzfPnj07Ffn4NOTxbMThpNNBWQHIHbnDBZa72N/fN/n5+Wm/dXd3m8LCQvt7W1vbgXBG
R0dNUVGRXd7a2mp2dnZibe9tPXDHK2iZbkBKS0sP7GN3d9dUVlbGirOXjx8/2paLS5cu2TCmp6cj
4xd0LHX8dHOkVpCSkhIzNjYWWnMPi2dQvCgrALkjdyCfJM4/brkPDQ2ZkZERK629vT0rq5cvX6aF
U11dbVZXV+06ktXz588TbR8Ur6BlenTQ39+ftmxgYMDuO84+vUigk5OT9v+pqSlTVlYWK35+vyke
vb29dt8bGxumrq4uME1R8QyLF2UFIHfkDuSTWL+vrKxYOan27SBxSz5uvPKbmZlJff/165etWSfZ
Pqncl5aW7D6ccPX36tWr9gYjzj69FBcXm/Hx8VjHKUruNTU1thXBYW5uLjBNUfEMixdlBSB35A7k
E9/fvR81I3d0dNhapLv26F1PzcTucLyC0jZJtk8qd3Hr1i1b6xVv3741TU1NsffpRbVipwWiq6vr
UHJ3p9258QhKU1Q8w+JFWQHIHbkD+ST09/X1dXP37l0zPz9/YL0wKQaF7xZc0u3jyn1iYsKUl5fb
//U8+tOnT7H36cfs7KwNs6GhwXYqzJbcw9IUJ55B8aKsAOSO3IF8Evm7auuq/X748CHtd4lza2sr
NHz3TcG///5rO5Ml2T4TuYsrV67Yxwhqkk8S5zCUliRxWF5eTvvtxo0bac3yi4uLgeEliac3XpQV
gNyRO5BPYv2uGrye+UpYDuq45nQQ00ff6+vr08LRd3Ue0/I///zT3L9/P/b2eXl59lm5I0R3vMKW
CXU+06MEb2e5qH16qaiosD3ThTqwuWvf3ji4O7mpj4JuiNzx0iOCnp6eVIe627dvB8o9Kp5h8aKs
AOSO3IF8Evv3z58/2+fZbjo7O21tXAO6SGZra2tp4bx//9789ttvtgPYH3/8YWvvcbeXmPW7M1iM
O15hy8Tm5qZdJol6CdunFzV9X79+3TaTS6COUP3i4EhW6167ds2u641XX1+ffTVQr7ipR3xYS0BY
PMPiRVkByB25A/mEfEgeAEDuXLBAPiEfkgcAuQMXLFzIfJKNsdeBsgKQO3DBAvkEyAOA3LlggXwC
5AEA5M4FC+QTIA8AcgcuWCCfAHkAkDtwwQL5BMgDgNyBCxbIJ0AeAOTOBQvkEyAPACB3Lli4GPlE
U4o2NjamrTs2NpaVvLazs2OHZw1Dc5V7w9YQrBoCFygrALlfuAvV+wHIpGDXPOFLS0tp69bU1Fgx
H0YOmmFOk8eEbadJVzRJincdxUdxAOQOyB25AyQs2L9+/Wru3LlzYN03b96Yrq6uQ8lB0pa8w7bT
/OTfv3/3XUfxUvwAuQNyv7CCB8ikYH/+/LkZHR31Xbe2ttZOc+oXht/NpXcfnz59Ct23pkQdHBwM
XGd4eNjGD5A7IHfkDpCgYJfAFxcXfdf98uWLaWlpObQc/Lb7559/0loM/NZRvBQ/QO6A3JE7QIKC
PS8vz+zv7weuK7lL8tmU+/b2tn2evr6+Hho/xSs/P5+Th9wBuSN3gCQF+6VLl0LX1TNzp/actFk+
aN+PHz827969ixW/nJwcTh5yB+TOBQuQzZq7UMc6dbDLVs096MbAu55621Nzp6wA5M4FC5Awn6hW
Pjc3F7quXonT63LZfOYeZ51v377xzJ2yAs6T3MPu7PnwyfRDwX4Q9UYfGhqKXFeD2hy33NVaQG95
5A7nRO5kQCBvHV/aZ2Zm7Pvop5G6ujozOztLxiX/w1mXO5kPKOCOP91qcl9YWDhV8dVrcIoXkPfh
jMudjAcUcieT5snJSXPv3r1TFV/Fh7HlyfeA3AHIa6QZyAOA3IFCjjQDeQAAuQOFHGkG8gAgdzIe
UMiRZiAPAHIHoJAjzUAeAOQOQF4jzUAeAOQeSLbe9z2K94ZP27vIFHKkGcgDgNwzynjZGE7UO5tV
GLm5uVlJT7bCCQsz7jHgouZ4kAeAPACnTu7ZDDsqvGxdAEdxIR3l2N4UcqQZyAMAp0rufusECT0s
vKCWge7ublNYWGinn2xra0v93tLSkjaK1sePH83du3djtTD8/PnTNDU12Sk3NWd1eXm5ef/+fVpc
NK52cXGxqamp8Q3THfbu7q559OiRDU9haczwoDQHpcdJg+Kjeb4rKyvN9PQ0hRxpBvIAIPezK3e/
5Zoxa2RkxM55rfmlNTvWy5cv7bK1tTU7JaWWaVrMsrIys7S0FGs/VVVV5u3bt3ZbfQYHB63I3fFo
bW21y7QfvzDd31+8eGHGx8ft/xMTE6aiosJ3vbD0CIldw5GKqakpmyYKOdIM5AFA7lmXe9Tz9qOU
uyavkAjduIUnWQ4MDFhBuqenzORCUm3Zvf3q6mpo3NzfJXNvPP3Wi0qPbjCcmwQKOdIM5AFA7uey
5q6arPfGwi1hR5hFRUVmc3MzUbzV7K4a94MHD8z169cj4xkmd8UzTpqi0qPaun5Tmrq6uijkSDOQ
BwC5nx25B7UEeMPyityPxsZGW3NOIvfR0VG7zfDwsPn06ZNtej8OucdJj2461LTf0NBg2tvbKeRI
M5AHALmfvNyXl5ezVnNXp7Ktra3A9V+/fm2fYUvSSZrlCwoK0sINi3McuV+7di1Ws3xUetzMz8+f
ywIBuQNyBzgDcnd3AltZWbG90DOVu3qb61m3ep+L/v5+09vbm+r4pu/19fV2mWrbN2/eTBPn9+/f
fcPxcuXKlVTv+MXFRdsxLyqe3jC9HerUpC7Ugz+oQ11YeoS2U495oWMa1iJAIUeagTwAyP3I5O5I
SE3OqsFKTpnKXR3jNFiMe8CYzs5OW9PWb7pxcHqvNzc3p70Kp/+1PCgcN1++fLEd2RRvCVWd2KLi
6Q3TvY566ys+Ck/P7+fm5gLDCkqPUJO8ttexVFiO6CnkSPNZINujOJ6nUSGRO5wquQOQ14725jnq
jZSzdLyyPTLkUYw0eVL5kzIWkDsg9wuY5qMcJfKsntuTSDtyB+QOQF47Frm/evXK9hNxHtc4fVwc
wkY99BI2mqLo6Oiw4Wi5+oO4x3tQXNSB1S8uSUeYzDQ8N3FGmgwKX6jfy7Nnz+xjspKSEjuoFHIH
5A5AXjsWuet1T0ey3o6WUaMeegkbTVEdPDVao9PhU2HrRsAdF8k0KC5JRpjMJDwvcUaaDAtfA2A5
HVw3NjZMXV0dcgfkDkBeOx65h42WGDXqoZew0RTVmdP9hon+1wBRceOSdITJpOHFIclIk5o3wp1e
dYRF7oDcAchrxyL3sN/ijOLoJuz1Sr/tomrSYTKOilvS8Pw4zEiT3mOhGxHkDsgdgLx24nKPM+ph
XLn7LUsiy6QjTB5W7ocdaTIqveR7QO4A5LUTkXuSUQ9F2GiKCsvbLO9+HS2pjKPidli5H3akyRs3
bqSlVwNaIXdA7gDktROXe9Soh17CRlPUtuqZ74Sl4Z11MxA3LklGmMwkPC+ZjDTp/k2d8Xp6elId
6m7fvo3cAbnD+eaoRgdD7tmVuwgb9dBL2GiKwnkVTh/1lP/x40fsuCQZYTLT8NxkMtKk97e+vj7b
aVCv66l3P3IH5H4BCl4N/6qCQ71+TyI+Sc5LphP0BP1/VKODIXegnAFA7id60fkNGHIWCoFMbwqO
I08gd6CcAThhuUeNAOXUbNUrVp1npqenYy0TYSNXHVW4SUakChohK2oEL72ao4E09A5tEFGjdgWd
F22nuF++fNkO2BFWA1e8nJHI7t69GziZjd//3rRrsBAvGpSktLTUbG9vU8iRZiAPwFmSe9QIUO6a
rTrpuAeoCFsWNXLVUYWbdEQq77I4I3i1trbaZUHPPeOM2uX3v7Zpb29PxV3T3YZJWj2B19fX7frv
3r0zjx8/ji137//qaOS9iVJ8njx5QiFHmoE8AGdN7n64312V6J2hLL2ELYsaueqowk06IpV3WSYj
eCWNY5BgHVkHxd37v7umrv25+w0klbuGKW1oaEiLs47lt2/fKORIM5AH4CzKPWwEKNWc9V3i6Orq
StsubFnUyFVHFW7SEaniDMqRZCzsOHGM28HNG/eoDnVB8Ywbhl47WlpaSt1YhD12oJAjzUAegFMs
96gRoBz5OzU7NRvHWRZnVK2jCDfpiFR+w2mGrRPnAk4yaleSoTKj4hE0GEncMPQ+8NOnT+3/ehTx
5s0bCjnSDOQBOItyjxoBys38/HzsZUlG1cpmuElHpPIbcSvpCF5ekoza5f5fA3ToWbuDmsTDxOzU
sp14qvPbYeSufatznh4NqDOg3pemkCPNQB6AMyj3qBGgVKtX73XhnU4xbFnUyFVHFW7SEan8OtQl
HcHLS5JRu8I61GmbMDHfuXPHbG5u2vW1v6Qd6vxGB1ON/d69e7bTIIUcaQbyAJxRuUeNAKXmcT2H
V1Oz1nGkG7VMhI1cdVThiiQjUvktSzqClx9xR+3yaxpXvPUan+Ie1tSu5VpX60j03lf2ov73Gx1s
ZmbGrnOY0euQ+//jqEYBzBanPX7IHZA7Ge/coWZxd1P7caCbELXmkNeyk2ZvJ8nTdmyOapRC5A6A
3OH/UGuDOhE678erBcHb0fAo0X7V4uB9Q4G8lnmavb+ftmNDucCxBOQOR4zeVtDrZ6pNaYS6P/74
w0r+uNAzeDXvZ9qR7jznNe8ohnHS7DcCov6qT4daR5zHTt7hj8NGN/QjakTFoLj6xU/9L5xRDzVa
pR7TJNmX3rrRTary799//237m+jx1GHTGTWSZtDIkUmPJfkekDvABZR70JDFSWrujY2NKSl6O4xG
jW7oJc6IimFx8i7XeBfOAFJqRfJOFxu1L3XqVLw/fPhgpa4RDvX9sOmMGknTb+TIpPsg3wNyB4iR
14KEeF4/ceXuHeHQvU7U6IZe4oyomETukrl3/0n25a3Ju18JPUw6/fAODOU9rtnYB2UsIHcAau6x
5B62TtTohmGCc4eRqdz9BnHKdF9h35OmU4SNpBk0YmPSfZDvAbkDXEC5J01zUrknlU8mIypmKvek
+wr7njSdUSNp+qXzKEVOGQvIHZD7BU5zUrknGdnRWT/JiIreESi9yzVgU1CzfNJ9hX1Pms6okTT9
jmvSfZDvAbkDkNdipdk7CmCU3KNGN/QSNaKiu5f6ysqK7XEeNkqhmr01cZP4/PnzgQ51SUZvDPue
NJ1RI2n6Hdek+yDfA3IHIK/FSrN3FMAouYuoERi9hI2o6PRSVxO1RKzRHsNGKdRrkM3NzXYbPdd2
Tyscta8kck+azqiRNIOOf9JjSb4H5A5AXuP6AvIAIHegkCPNQB4A5E7GAwo50gzkAUDuZDygkCPN
QB4A5A5AXiPNQB4A5A5AXuP6AvIAIHegkCPNQB4A5E7GAwo50gzkAUDuZDygkCPNQB4A5A5AXiPN
mbCwsEBmp4yF0yx3jSXd2NiYtu7Y2NihM6+GqtTQjxq/WkNarq+vp5b9+vXLPH361A5jqaEhtfzf
f/9NLddQkRrbGijkznKaj+JYnJbj65405qjLEqGhcd1j2cddflxlCXKHUyf36upqs7S0lLZuTU2N
vVgyzbx9fX1mcHAwNWlDT09P2qQNz58/txNPOMt1IyDBOyg+igMgd9J8Oo+vXzyOoiwRe3t75v79
+4HbhS0/rrIEucOpkvvXr1/NnTt3Dqz75s0b09XVlXHm1SQPqp27cc8Hffny5bSpJXVxemsCipfi
B4juPNTc9f/s7KwpLi5OycbvN9Hd3W0KCwtty1ZbW1vovvzW3d7eNqWlpQekqtnfNBWq+Pnzp63V
qmVN12Z5eXlq5jVnPyMjI3ZGNk08455hzpnf3j3P/VGVJUIVA81qF7Rd1PLjKEuQO5wquasGPTo6
6ruuplXUdJBBBZXfxw/NqawC6MGDB4HxU6GjAs7N8PCwjR8g9/Mi99bWVntT68xO5vfb0NCQlap+
002vmrU1e5tfmGHr6rGXpjl1MzAwYK9FUVVVZd6+fZtqPVNLm/sa1H4kf6cMcGaYC0rzUZYlnz59
Cj3OUcuPoyxB7nCq5K6LTvMj+62raRZbWloOlXm1vTNF5Ldv3wLX++uvv+xc0m6ceZsBuZ8XubsF
F/SbmrbdrVpCLWF+YYatq+Zo1d6d5fp79erVA/tzoxp6VHyD0nzUZUmc7YKWH0dZgtzhVMldTXLe
wsG9ri5IXZiHzbx6pu40B3rZ3Ny0+1HNw43ipZsCQO7nRe5xtlPt2FuL9Uo37rq3bt2yNXuhWrpq
4m70SEA31WpV0/ztSeLrXX4cZUmmcj+OsgS5w6mSu7sg8FtXz7GcO95Mm+WFxO1u0nP//vDhQ7Ox
seG7nd82gNzPs9z9rsmgbaLWnZiYsM/ShW6uneZroSb0iooK22St3/VY4DByP46yJFO5H0dZgtzh
TNXchTrDqFNMksyrZ3duYeuZelFR0YEau54LLi8vB94QUHNH7hdN7pKw+qnE2VfUukId4vSsXU3y
bvSaqntbXYdHWXPPtCzJhtyPoyxB7nCq5K476bm5udB11eNWz/aSZF41w+tCdjrr/Pnnn/bjoJ6r
ajJ0v/vuRc/oeeaO3C+a3NUJrre3N3Xt6Lv7NVL3NlHrCnWwKykpSeuU50jf6R3vPJNOEl/JXM/k
deN+lGVJNuR+HGUJcodTJXf1IFWP26h11Qs3SebVnbJ6Aev1Nt0xS/Zu1NEnqilOd/j0lkfuF03u
orOz09asdf3oObnTk95vm7B1hVrItMz76EvPv9X5Ts3Vap4fHx9PFF/dLChc5xXWoypLsiH34yhL
kDucKrnPzMwcuNM/LdTV1dkOP4DcSfPp56KXJeQBOFVyF2omO23jRKuZUPECREeazw4XuSwhD8Cp
k7sGp7h3796pOgCKD2PLIzrSfLa4yGUJeQBOndwByGukGcgDgNwByGtcX0AeAOQOFHKkGcgDgNzJ
eEAhR5qBPADInYwHFHKkGcgDgNwByGukGcgDgNwByGukGcgDgNyBQo40A3kAyCdkPKCQI81AHgDk
TsYDCjnSDOQBQO4AFHKkGcgDgNwByGukGcgDgNyBQo40A3kA4AjkTuYDCjjSDpx7OIdyJxMCBRzH
ADjncA7l7mRGPnyy/QGuL/I9wAnKHbgrBwAA5I7cAQAAkDtyBwAAQO7IHQAAkDsgdwAAQO6A3AEA
ALkjdwAAAOSO3AEAAJA7cgcAAOQOyB0AAJA7IHcAAEDuyJ2DAAAAyB25AwAAIHfkDgAAyB2QOwAA
IHdA7gAAgNwBuQMAAHJH7gAAAMgduQMAAHIH5A4AAMgdkDsAACB3QO4AAIDckTsAAAByR+4AAIDc
AbkDAAByB+QOAADIHZA7AAAgd+QOAACA3JE7AAAgd0DuAACA3AG5AwAAcgfkDgAAyP08St37AQAA
QO7IHQAAALmfVsEDAAAgd+QOAACA3JE7AAAgd0DuAACA3CG54AEAAJA7cgcAADj9cvd7NYzP+f0A
AMA5lzuFPS0WAABwjuROIY/gAQDgHMmdwh3IAwAAyB2QOwAAIHdA7gAAyJ2CHcgDAADInYIdyAMA
AMidgh3IAwAAyB2QOwAAIHezsLDA2UbuAADI/aQLdr/hSi9dupTRPnJzc7Maz6OSUbbCPWw4x709
cgcAuKA19w8fPpjOzs4Tk+ZZEhByBwBA7qdeRPv7+6aqqspsb28HrvPx40eTk5Nja/eVlZVmenra
twUgaJ/u37S/Z8+emYKCAlNSUmLGxsZCa+7d3d2msLDQ5Ofnm7a2tljxitM6MDIyYq5cuWK3VRiT
k5Op5bu7u+bRo0cmLy/PlJeXm5mZmditDEnSGpW+ONsjdwAA5H6AoaGhyFq7W35TU1OmrKwscB9R
whsYGDC9vb1WXBsbG6auri5QmIqbJKx19/b2rNxevnwZK15Rcm9qajKrq6v2u8JQWA4vXrww4+Pj
9v+JiQlTUVGRkdyj0hqVvqjtkTsAAHL3RbX25eXl0HWKi4tTsovaR5TwampqbM3YYW5uLlCY1dXV
Vmxu3AIPi1eU3B2x+y2XzL37zUTuUWmNSl/U9sgdAAC5H2BpacnU1tZGhqNascKSjLq6ug4ld3cN
WUhuQcLUumEd/8LidRgpe+OYrXC8aY1KX9T2yB0AALkf4NWrV6ajoyNWWLOzs7aJuqGhwbS3t2dN
7mHCjNODPyhep1HuSdMXtT1yBwBA7ge4f/++FWMS5ufnQwXn/a4mf/dvN27cSGtqXlxcDAxPneS2
trYyitdhpHzt2rWMmuWTpjUqfVHbI3cAAOR+AD3fXVtbiwxHz6DVM114O5+pR7meXzsScndyW1lZ
sR3X3PF4+/at6enpSXUSu337dqAw+/v7Ux3K9NH3+vr6WPE6jNzVoU5N/uLz58+BHeoOm9ao9EVt
j9wBAJD7ASSnoBqqGzV9X79+PfXamCNUod7dGsjGGczGkazWVQ1Y63rj0dfXZ4qKiuwrYOoxHiZe
9eTXq2AKX/J034yExeswct/Z2THNzc02TIWvjmx+6x02rVHpi7M9cgcAQO5w0TIieQAAALkDcgcA
AOQOyB0AALlTsAN5AAAAuVOwA3kAAAC5U7ADeQAAALkDcgcAAOQOyB0AALlTsAN5AAAAuVOwG7Ow
sHCk6yN3AAA403I/zQV+0DCxzvC2cfGuf1Elh9wBAKi5n5sbEqTGcQAAuLA1d/0/MjJirly5kpqA
xZnpLAjNAa/JToqLi83o6GiiSVl+/vxpJ0jRbHLaV3l5uXn//n1ozV1/3Z+ocPzW19/t7W1TWlpq
J4ZxoxntNP2qQ3d3t52oJT8/37S1tSF3AAA4e3KXJDVtq4iaOnVgYCA1DalmMKupqUkk96qqKjuV
qTPN6eDgoL1JCJO7X7hJwnF/f/r0qZ1a1ZsmCV1o5jXd7CjMvb09MzY2Zme+Q+4AAHCm5O6IPY4Q
qqur02q+MzMzieTuh1oMkso9STju70tLS7b27kx1q79Xr15NHQOlzzsNrua9R+4AAHCm5J5ECN5a
vUSYNDzNw/7ixQvz4MEDO196HKH7hRs3HO/3W7du2dq5UO1fLRfu9Hmb9d03DcgdAAC5n3u5Jw1P
z+grKirM8PCw+fTpk23az0TuScLxfp+YmLDP6IWetWt7v9r/uciIyB0AALlHCeHmzZvm33//TX1f
XFwMDW95eTntN3XE29raClweV+5JwvH7rg6EetauJnk3kr07XOQOAADnXu7v3r2zveXVHL+xsWFu
376dtr67t/3Kyopt8nYvl1SdXu26MaitrY0ldPWK13Nx9WyPE453fW+a1EmupKTkQGc5dbbr7e1N
ddTT9/r6euQOAADnV+5CPcrVM/23336zgnWv7/S2V/P2tWvXzMePH9OWf/nyxXZQ0zpqVh8fH48l
d0lYA9M4g9NEheNd35umzc1Nu0w3KF46Oztty4CW6+ZETf7IHQAALtQgNggEuQMAIHfkDsgdAAC5
n+aCPem474DcAQCQOwU7kAcAAJA7BTuQBwAAkDsgdwAAQO6A3AEAkDsFO5AHAACQOwU7kAcAAJD7
CRXsCwsLnHnkDgCA3M9Twe593/0o94+0OE4AAMj9BPaHWJA7AAByP6aCXZO5OJO7aIrT6elp8+PH
D1NVVXVg3b29PVNaWmq2t7dteCMjI3ZGNm3rngFOy9wf57dXr175ru/Q3d1tCgsLTX5+vmlra4uM
p1/awtZD7sgdAOBCyN0t2ampKTu7mtD0rV4xSuZPnjxJhadZ0jSVqnBmgAuruTc2Ngaur9nlFL6m
VtVNxNjYWNoUrEHx9O4rbD3kjtwBAC6E3DVdq6ZI9TIxMWEaGhrSfqupqTHfvn1LheeI2m8ffnIP
W7+6utqK3Y1bzEHx9IYTth5yR+4AABdC7qrdapnk2tXVlbZMTehLS0v2/7m5OSv3sPCi5B62vmrc
3uZ8Na3Hiac7nLD1kDtyBwC4EHIXs7OzqZp6e3t76veenh7z9OlT+/+jR4/MmzdvjkzubpEnjac3
7KD1kDtyBwC4MHJ3mJ+fT1tvY2PD5OXlmfX1ddvRbWdn58jkrs5vW1tbsdLijWdQ2rzrIXeOBQDA
hZB7RUWF7WEuvJ3cnBr7vXv3TGtrayJZ66ZAz9h3d3djrd/f3296e3vtc3d99L2+vj5WPN3hRKUH
uQMAwLmXu5qwr1+/nno9zRGjw8zMjN3WO+JclKzV010D2TiD2UStLzo7O01BQYHdRj3x19bWYsXT
HU5UepA7AACce7lHIcGqYx0gdwAAOAdyV/O4atP0OkfuAABwTuSu5+Z37txJ60gHyB0AAJjyFZA7
AAByp2AH8gAAAHKnYAfyAAAAcgfkDgAAyB2QOwAAIHdA7gAAyJ2CHcgDAADInYIdyAMAAMgdkDsA
ACB3QO4AAIDcAbkDACB3CnYgDwAAIHcKdiAPAABcTLlTuCN2AAA4h3KnkEfsAABwDuXuFPZ8Ls4H
AAAugNypwQIAACB35A4AAIDckTsAACB3QO4AAIDcAbkDAAByR+4AAADIHbkDAAAgd+QOAADIHZA7
AAAgd0DuAACA3JE7AAAAckfuAAAAyB25AwAAcgfkDgAAyB2QOwAAIHdOBHIHAADkjtwBAACQO3IH
AADkDsgdAACQOyB3AABA7oDcAQAAuSN3AAAA5I7cAQAAuQNyBwAA5A7IHQAAkDsgdwAAQO7IHQAA
ALkjdwAAQO6A3AEAALkDcgcAAOQOyB0AAJA7cgcAAEDup13q3g8AAAByR+4AAADI/bQKHgAAALkj
dwAAAOSO3AEAALkDcgcAAOQOyQUPAACA3JE7AADA6Ze736thfM7vBwAAzrncKexpsQAAgHMkdwp5
BA8AAOdI7hTuQB4AAEDugNwBAAC5A3IHAEDuFOxAHgAAQO4U7EAeAABA7hTsQB4AAEDugNwBAAC5
m4WFBc42cgcAQO4nXbD7DVd66dKljPaRm5ub1XgelYyyFe5hwznu7ZE7AMAFrbl/+PDBdHZ2npg0
z5KAkDsAAHI/9SLa3983VVVVZnt7O3Cdjx8/mpycHFu7r6ysNNPT074tAEH7dP+m/T179swUFBSY
kpISMzY2Flpz7+7uNoWFhSY/P9+0tbXFilec1oGRkRFz5coVu63CmJycTC3f3d01jx49Mnl5eaa8
vNzMzMzEbmVIktao9MXZHrkDACD3AwwNDUXW2t3ym5qaMmVlZYH7iBLewMCA6e3tteLa2NgwdXV1
gcJU3CRhrbu3t2fl9vLly1jxipJ7U1OTWV1dtd8VhsJyePHihRkfH7f/T0xMmIqKiozkHpXWqPRF
bY/cAQCQuy+qtS8vL4euU1xcnJJd1D6ihFdTU2Nrxg5zc3OBwqyurrZic+MWeFi8ouTuiN1vuWTu
3W8mco9Ka1T6orZH7gAAyP0AS0tLpra2NjIc1YoVlmTU1dV1KLm7a8hCcgsSptYN6/gXFq/DSNkb
x2yF401rVPqitkfuAADI/QCvXr0yHR0dscKanZ21TdQNDQ2mvb09a3IPE2acHvxB8TqNck+avqjt
kTsAAHI/wP37960YkzA/Px8qOO93Nfm7f7tx40ZaU/P/1975g8TRhHG4DhJCQCQECUEQEQsRwSKE
cEjAwsIqjYWkEiwkXGEnEo7jmiAhWARBxEIkCEHCkSIIIhIkhSAiYiGCWIhICBwWIhbz8Zt8c9/c
urd/NJdPz+eBI547M/snyzw7M6/77uzsVG1PQXKlUulKx3UdKbe2tl5pWj7tucadX1x95A4AgNwv
ofXdo6Oj2Ha0Bq3IdBEMPlNEudavnYT8ILfDw0MbuOYfx/z8vMnn8+Ugsd7e3qrCnJycLAeU6aPv
mUwm0XFdR+4KqNOUv1hZWakaUHfdc407v7j6yB0AALlfQnKqNkL10dR3R0dH+c/GnFCForv1Ihv3
MhsnWZXVCFhlg8fx7t0709jYaP8ETBHjUeJVJL/+FEztS57+w0jUcV1H7mdnZ+bVq1e2TbWvQLaw
ctc917jzS1IfuQMAIHe4azci9wAAAHIH5A4AAMgdkDsAAHKnYwfuAQAA5E7HDtwDAADInY4duAcA
AJA7IHcAAEDugNwBAJA7HTtwDwAAIHc69v/Y3t6+0rY/UR65AwAg9xvbsd/mDt+95jbsXILbrtMW
cgcAAEbuN+CceO86cgcAYOT+78+zs7PmyZMn5QQsLtNZNZQDXslOmpqazNzcXKqkLPv7+zZBirLJ
aV9tbW1maWkp0fFom//x2w7bFrWvam2dnp6a5uZmmzzGR1nvlKLVkcvlbDKXhoYGk81mkTsAAHK/
WXKXAJW2VcSlTn3//n05DakymHV3d6eSe2dnp01l6tKcTk1N2YeEpMcTlT8+uC3JvsLaGhkZselX
g+ctoQtlZ9MDiNq8uLgwCwsLNjsecgcAQO43Ru5OpEmE0NXVVTGqXV9fTyX3MDRCT3o8aeSeZF9h
be3u7trRu0uHq3+fPn1aPi5dg2Cq3JaWFuQOAIDcb47c0wghOKqX5NK2pzzsExMTZnBw0OZLT1M/
rdzT7Mv//uLFCzs6Fxr9azbBvwbBaX3/oQG5AwAg91st97TtaY2+vb3dzMzMmOXlZTu1Xyu5p92X
/71YLNo1eqG1dtUPG/3f+BsRuQMAIPc4ITx79sz8+vWr/H1nZyeyvYODg4rfKRCvVCpV3f4n5Z52
X8HvCurTWrum5H0ke79d5A4AgNxvtdw/f/5so+U1HX9ycmJ6e3sryvvR7YeHh3Y6298uYbqIdT0Y
9PT0pDoeRb5r7VvR63Hb4vYV1ZZQkNzjx48vBcsp2K5QKJQD9fQ9k8kgdwAA5H475S4ULa6o80eP
Hll5+uVddLumrltbW83Xr18rtq+trdngM5XRlPni4mKq45Fo9fIZ9wKaqG1x+4pqS/z8+dNu00NM
kPHxcTszoO16gNGUP3IHAEDuddOxI5AbfCPyfwMAgNwRCHIHAADknvqd7oDcAQCQOx07cA8AACB3
OnbgHgAAQO6A3AEAALkDcgcAQO507MA9AACA3OnYgXsAAAC5/08d+/b2Nv/zyB0AALnXU8ce/Hv3
Wu4faXGdAACQ+/+wP8SC3AEAkPtf6tiVzMUld1H60tXVVbO3t2c6Ozsvlb24uDDNzc3m9PTUtjc7
O2uzramunwFO2/yP+92HDx9CyztyuZx58OCBaWhoMNlsNvY4w84tqhxyR+4AAHdC7r5kv337ZjOn
CaVvDYpRMh8eHi63pwxoSpMqXAa4qJF7f39/1fLKLqf2lTZVDxELCwsV6VWrHWdwX1HlkDtyBwC4
E3JXulalPw1SLBZNX19fxe+6u7vN5uZmuT0n6rB9hMk9qnxXV5cVu48v5mrHGWwnqhxyR+4AAHdC
7hrdapvk+vbt24ptmkLf3d21P29sbFi5R7UXJ/eo8hpxB6fzNbWe5Dj9dqLKIXfkDgBwJ+Qufvz4
UR6pj42NlX+fz+fNyMiI/XloaMhMT0/XTO6+yNMeZ7DtauWQO3IHALgzcndsbW1VlDs5OTH37t0z
x8fHNtDt7OysZnJX8FupVEp0LsHjrHZuwXLInWsBAHAn5N7e3m4jzEUwyM2N2AcGBszo6GgqWeuh
QGvs5+fnicpPTk6aQqFg19310fdMJpPoOP124s4HuQMAQN3LXVPYHR0d5T9Pc2J0rK+v27rBN87F
yVqR7nqRjXuZTVx5MT4+bu7fv2/rKBL/6Ogo0XH67cSdD3IHAIC6l3scEqwC6wC5AwBAHchd0+Ma
TRN1jtwBAKBO5K5185cvX1YE0gFyBwAAUr4CcgcAQO507MA9AACA3OnYgXsAAAC5A3IHAADkDsgd
AACQOyB3AADkXmcde/DNdoDcAQCQ+1/o2JUmtb+/vyb7da+frXfpJW1Dr9VdWVlB7gAAyL22Hbty
n7u87XdRKH/zGHWdu7u7kTsAAHKvXcf+/ft3+xa6YNmZmRnT2NhoHj58aD59+mSztCmpi5KxKNua
Ty6XsylhGxoaTDabrWjH/4j9/X07etXb79RWW1ubWVpaijz2uDpqe3Z21r4D3yWM8Y8xSf29vT3T
2dl5ad8XFxemubnZnJ6e2iQ0qq99KEXt6upq6PWNKid0vXXdkTsAAHKvScf+5s0bMzc3d6ns69ev
rdi+fPlipT48PGy/B9Oofvz40YpV76HX9oWFBZsRrtp+JdD5+flyatepqSnT1NQUeexxdbQPyVsp
ZkXwGJPUF729vZdErHPTuQv/oUFLGS0tLaHnGVVO6MFJ1x25AwAg95p07D09PWZnZ+dSWSdK971U
KoW2pSl9CdOnmvSqoRFuWvw6weNNst9gfVEsFk1fX19FOU2hb25u2p/1QLC4uBh7faPKCV1vXXfk
DgCA3GvSsWuqOijnYNmo7xqlBqffw8Tpo5zrExMTZnBw0OZeTyKdqDpJcsUnra+pfRd/sLGxUbE+
rlG4yuqBJpgpz28jqpzQ9dYSBnIHAEDuNenYw0bNaeQeN+oO1tUSQHt7u52aXl5etvniXZmwNfq4
OknknqZ+Pp83IyMj9uehoSEzPT196SHBjfDHxsYiHybCyvkPRcgdAAC538iRuwLG/Cn7uP1q/d4v
f3BwECuduDpxck9T/+TkxF6T4+NjGyRYLd3t1tZW7DGElROKTWDkDgCA3GvWsWvtV9PPV5W7ougL
hUI5WE3fM5lMxcOD1sPPz8/td017u0h1t/YcJ524OnFyT1tfI/aBgQEzOjpa8XuN/hUJL4JBe34b
UeWE1vBZcwcAQO4169gVta2I96vKXYyPj9vRsV5Yo6h1TXs7FDmv37uX2aytrdmAOwlPElTgWZx0
4urEyT1t/fX1dfu74Nv1NNWu9Xr353ZO4ME2osoJTfUTLQ8AgNxr1rFLZP5IG4x9ONFov1Y8f/7c
PgAgdwAA5F6zjl1R3bwD/jdaWtBMRFiU+59AywK63jftHgAAgDqTu9aFtcYMv2ME9Aa5aoF010XX
mXfLAwAgdzp24B4AAEDudOzAPQAAgNwBuQMAAHIH5A4AgNzp2IF7AAAAudOxA/cAAAByp2MH7gEA
AOQOyB0AAJA7IHcAAOROxw7cAwAAyJ2OHbgHAACQOx07cA8AACB3QO4AAHAb5U7njtgBAKAO5U4n
j9gBAKAO5e46ez535wMAAH+efwAA4TH88L1xDQAAAABJRU5ErkJggg==
</FILE>
</FIGURE>
<FIGURE FILENAME="Flowchart.png" FILE_TYPE="PNG" ID="FIG-09" MODIFIED="2020-06-04 14:35:32 +0800" MODIFIED_BY="[Empty name]" NO="9" SHORT_VERSION_FIGURE="YES" TYPE="OTHER">
<CAPTION>
<P>Study flow diagram.</P>
</CAPTION>
<FILE>iVBORw0KGgoAAAANSUhEUgAAAfcAAANSCAYAAAB4O4dTAABoI0lEQVR42uy9D0Rf7eP//2aSJBnJ
LZmJSfZJEpnJZEYmmY+JzMzc3sZMJrfELZMkI8lkMpLcJreYmUwyJjPJLSZJZkaSJLlJJkmu3+95
+ZzX97xO5++rV/8fD17q9TrnXOe6zrnO9TjXda5zXf8xLv7zn//w4XPhPgAA543/uMUOcCEvAvI+
AJxHuVO4AYLnGgCAc1WmUagBIHgAQO4AyB0AALkDIHcAAOQOgNwBAJA7AHIHAEDuAMgdAJA7AHIH
AEDuESwsLHAmTukxuUjnBrkDwIWQe0dHhykoKDB5eXmmubnZrK+vpxWE3s+lS5cyikRubm5WC+aj
KqSjws3mfr3HxB32x48fTU5Ojqmurs7KfsO2D4vHeZMycgeAcy/3vr4+Mzg4aPb39+2np6fH1NfX
Bwb04cMH09nZeWKF6mkomLMZh7CwJPbJyclj2Zd3GXIHADjDci8rKzO/fv06IBU/JP+qqiqzvb0d
uCOntqnafWVlpZmenvZtAQgqZN2/aX/Pnj2zrQolJSVmbGwstObe3d1tCgsLTX5+vmlra4sVr6jC
PyoOUfvVuiMjI+bKlSt2325hhx2TOMcrbL9x4h3UOuP89urVK994O8tnZ2dNcXGxqampSWsFUnzU
CqSbxNXV1VCp+qVJcb58+bK96fSe77A4IXcAQO4+bG1t2cL1wYMHvsuHhoYia+3uAndqasrePCSp
Hbp/GxgYML29vVZUGxsbpq6uLlDuipskqnX39vaszF6+fBkrXoeJQ9R+tW5TU1NKcoqD++Yp7JiE
LYvab1S849TcGxsbQ+Pd2tpqw19bW7O/9ff3p7UCKY6PHj2Kfb6Vnvb29lScb968eeB4hMUJuQMA
cvfQ0tJia1z6fPv2zXcd1dqXl5dDw1FNbnx8PLZAwtZRjXB3dzf1fW5uLlB+ei4tKXhbJeLE6zBx
iNqv1nXXXpMIPGxZ1H6j4h3n3ETF27v8+vXrafvU/0VFRbHP940bN9L6e/id77A4IXcAQO4BqFlV
zdZelpaWTG1tbeT2qhVrX5JPV1fXoeTurZVJZkHy07phHf/C4nWYOETtNyqNmco9ar9R8T7sjZff
cr+OlmGtFN7fvJ36ws43cgcASCB3NfH6NXXqWafEHwc9i52YmDANDQ22mTVbcg8TTJwe/EHxOkwc
ovZ7VHKP2m9UvI9C7knO12Fv5pA7AECI3NVcreebDt6mVIf79+9bMSZhfn4+tqyEmvy9zbTuZt7F
xcXA8NTaoD4DmcQrrPCPikPUfo9K7lH7jYr3UchdcfI2y7tr41HnWy1D7ryox0PIHQAgA7mrNq5m
aqcT1J9//mk/XvQ81+k4FUZFRYXtmS68HZ7Ug1rPTB0BuDu5rays2I5n7ni+ffvWvprndLC6fft2
YGGvzlxOBzJ99N39Sl9YvMIK/6g4RO03SkjeYxJX7lH7jYq3l7B4xJW74qAWHidOr1+/NteuXUur
mYedb2+HOqUHuQMAZCB3NcOr17NqWOpMF9T0roLZ24HLDzV9q2OV86qSI1Sh3tzaj1ObcySrdSUB
reuNp97DV0uCXvlS7+uwwl49+fUalcKXONw3I2Hxiir8w+IQtd8oIXmPSZKWjrD9xom3m7B4xJW7
c7PodMxUT/kfP36klsU537ohUXz1+p7iHFbzR+4AgNwp0OCMsbOzY0pLS4/iYuDgAgByBzgO1Mqg
fh3Ou/tqBQjr+IjcAQC5U6DBKefTp0/2/Xw1xWuEuj/++MNKHrkDACB3AOQOAMgdALkDACB3AOQO
AIDcAZA7AAByB0DuAADIHQC5AwByPyQLCwscXUDuAACnXe5J1vVO00nBejTC4bghdwCAY5N70oKS
gpXjwrEGADhiuWuoz2fPntkJSDRZx9jYWFrh9/PnTzspiWYN06Qf5eXl5v3796lC0v2JWt/ZRrOP
aVIRrXP37l0zNzcXa39Ck404k49oitHp6em09HR3d9uJRzRxSVtbW+hBOUxYcdKpyWo0pa5GXROa
cc1Jt9afmZlJW18zql25ciU1uY0zg5pXSPpfM6gFrevEXedUI70NDg4iNOQOABdJ7gMDA6mpQzXN
Zl1dXVrhV1VVZacPdabxlCgkrKCCMs76mmt8fX3dLn/37p15/Phx7O3dIpuamrJT0TpoFjFJzxmb
XDcqmu0siMOEFSedmm1Py5zZ2l68eGHGx8ft/xpDXdPQutdvbGy0Nz7COy2tV+66sQha1zt16s2b
NxEacgeAiyR31SqdObyFatFRhZ9qi0kKSu/67pq6BFRdXR17ewnUEaQXheOdltYtbC/ZDMsvnY58
HSTzoGlz/dYPmmI1al3n5inJOUXuAADnSO7uGp8jW++6al5WrfPBgwd2TvSoeb2Tru+NQ9j2qmHr
u+Tb1dV1IBzvowK3cL0cNqzDpjNKOGFyD1vX28nR75widwCACyR3b+E3Ojpqa5zDw8N21i41MYeJ
Jun6XhlFbe9IVc3aDQ0NaVOChok8iEzDyiSdxyX3ODdsyB0A4BzLXU247mb5xcXFtMJPnbK2trZS
35eXl0NFE2f9paWl1Hftu7S0NPb2bubn59OWqVOce9skJA0r6XER165dC22Wz5bca2tr7bN2h2/f
viE05A4AF0nu6hTW09OT6nx1+/bttMJPPbKdXuASv8ThXq6e33r+69wgRK2v/+/cuWM2NzftPtWZ
z92hLmp71ZbVy114O5L19/enOgfqo+/19fWBB+UwYcVJpxc14etRgPj8+fOBDnXZkru3Q53ijdCQ
OwBcILmLvr4+U1RUZF/7Ui9x97pfvnyxHckkPslIHdDcy9WDXM3qTtN61Pr6X/vQvrSNRO/uHBa1
vZrR9XzbeQXMkbNDZ2enrVUrbPUod3qq+3GYsOKk08vOzo5pbm6222i/7o6F2ZS70A2bjrFeb9Tx
TjrYEHIHADjjcofzjW4q3I8+uBi4FgAAucMZQ60w6iTovKPf0dGR1lmQi4FrAQCQO5wx1Htf4xeo
KV4j1P3xxx9W8oDcAQC5AyB3AADkDoDcAQCQOwByBwBA7gDIHQAAuQMgdwBA7gDIHQAAuQMgdwAA
5A6A3AEAkDsAcgcAQO4AyB0AkDsAcgcAQO4AyB0AALkDIHcAAOQOgNwBAJA7AHIHAOQOgNwBAJD7
BWFhYYGDgNwBAE6/3PW787l06ZLJy8szzc3NZmNj48wUlmH7X19fN//7v/9rcnNzM0qbG4WRzbgi
GeQOAHBkcnezv79v3r17Z1paWs6F3G/fvm3+/vtvmy599P+dO3dOTAqIBbkDABy73P1qqX7reGug
q6ur5tGjR7Z2fPfuXTM3N5e2fHh42BQVFZnLly9bwfb395uCggKTk5NjJicn08Lu7u42hYWFJj8/
37S1tR24+Xj27JndtqSkxIyNjYUW1go/zm8OHz9+tMvVilFZWWmmp6cPtHA4+4s6LlFx9W4flu6g
eAFyBwDkHqugk5QkmCRyv3Hjhm0Cd2r+jx8/Tluu73t7e+bDhw9Wdk+ePLHfJXa3bIeGhszIyIgN
R8slxJcvX6aWDwwMmN7eXrtczet1dXWxau4O4+Pj5tatW6E3A87NxtTUlCkrKws8DlHHJSqu7v+j
0h0WL0DuAIDcQws6yWVwcNDWOJPI3V1TVxjV1dUHavbu71tbW75haTtt78YtspqaGrO7u5v6rv2G
FdZLS0u2tcCpcet//RZEcXGxvQGIc6yijktUXJOkOyxegNwBALkfKOjcH8nv6dOnZnt7O5Hc/WrA
caXo/q7tvHFSU7RfuM6NRFhh3dTUZB8BOM/c+/r6zP379wPXV61Y4Um2XV1dh5J7VFyTpDssXoDc
AQC5Jy7oMpF72DP7sO9uofnh97w8LA2Kh7tGrP/VLyCM2dlZMzExYRoaGkx7e3vW5B523KLSHRYv
QO4AgNwPLffl5eUDknI3daspurS0NCO5q7OYu8nei57tu5u6FxcXQ9PgFbm3P0EY8/PzoTcxUccl
Kq5J0h0WL0DuAIDcExd07s5cKysrtqnbKym9Xra5uWnlqU5k3g51ceWuJnSnE5o++l5fX59a/vbt
W9PT05PqpKYOc2FpaG1ttT311UlN26iTm7s/gZeKigrbM114O/vpRkF9BxxhRx2XqLgmSXdYvAC5
AwByT1zQOTJR0/G1a9esZLySUm9vvcalZnCJ3tuBLq7cRWdnp+1Rr7AkzLW1tbTlem6u1+q0P+03
LA07OztW8ApLH4ldvwWhpu/r16/btCrNjlCFeq874cQ5LlFxTZLusHgBcgcA5A6A3AEAkDsAcgcA
QO4AyB0AALkDIHcAAOQOgNwBALkDcDFwLQAAcgdA7gAAyB0AuQMAIHcA5A4AgNwBkDsAIHcAQO4A
gNwBkDsAAHIHQO4AAMgdALkDACB3AOQOAJRnFGgAyB0AkDsAcgcAQO4AyB0AALkDIHcAAOQOJ8nC
wgJyBwA47XLf3Nw0bW1tpri42OTk5Jjr16+bsbGxC1WYRsXRvfw0p2dnZ8dcu3bNN/7ez6VLlzLa
R25ublaP93EfT+QOAOde7tvb26ampsaMjIyY3d1d+9s///xjrl69akZHR5H7GUrP3t6euX//fqz4
ffjwwXR2dp7Y+TzJY4jcAeDcy/3Fixemv7//wO8SvKTvpqOjw+Tn55u8vDxTX19vVldXU8t0Y/Do
0SO7rLy83MzMzKQVpq9evTJXrlyxtUW1DkxOTqYtn52dtS0Hzj5//vxpmpqabHhaX2G+f/8+bRvd
kASFKbq7u01hYaGNs1omsllzV9qd9N69e9fMzc0dOj3ONv/zP/9jqqqqfOVdWlpqb8j80DlZWVmJ
TMv+/r4NPygc8fHjRxtPHdvKykozPT3t2wIQdOzcv2l/z549MwUFBaakpMS2CoXV3MPOW1C8kDsA
IHcXFRUVVghR6AZgcHDQFtT6DA0NWbm5bxLGx8ft/xMTEzZcd2Ha2NiYuhmQhFVAu5e3trbacNfW
1uxvks/bt29T+9O+JT73NpJlUJiKn+SvbSVFCeXly5dZk/uNGzfM+vq6Df/du3fm8ePHh06Pe5vb
t28fEJfS8+TJk8A4fvr0KVZadGyiau3um6WpqSlTVlYWeKyi5D4wMGB6e3tt2jY2NkxdXV2g3KPO
W1i8kDsAIHdXYRkHPYd3mu2dmnpRUVHaTYIK5KDC1F3LD6oJR+F+RhwVZnV19YH4hIkgqdzdNXXt
R/vLZnp0g9TQ0JC2vloBvn37dmh56UZjeXk5dB3deDg3a1HhR8ld8XbnHR27ILlHnbeweCF3AEDu
/4eaiePg1/nKfWMQdpMQVfgHxU3N1GoRePDggb25iNrG/Zvik6QD2WE71HlbIrKRHj1yWFpaSgnR
+5gkk7QovNra2sgwVCtWOJJtV1fXoeTuzRuSd1Dao85bWLyQOwAgd1ctTk2lXtQk6n4m7CfvsAL8
sHJXZz61BgwPD9vmZjVVJ5F70p7gh5W7uwd5ttLT09Njnj59av/XI5A3b94cOi3q+6C+E3HQzYjT
gtDe3p41uYcdzzjnLSheyB0AkPv/odqPnnF6+euvv8zNmzdT39V5ydss7xaaXr8Ka5ZPKkt1vtra
2kp9VzNyErkrvu7tsy13p0btHAt1dMt2enTTpZYVPdtXBzO95nbYtKg3vcSYhPn5+dC4er9706b+
Ce68s7i4GBhekvPmjRdyBwDk/n/8+++/ton49evX5tevX6kOYpcvXzZfvnxJracOdar1OR3CtL77
fWo1N6vJVHz+/PlAh7qkcleTtNNyIBmoKTmJ3BVfpxOXPvqu3uTZkvudO3fs+AAKW/vxdqjLRnqc
Gvu9e/dsZ7tsyEvPr51OfmHo/KlnuvB2VtQNh/oHOMJ2d3JT50x1dHTHQR0J1QrhdKhTZ8GgtEed
t7B4IXcAQO4uVCA/fPjQvnqkZlE925WgvTivwukj6fz48SO1TLXK5ubm1CA43lfDkspdNxYSkcJT
ga5OVEnkLtQjXDVmtTBIOGFS8xvkJeh1L/2vXt2qTStsid7dGS5b6RF6pVDLkowKF3autf+gFhY3
avrWeXReM3SEKtR7Xel2Wm4cyWpd3fBpXW8c+vr6bAdMHTMdu7C0h523sHghdwBA7nAmkNhU64es
XgwcBABA7nAyqIatWmymvcIBuQMAcodThp5tq8k/bkc6QO4AgNwBkDsAAHIHQO4AAMgdALkDACB3
AOQOAIDcAZA7ACB3AOQOAIDcAZA7AAByB0DuAADIHQC5AwAgdwDkDgDIHQC5AwAgdwDkDgCA3AGQ
OwAAcgdA7gAAyB0AuQMAcgdA7gAAyB0iWVhY4CAgdwCA0yF3/R70OS8F587Ojrl27dqB33/9+mWe
Pn1q8vPzTW5urmlubjb//vtvRvvQ9tmUDgJC7gAAh5L7eS449/b2zP37933j9fz5c/P69Wuzv79v
Px0dHVbwJ5VupIPcAQCOTe5aZ3h42BQVFZnLly+bv//+2/T395uCggKTk5NjJicn09ZdXV01jx49
Mnl5eebu3btmbm4utfznz5+mqanJLtO25eXl5v3796nlHz9+tL9funTJVFZWmunp6bS4dHd3m8LC
Qlvbbmtri4x7fX29WVlZ8U2n0iKpu28EwmrgQXHza/Hw25/7N+332bNn9hiWlJSYsbGx0Jp7WLqj
jhkgdwBA7r7rPH782Mrvw4cPVkhPnjyx3yV2icW97o0bN8z6+roV2Lt37+y2DlVVVebt27ep2vLg
4KApLi5OLXffLExNTZmysrLUsqGhITMyMmK3074lxJcvX4bG/dOnT7HTubu7mxYXL2Fx84YfJfeB
gQHT29tr07KxsWHq6uoC5R6V7rB4AXIHgAsq96hn7k5t3P19a2vLt7DU/+6auoRUXV0dGjnVOB0k
1/Hxcd/1FI67pi3iiixOgf7XX3+ZFy9eBC4Pi1tSudfU1NibCQcdsyC5R6U7LF6A3AGAmntG4orq
COau2YvZ2Vkr0QcPHpjr16+nbaOap75LaF1dXQfC8d6AuG8MDlOgb25umpaWFlszDiIsbknl7j0m
knfQcYxKd1i8ALkDAHI/Erm7n2OPjo6aiooK+wxfTeZra2sHtpH8JyYmTENDg2lvb/et4WezQJfQ
Hz58aJvHowiK22HlHnYc46Q7KF6A3AEAuWdF7ktLS6nvanouLS1NfdfzeneT/vLycmAc5ufn05ap
s5h722wU6Kqx63U4xSMJ3rhFHSNvOtUvwd0sv7i4GBheknR74wXIHQCQe1bkfufOHStNNTWr05i7
Q92VK1dSveMltNra2rTtVatX72/h7aynHvpOJzR99F294TMt0L9+/Wpu3bplO//FISxu6v2vfgmO
sN2d3NRbX28IuOOgToU9PT2pDnW3b98OlHtUusPiBcgdAC6o3ON0qEsid/Xu1mtbao6X6N2d8b58
+WI7g0lAkpI6grm3V/OynsOrKVrrONJy6OzstLV/hS1hqlk/0wJdLQpJBu8Ji5t6rytOziMIR7Ja
VwPoaF1v2H19ffb1Qh0rHbOwYx6W7qhjBsgdAC6Y3AGQOwAAcgdA7gAAyB0AuQMAIHcA5A4AgNwB
kDsAIHcA5A4AgNwBkDsAAHIHQO4AAMgdALkDACB3AOQOAMgdALkDACB3AOQOAIDcAZA7AAByB0Du
AADIHQC5AwByB0DuAADIHQC5AwAgdwDkDgCA3AGQOwAAcgdA7gCA3L1MTU2ZxsbGtMJvbGzs0IVi
R0eHKSgoMHl5eaa5udmsr6+nheX9XLp0KbW8qanJfP78mTMHyB0AIBO5V1dXm6WlpbTCr6amxuzs
7GRcKPb19ZnBwUGzv79vPz09Paa+vj5w/Q8fPpjOzs7Ud8VHcQBA7gAACeX+9etXc+fOnQOF35s3
b0xXV1fGhWJZWZn59etX2m85OTm+60r+VVVVZnt7O+13xUvxA0DuAAAJ5P78+XMzOjrqW/jV1taa
1dVV30LRr1k9aB9bW1umu7vbPHjwwHf50NBQWq3dYXh42MYPALkDACSQuwS+uLjoW/h9+fLFtLS0
HKpQ1Pb5+fn28+3bN991VGtfXl4+8LvipfgBIHcAgARyV2c3NYsHFX6SsyR/2EJRnesqKysP/K5n
60ECV7x0UwCA3AEAEsjd3UPdr/BbWVlJyTfTZnmxt7fn+8z91atXVvxBBD2nB0DuAEB5lmHNXahj
nTrYJSkUi4uLzcbGRur77u6uKSoqOrDe/fv3zcTEROANATV3QO4AAAnlrlr53NxcaOGnV+L0ulyS
QlG1cd0UOK/C/fnnn/bjRb3q19bWfMPQM3qeuQNyBwBIKHf1Rldv9ajCT4PaJCkUVetubW01ubm5
tvYd1PSuZndvy4GDWgvoLQ/IHQAgodxnZmZCB5c5Serq6szs7CxnD5A7AEASuQs1uS8sLJyqCOs1
OMULALkDAGQg98nJSXPv3r1TFWHFh7HlAbkDAGQodwDkDgCA3AGQOwAAcgdA7gAAyB0AuQMAIHcA
5A4AyB0AuQMAIHcA5A4AgNwBkDsAAHIHQO4AAMgdALkDAHIHQO4AAMgdALkDACB3AOQOAHAE5RmF
GgDXAACcQ7lTuAFiBwA4h3J3Cjk+fC7aBwDgXMsdqD0CAAByB+QOAADIHZA7AAAgd+QOAACA3JE7
AAAgd0DuAACA3AG5AwAAcgfkDgAAyB25AwAAIHfkDgAAyB2QOwAAIHdA7gAAgNwBuQMAAHJH7gAA
AMgduQMAAHIH5A4AAMgdkDsAACB3QO4AAIDckTsAAAByR+4AAIBTOATIHQAAkDsgdwAAQO6A3AEA
ALkjdwAAAOSO3AEAAJA7cgcAAOQOyB0AAJA7IHcAAEDuyB0AAAC5I3cAAADkjtwBAAC5A3IHAADk
DsgdAACQO3IHAABA7sgdAAAAuSN3AABA7oDcAQAAuQNyBwAA5I7cAQAAkDtyBwAAQO7IHU7f+efD
hw+fTD/IHbkD5x4Aznk5QqlCAQ+cdwA4Z+UJJQuFPHDOAeCclSuULhT0wDkHAOQOFPTAOQcA5A4U
9MA5BwDkTkEPnHMAAOROQQ+ccwCgXEHuFPTAOQcA5A4U9MA5BwDkDhT0cB7O+WmK72Hjku3tp6am
TGNjY9rysbGxQ+13a2srdJjRpqYm8/nzZy4kQO4UnMA5R+5HsX11dbVZWlpKW15TU2N2dnYy3u/E
xIRpbm4OXK79aR8AyJ2CE87AOdfvs7Ozpri4OK3w7u7uNoWFhSY/P9+0tbWlbbO7u2sePXpk8vLy
THl5uZmZmUlb3tHRYbfT8vr6erO6uhq6v/39ffPs2TNTUFBgSkpKbC3UHd+PHz+anJwcc+nSJVNZ
WWmmp6dD0xoU95aWlrTap8K9e/duZJrShtn0mzTD9VtUWqKObdT2X79+NXfu3Dmw/zdv3piurq6M
r/Oenh7z6tWr0HW0X+0fALkjdzgDcm9tbbVSWVtbs78NDQ2ZkZER+9ve3p4VzMuXL1PbvHjxwoyP
j6dqfBUVFall/f39ZnBw0G6rj8KSNMP2NzAwYHp7e+1vGxsbpq6uLi2+Evvk5KT9X03SZWVlgekM
i7v2V1tba5eplqtwnBpwWJqSyD0qLVHHNmr758+fm9HRUd/9K23eGyn3/2HN7vfv37fy1k2Hbix0
g+ZleHjY7h8AuSN3OANydwtBqNlXcnHjFqrE513ucP36dVsLdtfyi4qKQvenGrx7m7m5ubT4qpbv
iDeKqLhLrhKohOoWVViaksg9Ki1R8YvaXgJfXFz03f+XL19s60Qm1/lvv/1m/vrrr1TrgVoCdMPj
RvvV/gGQO3KHMyB3L6ope2t4ahJ3Lw/CvZ7f+kH7cyO5uNdTbV3fJUZv03PSuDuC1Q3H5uZmrDQl
kXtUWpIeW+/2emzgvTlwL5fcJfnDXufah4Tv/U2PEgCQO3KHMyh3P0GHyThqWZQco7YRek6v5vKG
hgbT3t6e6ObCi3qaq6Z+HHL3Ls/k2EZt716+srKSql0naZbP5EYNALkjdzhDclenNb0aFcS1a9cC
m7C1rbdZPjc3N3R/N27cSNtGzb9B8Z2fnw/Nv1Fxf/36tX3m7X1+HJamMLkvLy+n/RaVlqj4RW0f
VXMXat1Qs3qS61wtGdvb22nnTR0L3aiPADV3QO7IHc6o3NUpzunUpY++q9e7g57FqqlcqPe5t0Od
el0720qmEmfY/t6+fWt7azudyG7fvp22nsJXz3ahjnVhtcewuKtD3c2bN9NE+/3798g0BXXuUy1Z
73+7l0elJerYRm2vWrmew4edQ3UW1KOHJNf5H3/8YXvxO/FSnwSdOzffvn3jmTsgd+QOZ1XuorOz
0/aaVq1bAnN6tjvy0DvREp060Hll47wKp496yv/48SNyf319fbb2qN7a6vTmXk9N8tqPmom1T0f0
QQTFXXF2vwqn/7U8Kk3uuDg3F4qLbloUF2+awtISdWyjtldrg36LOod+r+CFofQ/efLExuny5cv2
BsSLWgPoLQ/IHbkD5xyyjN6/d9f0jxO9lqcbLQDkTkEPnHPIMmpyX1hYONZ96tm/9guA3CnogXMO
R4AeDdy7d+9Y96n9MbY8IHcKeuCcAwByBwp64JwDAHIHCnrgnAMAcgcKes45AAByp6AHzjkAAHKn
oAfOOQAgd6CgB845ACB3oKAHzjkAIHegoOecAwAgdwp64JwDACB3CnrgnAMAcgcKeuCcAwByBwp6
4JwDAHIHCnrOOQAAcqegB845AAByp6AHzjkAIHegoAfOOQAgd6Cgh+ydc/3u/uTk5JiCggLz9OlT
s729fWby29TUlGlsbEzb59jY2KHj0tHRYY9HXl6eaW5uNuvr66llTU1N5vPnz2QuQO4cCuQOp0/u
XiT19vZ28+zZszOTvurqarO0tJSWrpqaGrOzs5Nx3u/r6zODg4Nmf3/ffnp6ekx9fX1qufanfQAg
d0DucOrlLiSz/Pz8tN+6u7tNYWGh/b2trS11I1BaWnpAoru7u6aystJ3H37hiKtXr5rNzU37//Ly
st3un3/+sd9VY9ZyP75+/Wru3LlzIF1v3rwxXV1dGef9srIy8+vXr7Tf1LLhRvvV/gGQOyB3OPVy
F265Dw0NmZGRESv9vb092+T98uVLu0xN+P39/WnbDgwMWIl79xEWzsOHD827d+/s/3///bfJzc21
6zvfHz165BvP58+fm9HRUd901dbWmtXVVd/0eh9JOB8/tra2bHoePHiQ9vvw8LDdPwByB+QOp1ru
KysrVs6tra2p39TsLSF7a7ZCzdOqvTvL9Ve1bEeq7n2EhSNB60ZB/Pe//7UidWT6+PFj32fojsAX
Fxd90/XlyxfT0tJyqLyv7XWjo8+3b9/Slmm/2j8AcgfkDqdK7t5PSUmJ7UimmrWDmqO96126dCm1
/NatW7ZGLt6+fWs7m/ntOywc3SRUVVXZ/9WkPz8/b28aRHl5uW2q90Od3bw3DO59Ss6S/GHzvo6J
86jBwe/xBQByB+QOp6bmrufad+/etVL14ha5HxMTE1bAjpg/ffrku4+ocC5fvmw2NjZSUr9y5Yqt
HTvf/fAL071PtUQ4tetMm+WFbna8z9ydGxYA5A7IHU6l3B2Bqdb94cOHtN8lbD13DkMiVnO+t+Ob
ex9R4dy/f9/8/vvvqeZ4p2ne+6w7Sc1dqGOdOtglyfvFxcX2RsNBnQSLiooOHC9q7oDcAbnDqZa7
U4PXc3B3M7g6zPX29qZeC9N392thQh3j1KTvdJDz20dUOK9evbICff36tf0uIUveTpO/H6qVz83N
haZLvfn1vD9J3lczvG4KnLj++eef9uNGz+B55g7IHZA7nHq5Cw3Ooufobjo7O+2ALurFrtr92tpa
2nK9xqZl7tqu3z7CwtFrZe5X4CRtff/+/Xtg2tRb3elVH5YudchLkvdVK1enQsVTtXPJ3otuPugt
D8gdkDtwzrPMzMzMgVaE46Kurs7Mzs6SwQC5w8meiLidhwC5nyXU5L6wsHCs+1RHP+0XALkDcgfk
fgRMTk6ae/fuHes+tT/GlgfKFeR+6gQPyB0AALkjd0DuAADIHbkDcgcA5A7IHZA7ACB3oKAHzjkA
IHdOCHDOAQDOq9yDJo/gc/4+XIQAABdA7hR4CI60AwCcI7lT2CE50g0AcI7kTkFHhiTNAADIHRAd
aQYAQO6A6EgzACB3Cjrg/JNmAEDuFHTA+SfNAIDcKejIkMgdAAC5A6IjzQAAyB0Q3YVP88LCwoml
9yT3DZwz5E7hjoxO4Lgg9//H9va2ef78uSkqKjI5OTmmrKzMdHd3Z2Wfubm5J5Ze775Pyzk/i3nv
uOJ8kvnlOI9FkjCmpqZMY2Nj2rZjY2OHCvPXr1/m6dOnJj8/3x7z5uZm8++//6aWNzU1mc+fPyN3
4ovcz/KxevDggfnrr7/M/v6+/b67u2s6Ojrs5yznW66Zs3csz8I5O+44VldXm6WlpbT919TUmJ2d
nYzjpZv5169f22teH13rEryD9qd9nCu56/fZ2VlTXFycljjVZAoLC+2dTltbW9o2KgwfPXpk8vLy
THl5uZmZmUlbrgOn7bS8vr7erK6uhu5PB/vZs2emoKDAlJSU2Ls0d3w/fvxoa1iXLl0ylZWVZnp6
OjCdYeuGxTuT4xC1XGGOjIyYK1eu2PgoXpOTk7G3jzouFPyZpVnnwa82f/nyZfPjxw9TVVV1YPne
3p4pLS216wXlsaBJe6LyyPDwsG1F0P7//vtv09/fb8+5N7/8/PnT1jCUf7VMefj9+/eB+3bHIeqa
zbRM0PHQcfEWvNqfjo3feQg6HlevXjWbm5v2/+XlZbvdP//8Y7+vr6/b5X6EHZc412HS6yzJOQtL
r985i0rLUaQ/zvaHuS68eSBsva9fv5o7d+4cON5v3rwxXV1dGZdpOk/OzbwTb2+rifar/Z8rube2
ttqEr62t2d+GhoZsZtBvOgjK7C9fvkxt8+LFCzM+Pm7/n5iYMBUVFallyuSDg4OpOySFpUIlbH8D
AwOmt7fX/raxsWHq6urS4uvOjGqyUTNqEGHrhsU7k+MQtVxh6qJxbm4UL7dYoraPOi7IPbM067zr
OEtAfty+ffvADaTO05MnTyLzmHefcfLI48eP7bIPHz5YQWg/+u7NLypc3759m7q2dJ1JwEH7dn8P
y/uHLRPU3Knr3o3yrvOowx2PsHAePnxo3r17Z/+XMFX4an3nu7sccRPnuIRdh0mvsyTnLM75T5KW
o0h/3HyVresibD3VsEdHR33zcW1t7YGKYtCNUtSsmLr2vcdVN2za/7mSu/uAOc0i7rsc4T4BKhi8
yx2uX7+eVmjqf93hhu1PtQP3NnNzc2nx1UlwCqYowtYNi3cmxyFquV+Y7nRFbR91XJB7ZmnWcdRx
ViGjZ3uqFXz58iW1XPJraGg4kEe/ffsWmce8+0yaR/R9a2sr9nlT7SeO3MPy/mGvBTVpqvbmLNdf
1bKdMOLmeRXqulEQ//3vf+3jE32EZOr33DXucQm7DpNeZ0nOWZzznyQtR5H+uPkqW9dF2HoS+OLi
ou+2ukZbWlqyUqbpsZxueN1ov9r/uZK7X+3XewfkPtl+zZphGdG9ftD+vM3R7vV0d6fvulC8TTNe
wtYNi3emxyFsuV+Y3jvYJMfZe1yQ++HSrKZn1dpUq9Gx7uvrSy1TE6bz3E+Fvbt5OiyPefeZNI9E
fVecVShJerqR9tZewvLaYY5bVDpu3bpla3FCtUAd06R5XsfbafpVc+38/Ly9aRBqKlZTfdi5jHtc
oo5N1HWW5JxlUkaEpeUo0p9k+2xcF2Hr6dGA92bIva3k7tyIZ1qm6dGPwlFLive869HJuZZ71J1i
WEHhtywqo0Vt42Q+586xvb09MqP7rZtU7lHHIWp51EWVyXFG7keTZr2S5K5R9fT0pGqRag5W7T5O
HvPuM2keCfuumq1q4Go+/PTpk20yPy65R6VDx0ICdsSs+GWS5/VsVE3jjtQlE9WonO9+JD0ucY5N
tuSe9PyHpSWoyfmw6U+yfbaui6D1/I6Xe9uVlZVU7TqTZnkJXY9/lMeSuu1cyF0Xp7uZycu1a9cC
m/i0rbdZ3t1xwW9/N27cSNtGF3NQfHU3H7fQ9q4bFu9MjkPU8qiLKmr7JMcFucdPs7dzjYP7rl0X
v2oR6silzlDeDmNBecy7z6R5JOy7nu26w3I6ncXZNizvZ+NacESslhBvx7ckef7+/fvm999/TzXH
O03zznc/kh4X729Jr7Mk5yzp+Y9Ky1GkP8n22bougtaLqrkL1fZ1U5G0TFONXTcmQS1AEv+5r7mr
c4zTwUQffVevdwc136hpRejdQG+HulevXqW21esHKljC9qdmPN0ROh1a1HHD+7xQPSyFtzOIl7B1
w+KdyXGIWh51UUVtH3VckHtmadbbHDrWqgUIFVDKs+pE5kY1k3v37h34PSyPqXDS801HFknzSNh3
ydPpxew8H/QWjO59ezvUBeX9bJQJQh3F1Nvc3WEsaZ7XeVAfHZUbQoW40uU0+QfdVIQdl6jrMOl1
luScRaXXe86i0nIU6U+6fSbXRdzyXPtWc3/Y8dX1qib9JGWaesHr0ZFuSoJQ34Fz/8xddHZ22js6
1br1/MzpNescXL0jqJOi5zPek+G8CqePMoJeo4jan5536qLW3aB6mLrXUxOO9uO8xuFkjKAm+aB1
w+KdyXGIWh7nWVdU+GHHBblnnmb15NZNp/KJjq/yrLf3vF4XUxjeUcTC8pjEpnPpbq1KkkfCvutZ
o9MRUAWkOiW5l3v37V4Wdc0etkxwakZa5m3yTJLnVQi7X4FzOrd9//49ML5RxyXOdZjkOkvaTyIs
vd5zFpWWo0h/0u0zuS7ilufqre68IREW/6SvBeuxTlSzvW4kz1VveUB0pNkfFcKq1QDA8VwXunHw
tggdF3oFUjceyB2Q+zlOs5pQVeOKejsD4CJxHNeFmtyPe8x9PY7QfpOUK8gdOP9nMM16FqoRq4I6
DAFcRI7jutBzeD3TP060P8aWB+ROmgHggpelyB04/6QZAJA7BR1w/kkzACB3Cjrg/JNmAEDugOhI
MwAAcgdER5oBgLIUuQPnnzQDAHKnoAPOP2kGAOROQQecf9IMAMgdEN05SVOSCT4AAJA7IPczIveg
mZ7I8wCA3OFiZMgAIZ7XDwAAcgdq7tTcAQCQOyD3k5Y7eR4AkDsgd9IMAIDcAdGRZgAA5A6IjjQD
AHI/yYJuamrKNDY2pq07NjZ26MKyo6PDFBQUmLy8PNPc3GzW19fTwvJ+Ll26lFre1NRkPn/+TE5C
dKQZAJB7JgVddXW1WVpaSlu3pqbG7OzsZFxY9vX1mcHBQbO/v28/PT09pr6+PnD9Dx8+mM7OztR3
xUdxAERHmgEAuScs6L5+/Wru3LlzYN03b96Yrq6ujAvLsrIy8+vXr7TfcnJyfNeV/Kuqqsz29nba
74qX4geIjjQDAHJPUNA9f/7cjI6O+q5bW1trVldXfcNIMmjI1taW6e7uNg8ePPBdPjQ0lFZrdxge
HrbxA0RHmgEAuSco6CTwxcVF33W/fPliWlpaDlVYavv8/Hz7+fbtm+86qrUvLy8f+F3xUvwA0ZFm
AEDuCQo6dXZTs3jQupKzJH/YwlKd6yorKw/8rmfrQQJXvHRTAIiONAMAck9Q0Ll7qPutu7KykpJv
ps3yYm9vz/eZ+6tXr6z4gwh6Tg+IjjQDAHLPsOYu1LFOHeySFJbFxcVmY2Mj9X13d9cUFRUdWO/+
/ftmYmIi8IaAmjuiI80AgNwTFnSqlc/NzYWuq1fi9LpcksJStXHdFDivwv3555/240W96tfW1nzD
0DN6nrkjOtIMAMg9YUGn3ujqrR61rga1SVJYqtbd2tpqcnNzbe07qOldze7elgMHtRbQWx7RkWYA
QO4JC7qZmZnQwWVOkrq6OjM7O0tuQnSkGQCQe9KCTk3uCwsLp+oA6jU4xQsQHWkGAOSeQUE3OTlp
7t27d6oOoOLD2PKIjjQDAHKnoAPOP3keAJA7IDrSDACA3AHRkWYAQO4UdMD5J80AgNwp6IDzT5oB
ALlT0AHnnzwPAMgdEB1pBgBA7oDoSDMAIHcKOuD8k2YAQO4UdMD5J80AgNwp6IDzT5oBALkDoiPN
AADIHRAdaQYAylLzn9MYKUBypB0AIPPy5D+nOXKA3DgGAADJy5H/nNZI8rkYHyDP8+HDJ/tlKaUr
tTcAADhvTuEQIHcAAEDugNwBAAC5A3IHAADkjtwBAACQO3IHAABA7sgdAACQOyB3AABA7oDcAQAA
uSN3AAAA5I7cAQAAkDtyBwAA5A7IHQAAkDsgdwAAQO7IHQAAALkjdwAAAOSO3AEAALkDcgcAAOQO
yB0AAJA7cgcAAEDuyB0AAAC5I3cAAEDugNwBAAC5A3IHAADkjtwBAACQO3IHAABA7sgdAACQOyB3
AABA7oDcAQAAuSN3AAAA5I7cAQAAkDtyBwAA5A7IHQAAkDsgdwAAQO6cCOQOAADIHbkDAAAgd+QO
AADIHZA7AAAgd0DuAACA3AG5AwAAckfuQJ75//MMn4vzAUDuyB3IL8A5B+QOXLhAXgHOPSB34KIF
8gmQBwC5AxcskE+APADInQsWgHwC5AFA7lywQD4B8gAgd+CCBfIJkAcAuQMXLJBPgDwAyB24YIF8
AuQBQO5csACnM58sLCycqnCOOkzyACB34IKFY88n2Ri21L1u1Ha5ublZSU+2wgkLM+4xOCvXIGUF
IHfkDhdI7tkMOyq8bOXXo8j3mYaJ3AG5AxcsnDm5+60TJPSw8IJaBrq7u01hYaHJz883bW1tqd9b
WlrM58+fU98/fvxo7t69G6uF4efPn6apqcnk5eWZnJwcU15ebt6/f58Wl9nZWVNcXGxqamp8w3SH
vbu7ax49emTDU1gzMzOBaQ5Kj5MGxefSpUumsrLSTE9PU1YAcgcuWDi7cvdbPjQ0ZEZGRsz+/r7Z
29szY2Nj5uXLl3bZ2tqaqa2ttct2dnZMWVmZWVpairWfqqoq8/btW7utPoODg1bk7ni0trbaZdqP
X5ju7y9evDDj4+P2/4mJCVNRUeG7Xlh6hMQ+OTlp/5+amrJpoqwA5A5csJB1uUc9bz9KuVdXV1sR
unELT7IcGBiwgnz+/Pmh8r1qy+7tV1dXQ+Pm/i6Ze+Ppt15UenSD4dwkUFYAcgcuWDiXNXfVZL03
Fm4JO8IsKioym5ubieKtZnfVuB88eGCuX78eGc8wuSuecdIUlR7V1vWb0tTV1UVZAcgduGDh7Mg9
qCXAG5ZX5H40NjbamnMSuY+OjtpthoeHzadPn2zT+3HIPU56dNOhpv2GhgbT3t5OWQHIHbhg4eTl
vry8nLWauzqVbW1tBa7/+vVr+wxbkk7SLF9QUJAWblic48j92rVrsZrlo9LjZn5+/livX8oKQO7I
HZB7Wq3V6QS2srJie6FnKnf1NtezbvU+F/39/aa3tzfV8U3f6+vr7TLVtm/evJkmzu/fv/uG4+XK
lSup3vGLi4u2Y15UPL1hejvUqUldqAd/UIe6sPQIbace80LHNKxFgLICkDuFNsCRyd2RkJqcVYOV
nDKVuzrGabAY94AxnZ2dtqat33Tj4PReb25uTnsVTv9reVA4br58+WI7sineEqo6sUXF0xumex31
1ld8FJ6e38/NzQWGFZQeoSZ5ba9jqbAc0VNWAHIHLlggnwB5AJA7FyyQT8gn5AHyACB3LlggnwB5
AJA7cMEC+QTIA4DcgQsWyCdAHgDkDlywQD4B8gAgdy5YAPIJkAcAuXPBAvkEyAOA3IELFsgnQB4A
5A5csEA+OWssLCyQBwC5AxcsXLx8cth9nfT2YeF5h7s9S9cfZQUgdwptIJ8g9xhhI3dA7sAFC6cy
n3R3d5vCwkKTn59v2traUr+3tLSkTdyiSU7u3r1r/9fMaY8ePbIzqZWXl5uZmRnffUVNraqZ0549
e2YnWikpKTFjY2MHtgmKX9ztg7h69WpqjnhnSth//vnHfl9fX7fL3fH1m6Nef1+9emVnoXMmg3Fm
0KOsAOQOXLBwIvlkaGjIzpcuSe7t7Vk5anY0odnMNFWqlmlWNM2ytrS0ZJdpClTNtCYmJiYCp0CN
kvvAwEBqitSNjQ1TV1eXtjwsfnG2D+Phw4fm3bt39v+///7bNrlrf8533bxEpUffGxsb7VSx4rin
caWsAOSO3IF8coDq6morRjeSuFuuEqiE+vz589Tvkrl3u0zkXlNTkzYnu6ZSdS+Pil/U9mGMjo6a
p0+f2v//+9//mgcPHtiPePz4sb2RiCN3R+yn/ZqkrADkjtzhguQT1TK9zc1qXvbeABQVFaWasJ3t
4uwrSu7ecCRy7/Kw+EVtH4ZaIaqqquz/lZWVZn5+3pSWltrvetSgpvo4cj8r1yRlBSB35A4XJJ94
Re6Hmp1VUz8OuXuXR8UvavsoLl++bJvzHanr2fni4mLqO3IH5A5csHDm8olqrFtbW4HbvX792j7z
Hh4eTmuWv3btWkbN8k7HNYcbN26kNatLrO7lUfGL2j6K+/fvm99//z3VHO80zTvfkTsgd+CChTOX
T/r7+1Md0vTR9/r6ertMHepu3ryZJtrv37/b/9Whbmpqyv6vHvVBHercvcdXVlZMU1NT2vK3b9+a
np6eVIe427dvpy0Pi1+c7aNQT3c9ctBNjHjz5o19A0A3NH7p0TI9Y3duKJA7IHfggoVTmU86Ozvt
q2TqLS75Suqiubk57VU4/a/lQr3ntVzyvn79uu3I5rcvp/e4mtdV29frdN649PX1WcHqdTd14PMu
D4pf3O3D0v7169e0V+CcDnnOTYx3e3UsVDycwWyQOyB34IIF8skJoJ7wQFkByJ0LFsgn5wg9QgDK
CkDuXLBAPgHyACB34IIF8gmQBwC5AxcskE+APADIHbhggXwC5AFA7lywAOQTIA8AcueCBfIJkAcA
uQMXLJBPgDwAyB24YIF8AuQBQO7ABQvkk0g03r1msXOn25mXPdPj8evXLzvve35+vh12VsPu/vvv
v6nlmtjGOy2tO3wNmesexpc8AMgduGCBfJIAzT2vedrd6a6pqbFj4Wd6PDQbniaWcSav6ejosIJ3
mJiYSPvuRfFRHMgDgNyBCxaOJZ/o99nZWVNcXJwmoO7ubjsRi2qrbW1tadv8/PnT1kY1Q5omhSkv
Lzfv379PLdfkMM5kMZpJbnp6Om17yVHhanvN8KZZ1tzx0Yxsmldd27tnlYsKW5PA3Llz50D6NNNb
V1dXxteN5nx3T2+7t7eXmjhGaFY6zS4XhuKl+FFWAHIHLlg4Frm3trZaeTmzrWlmNQlWv0lkatbW
bGgOVVVVdqpVpyY7ODhobw4c3EJWM3lZWVlqmaZs1frOttrXo0eP0uKjGwdH+M6scnHCVg17dHTU
N921tbUHbiLc/4c1q3vRdK/u9GpOeMlbN0OavU43L16Gh4dt/CgrALkDFywci9zd0hNq2nbXVIVb
on6oJu0g8Y2Pj/uup+lhnbnQHVFqutaw+LjjHha2BL64uOi77ZcvX0xLS0tWrpu//vorbTKa3377
zf4mdNzUUuCdrEbxUvwoKwC5AxcsHIvcvah27K3FuuUt1JQvgT148MAK2x2OatT6rpsEb3O4Nxxn
f2HxiRu2mvm9NyXubSV3Sf4w183m5qYNRy0aQSgOEr73Nz2KoKwA5A5csHAicvcTsBs1fVdUVNim
5k+fPtnmfG84kr86mjU0NJj29nZfkfvFIUruYWH7xdu97crKSqr2nEmzvIT+8OFDs7GxEXm8o25i
KCsAuQMXLByr3NVRTa93BaHnyu7ly8vLgeHPz8+nLVPY3mZ5d+e0OHIPCjuq5i5U21ezedLrRjV2
vQ6ntHrRY4Xt7e20NKmToffGgJo7IHfggoUTk7s6vfX29qY6vem7erU7qCe70zveeZbsDke1evVq
F94OcQpLPcudsPWK2bVr12LLPSxsxWNubi40fXolTk36Sa4b9XK/deuWWV9f913+xx9/2LcLnDSp
86HS5ebbt288cwfkDlywcHJyF52dnbaGrlq1eq87PemFnlurg53EKtmqg5s7HDWb6zm88yqbI2MH
51U4fdRT/sePH7HlHha2eqOr931U+tT7P8l1U1paGtpsrxuGJ0+e2GOl1+Z0Y+RFrQX0lgfkDlyw
QD5JyMzMTFoLw2mirq7O3piQBwC5AxcskE8Soib3hYWFUxUnPbpQvMgDgNyBCxbIJxmg5/D37t07
VXFSfBhbHpA7cMEC+QTIA4DcuWAByCdAHgDkzgUL5BMgDwAgdy5YIJ8AeQCQO3DBAvkEyAOA3IEL
FsgnQB4A5M4Fy0EA8gmQBwC5c8EC+QTIAwDInQsWyCdAHgDkDlywQD4B8gAgd+CCBfIJkAcAuQMX
LJBPgDwAyJ0LFsgnQB4AQO5csEA+AfIAIHfgggXyCZAHALkDFyyQT4A8AMgduGDhnOSThYWFjJad
hviRBwC5AxcsnKp8ot/dn5ycHFNQUGCePn1qtre3jy1+ubm5gfENW3ZS8TvsOTiJNFBWAHJH7nCB
5O5FUm9vbzfPnj07Ffn4NOTxbMThpNNBWQHIHbnDBZa72N/fN/n5+Wm/dXd3m8LCQvt7W1vbgXBG
R0dNUVGRXd7a2mp2dnZibe9tPXDHK2iZbkBKS0sP7GN3d9dUVlbGirOXjx8/2paLS5cu2TCmp6cj
4xd0LHX8dHOkVpCSkhIzNjYWWnMPi2dQvCgrALkjdyCfJM4/brkPDQ2ZkZERK629vT0rq5cvX6aF
U11dbVZXV+06ktXz588TbR8Ur6BlenTQ39+ftmxgYMDuO84+vUigk5OT9v+pqSlTVlYWK35+vyke
vb29dt8bGxumrq4uME1R8QyLF2UFIHfkDuSTWL+vrKxYOan27SBxSz5uvPKbmZlJff/165etWSfZ
Pqncl5aW7D6ccPX36tWr9gYjzj69FBcXm/Hx8VjHKUruNTU1thXBYW5uLjBNUfEMixdlBSB35A7k
E9/fvR81I3d0dNhapLv26F1PzcTucLyC0jZJtk8qd3Hr1i1b6xVv3741TU1NsffpRbVipwWiq6vr
UHJ3p9258QhKU1Q8w+JFWQHIHbkD+ST09/X1dXP37l0zPz9/YL0wKQaF7xZc0u3jyn1iYsKUl5fb
//U8+tOnT7H36cfs7KwNs6GhwXYqzJbcw9IUJ55B8aKsAOSO3IF8Evm7auuq/X748CHtd4lza2sr
NHz3TcG///5rO5Ml2T4TuYsrV67Yxwhqkk8S5zCUliRxWF5eTvvtxo0bac3yi4uLgeEliac3XpQV
gNyRO5BPYv2uGrye+UpYDuq45nQQ00ff6+vr08LRd3Ue0/I///zT3L9/P/b2eXl59lm5I0R3vMKW
CXU+06MEb2e5qH16qaiosD3ThTqwuWvf3ji4O7mpj4JuiNzx0iOCnp6eVIe627dvB8o9Kp5h8aKs
AOSO3IF8Evv3z58/2+fZbjo7O21tXAO6SGZra2tp4bx//9789ttvtgPYH3/8YWvvcbeXmPW7M1iM
O15hy8Tm5qZdJol6CdunFzV9X79+3TaTS6COUP3i4EhW6167ds2u641XX1+ffTVQr7ipR3xYS0BY
PMPiRVkByB25A/mEfEgeAEDuXLBAPiEfkgcAuQMXLFzIfJKNsdeBsgKQO3DBAvkEyAOA3LlggXwC
5AEA5M4FC+QTIA8AcgcuWCCfAHkAkDtwwQL5BMgDgNyBCxbIJ0AeAOTOBQvkEyAPACB3Lli4GPlE
U4o2NjamrTs2NpaVvLazs2OHZw1Dc5V7w9YQrBoCFygrALlfuAvV+wHIpGDXPOFLS0tp69bU1Fgx
H0YOmmFOk8eEbadJVzRJincdxUdxAOQOyB25AyQs2L9+/Wru3LlzYN03b96Yrq6uQ8lB0pa8w7bT
/OTfv3/3XUfxUvwAuQNyv7CCB8ikYH/+/LkZHR31Xbe2ttZOc+oXht/NpXcfnz59Ct23pkQdHBwM
XGd4eNjGD5A7IHfkDpCgYJfAFxcXfdf98uWLaWlpObQc/Lb7559/0loM/NZRvBQ/QO6A3JE7QIKC
PS8vz+zv7weuK7lL8tmU+/b2tn2evr6+Hho/xSs/P5+Th9wBuSN3gCQF+6VLl0LX1TNzp/actFk+
aN+PHz827969ixW/nJwcTh5yB+TOBQuQzZq7UMc6dbDLVs096MbAu55621Nzp6wA5M4FC5Awn6hW
Pjc3F7quXonT63LZfOYeZ51v377xzJ2yAs6T3MPu7PnwyfRDwX4Q9UYfGhqKXFeD2hy33NVaQG95
5A7nRO5kQCBvHV/aZ2Zm7Pvop5G6ujozOztLxiX/w1mXO5kPKOCOP91qcl9YWDhV8dVrcIoXkPfh
jMudjAcUcieT5snJSXPv3r1TFV/Fh7HlyfeA3AHIa6QZyAOA3IFCjjQDeQAAuQOFHGkG8gAgdzIe
UMiRZiAPAHIHoJAjzUAeAOQOQF4jzUAeAOQeSLbe9z2K94ZP27vIFHKkGcgDgNwzynjZGE7UO5tV
GLm5uVlJT7bCCQsz7jHgouZ4kAeAPACnTu7ZDDsqvGxdAEdxIR3l2N4UcqQZyAMAp0rufusECT0s
vKCWge7ublNYWGinn2xra0v93tLSkjaK1sePH83du3djtTD8/PnTNDU12Sk3NWd1eXm5ef/+fVpc
NK52cXGxqamp8Q3THfbu7q559OiRDU9haczwoDQHpcdJg+Kjeb4rKyvN9PQ0hRxpBvIAIPezK3e/
5Zoxa2RkxM55rfmlNTvWy5cv7bK1tTU7JaWWaVrMsrIys7S0FGs/VVVV5u3bt3ZbfQYHB63I3fFo
bW21y7QfvzDd31+8eGHGx8ft/xMTE6aiosJ3vbD0CIldw5GKqakpmyYKOdIM5AFA7lmXe9Tz9qOU
uyavkAjduIUnWQ4MDFhBuqenzORCUm3Zvf3q6mpo3NzfJXNvPP3Wi0qPbjCcmwQKOdIM5AFA7uey
5q6arPfGwi1hR5hFRUVmc3MzUbzV7K4a94MHD8z169cj4xkmd8UzTpqi0qPaun5Tmrq6uijkSDOQ
BwC5nx25B7UEeMPyityPxsZGW3NOIvfR0VG7zfDwsPn06ZNtej8OucdJj2461LTf0NBg2tvbKeRI
M5AHALmfvNyXl5ezVnNXp7Ktra3A9V+/fm2fYUvSSZrlCwoK0sINi3McuV+7di1Ws3xUetzMz8+f
ywIBuQNyBzgDcnd3AltZWbG90DOVu3qb61m3ep+L/v5+09vbm+r4pu/19fV2mWrbN2/eTBPn9+/f
fcPxcuXKlVTv+MXFRdsxLyqe3jC9HerUpC7Ugz+oQ11YeoS2U495oWMa1iJAIUeagTwAyP3I5O5I
SE3OqsFKTpnKXR3jNFiMe8CYzs5OW9PWb7pxcHqvNzc3p70Kp/+1PCgcN1++fLEd2RRvCVWd2KLi
6Q3TvY566ys+Ck/P7+fm5gLDCkqPUJO8ttexVFiO6CnkSPNZINujOJ6nUSGRO5wquQOQ14725jnq
jZSzdLyyPTLkUYw0eVL5kzIWkDsg9wuY5qMcJfKsntuTSDtyB+QOQF47Frm/evXK9hNxHtc4fVwc
wkY99BI2mqLo6Oiw4Wi5+oO4x3tQXNSB1S8uSUeYzDQ8N3FGmgwKX6jfy7Nnz+xjspKSEjuoFHIH
5A5AXjsWuet1T0ey3o6WUaMeegkbTVEdPDVao9PhU2HrRsAdF8k0KC5JRpjMJDwvcUaaDAtfA2A5
HVw3NjZMXV0dcgfkDkBeOx65h42WGDXqoZew0RTVmdP9hon+1wBRceOSdITJpOHFIclIk5o3wp1e
dYRF7oDcAchrxyL3sN/ijOLoJuz1Sr/tomrSYTKOilvS8Pw4zEiT3mOhGxHkDsgdgLx24nKPM+ph
XLn7LUsiy6QjTB5W7ocdaTIqveR7QO4A5LUTkXuSUQ9F2GiKCsvbLO9+HS2pjKPidli5H3akyRs3
bqSlVwNaIXdA7gDktROXe9Soh17CRlPUtuqZ74Sl4Z11MxA3LklGmMwkPC+ZjDTp/k2d8Xp6elId
6m7fvo3cAbnD+eaoRgdD7tmVuwgb9dBL2GiKwnkVTh/1lP/x40fsuCQZYTLT8NxkMtKk97e+vj7b
aVCv66l3P3IH5H4BCl4N/6qCQ71+TyI+Sc5LphP0BP1/VKODIXegnAFA7id60fkNGHIWCoFMbwqO
I08gd6CcAThhuUeNAOXUbNUrVp1npqenYy0TYSNXHVW4SUakChohK2oEL72ao4E09A5tEFGjdgWd
F22nuF++fNkO2BFWA1e8nJHI7t69GziZjd//3rRrsBAvGpSktLTUbG9vU8iRZiAPwFmSe9QIUO6a
rTrpuAeoCFsWNXLVUYWbdEQq77I4I3i1trbaZUHPPeOM2uX3v7Zpb29PxV3T3YZJWj2B19fX7frv
3r0zjx8/ji137//qaOS9iVJ8njx5QiFHmoE8AGdN7n64312V6J2hLL2ELYsaueqowk06IpV3WSYj
eCWNY5BgHVkHxd37v7umrv25+w0klbuGKW1oaEiLs47lt2/fKORIM5AH4CzKPWwEKNWc9V3i6Orq
StsubFnUyFVHFW7SEaniDMqRZCzsOHGM28HNG/eoDnVB8Ywbhl47WlpaSt1YhD12oJAjzUAegFMs
96gRoBz5OzU7NRvHWRZnVK2jCDfpiFR+w2mGrRPnAk4yaleSoTKj4hE0GEncMPQ+8NOnT+3/ehTx
5s0bCjnSDOQBOItyjxoBys38/HzsZUlG1cpmuElHpPIbcSvpCF5ekoza5f5fA3ToWbuDmsTDxOzU
sp14qvPbYeSufatznh4NqDOg3pemkCPNQB6AMyj3qBGgVKtX73XhnU4xbFnUyFVHFW7SEan8OtQl
HcHLS5JRu8I61GmbMDHfuXPHbG5u2vW1v6Qd6vxGB1ON/d69e7bTIIUcaQbyAJxRuUeNAKXmcT2H
V1Oz1nGkG7VMhI1cdVThiiQjUvktSzqClx9xR+3yaxpXvPUan+Ie1tSu5VpX60j03lf2ov73Gx1s
ZmbGrnOY0euQ+//jqEYBzBanPX7IHZA7Ge/coWZxd1P7caCbELXmkNeyk2ZvJ8nTdmyOapRC5A6A
3OH/UGuDOhE678erBcHb0fAo0X7V4uB9Q4G8lnmavb+ftmNDucCxBOQOR4zeVtDrZ6pNaYS6P/74
w0r+uNAzeDXvZ9qR7jznNe8ohnHS7DcCov6qT4daR5zHTt7hj8NGN/QjakTFoLj6xU/9L5xRDzVa
pR7TJNmX3rrRTary799//237m+jx1GHTGTWSZtDIkUmPJfkekDvABZR70JDFSWrujY2NKSl6O4xG
jW7oJc6IimFx8i7XeBfOAFJqRfJOFxu1L3XqVLw/fPhgpa4RDvX9sOmMGknTb+TIpPsg3wNyB4iR
14KEeF4/ceXuHeHQvU7U6IZe4oyomETukrl3/0n25a3Ju18JPUw6/fAODOU9rtnYB2UsIHcAau6x
5B62TtTohmGCc4eRqdz9BnHKdF9h35OmU4SNpBk0YmPSfZDvAbkDXEC5J01zUrknlU8mIypmKvek
+wr7njSdUSNp+qXzKEVOGQvIHZD7BU5zUrknGdnRWT/JiIreESi9yzVgU1CzfNJ9hX1Pms6okTT9
jmvSfZDvAbkDkNdipdk7CmCU3KNGN/QSNaKiu5f6ysqK7XEeNkqhmr01cZP4/PnzgQ51SUZvDPue
NJ1RI2n6Hdek+yDfA3IHIK/FSrN3FMAouYuoERi9hI2o6PRSVxO1RKzRHsNGKdRrkM3NzXYbPdd2
Tyscta8kck+azqiRNIOOf9JjSb4H5A5AXuP6AvIAIHegkCPNQB4A5E7GAwo50gzkAUDuZDygkCPN
QB4A5A5AXiPNQB4A5A5AXuP6AvIAIHegkCPNQB4A5E7GAwo50gzkAUDuZDygkCPNQB4A5A5AXiPN
mbCwsEBmp4yF0yx3jSXd2NiYtu7Y2NihM6+GqtTQjxq/WkNarq+vp5b9+vXLPH361A5jqaEhtfzf
f/9NLddQkRrbGijkznKaj+JYnJbj65405qjLEqGhcd1j2cddflxlCXKHUyf36upqs7S0lLZuTU2N
vVgyzbx9fX1mcHAwNWlDT09P2qQNz58/txNPOMt1IyDBOyg+igMgd9J8Oo+vXzyOoiwRe3t75v79
+4HbhS0/rrIEucOpkvvXr1/NnTt3Dqz75s0b09XVlXHm1SQPqp27cc8Hffny5bSpJXVxemsCipfi
B4juPNTc9f/s7KwpLi5OycbvN9Hd3W0KCwtty1ZbW1vovvzW3d7eNqWlpQekqtnfNBWq+Pnzp63V
qmVN12Z5eXlq5jVnPyMjI3ZGNk08455hzpnf3j3P/VGVJUIVA81qF7Rd1PLjKEuQO5wquasGPTo6
6ruuplXUdJBBBZXfxw/NqawC6MGDB4HxU6GjAs7N8PCwjR8g9/Mi99bWVntT68xO5vfb0NCQlap+
002vmrU1e5tfmGHr6rGXpjl1MzAwYK9FUVVVZd6+fZtqPVNLm/sa1H4kf6cMcGaYC0rzUZYlnz59
Cj3OUcuPoyxB7nCq5K6LTvMj+62raRZbWloOlXm1vTNF5Ldv3wLX++uvv+xc0m6ceZsBuZ8XubsF
F/SbmrbdrVpCLWF+YYatq+Zo1d6d5fp79erVA/tzoxp6VHyD0nzUZUmc7YKWH0dZgtzhVMldTXLe
wsG9ri5IXZiHzbx6pu40B3rZ3Ny0+1HNw43ipZsCQO7nRe5xtlPt2FuL9Uo37rq3bt2yNXuhWrpq
4m70SEA31WpV0/ztSeLrXX4cZUmmcj+OsgS5w6mSu7sg8FtXz7GcO95Mm+WFxO1u0nP//vDhQ7Ox
seG7nd82gNzPs9z9rsmgbaLWnZiYsM/ShW6uneZroSb0iooK22St3/VY4DByP46yJFO5H0dZgtzh
TNXchTrDqFNMksyrZ3duYeuZelFR0YEau54LLi8vB94QUHNH7hdN7pKw+qnE2VfUukId4vSsXU3y
bvSaqntbXYdHWXPPtCzJhtyPoyxB7nCq5K476bm5udB11eNWz/aSZF41w+tCdjrr/Pnnn/bjoJ6r
ajJ0v/vuRc/oeeaO3C+a3NUJrre3N3Xt6Lv7NVL3NlHrCnWwKykpSeuU50jf6R3vPJNOEl/JXM/k
deN+lGVJNuR+HGUJcodTJXf1IFWP26h11Qs3SebVnbJ6Aev1Nt0xS/Zu1NEnqilOd/j0lkfuF03u
orOz09asdf3oObnTk95vm7B1hVrItMz76EvPv9X5Ts3Vap4fHx9PFF/dLChc5xXWoypLsiH34yhL
kDucKrnPzMwcuNM/LdTV1dkOP4DcSfPp56KXJeQBOFVyF2omO23jRKuZUPECREeazw4XuSwhD8Cp
k7sGp7h3796pOgCKD2PLIzrSfLa4yGUJeQBOndwByGukGcgDgNwByGtcX0AeAOQOFHKkGcgDgNzJ
eEAhR5qBPADInYwHFHKkGcgDgNwByGukGcgDgNwByGukGcgDgNyBQo40A3kAyCdkPKCQI81AHgDk
TsYDCjnSDOQBQO4AFHKkGcgDgNwByGukGcgDgNyBQo40A3kA4AjkTuYDCjjSDpx7OIdyJxMCBRzH
ADjncA7l7mRGPnyy/QGuL/I9wAnKHbgrBwAA5I7cAQAAkDtyBwAAQO7IHQAAkDsgdwAAQO6A3AEA
ALkjdwAAAOSO3AEAAJA7cgcAAOQOyB0AAJA7IHcAAEDuyJ2DAAAAyB25AwAAIHfkDgAAyB2QOwAA
IHdA7gAAgNwBuQMAAHJH7gAAAMgduQMAAHIH5A4AAMgdkDsAACB3QO4AAIDckTsAAAByR+4AAIDc
AbkDAAByB+QOAADIHZA7AAAgd+QOAACA3JE7AAAgd0DuAACA3AG5AwAAcgfkDgAAyP08St37AQAA
QO7IHQAAALmfVsEDAAAgd+QOAACA3JE7AAAgd0DuAACA3CG54AEAAJA7cgcAADj9cvd7NYzP+f0A
AMA5lzuFPS0WAABwjuROIY/gAQDgHMmdwh3IAwAAyB2QOwAAIHdA7gAAyJ2CHcgDAADInYIdyAMA
AMidgh3IAwAAyB2QOwAAIHezsLDA2UbuAADI/aQLdr/hSi9dupTRPnJzc7Maz6OSUbbCPWw4x709
cgcAuKA19w8fPpjOzs4Tk+ZZEhByBwBA7qdeRPv7+6aqqspsb28HrvPx40eTk5Nja/eVlZVmenra
twUgaJ/u37S/Z8+emYKCAlNSUmLGxsZCa+7d3d2msLDQ5Ofnm7a2tljxitM6MDIyYq5cuWK3VRiT
k5Op5bu7u+bRo0cmLy/PlJeXm5mZmditDEnSGpW+ONsjdwAA5H6AoaGhyFq7W35TU1OmrKwscB9R
whsYGDC9vb1WXBsbG6auri5QmIqbJKx19/b2rNxevnwZK15Rcm9qajKrq6v2u8JQWA4vXrww4+Pj
9v+JiQlTUVGRkdyj0hqVvqjtkTsAAHL3RbX25eXl0HWKi4tTsovaR5TwampqbM3YYW5uLlCY1dXV
Vmxu3AIPi1eU3B2x+y2XzL37zUTuUWmNSl/U9sgdAAC5H2BpacnU1tZGhqNascKSjLq6ug4ld3cN
WUhuQcLUumEd/8LidRgpe+OYrXC8aY1KX9T2yB0AALkf4NWrV6ajoyNWWLOzs7aJuqGhwbS3t2dN
7mHCjNODPyhep1HuSdMXtT1yBwBA7ge4f/++FWMS5ufnQwXn/a4mf/dvN27cSGtqXlxcDAxPneS2
trYyitdhpHzt2rWMmuWTpjUqfVHbI3cAAOR+AD3fXVtbiwxHz6DVM114O5+pR7meXzsScndyW1lZ
sR3X3PF4+/at6enpSXUSu337dqAw+/v7Ux3K9NH3+vr6WPE6jNzVoU5N/uLz58+BHeoOm9ao9EVt
j9wBAJD7ASSnoBqqGzV9X79+PfXamCNUod7dGsjGGczGkazWVQ1Y63rj0dfXZ4qKiuwrYOoxHiZe
9eTXq2AKX/J034yExeswct/Z2THNzc02TIWvjmx+6x02rVHpi7M9cgcAQO5w0TIieQAAALkDcgcA
AOQOyB0AALlTsAN5AAAAuVOwA3kAAAC5U7ADeQAAALkDcgcAAOQOyB0AALlTsAN5AAAAuVOwG7Ow
sHCk6yN3AAA403I/zQV+0DCxzvC2cfGuf1Elh9wBAKi5n5sbEqTGcQAAuLA1d/0/MjJirly5kpqA
xZnpLAjNAa/JToqLi83o6GiiSVl+/vxpJ0jRbHLaV3l5uXn//n1ozV1/3Z+ocPzW19/t7W1TWlpq
J4ZxoxntNP2qQ3d3t52oJT8/37S1tSF3AAA4e3KXJDVtq4iaOnVgYCA1DalmMKupqUkk96qqKjuV
qTPN6eDgoL1JCJO7X7hJwnF/f/r0qZ1a1ZsmCV1o5jXd7CjMvb09MzY2Zme+Q+4AAHCm5O6IPY4Q
qqur02q+MzMzieTuh1oMkso9STju70tLS7b27kx1q79Xr15NHQOlzzsNrua9R+4AAHCm5J5ECN5a
vUSYNDzNw/7ixQvz4MEDO196HKH7hRs3HO/3W7du2dq5UO1fLRfu9Hmb9d03DcgdAAC5n3u5Jw1P
z+grKirM8PCw+fTpk23az0TuScLxfp+YmLDP6IWetWt7v9r/uciIyB0AALlHCeHmzZvm33//TX1f
XFwMDW95eTntN3XE29raClweV+5JwvH7rg6EetauJnk3kr07XOQOAADnXu7v3r2zveXVHL+xsWFu
376dtr67t/3Kyopt8nYvl1SdXu26MaitrY0ldPWK13Nx9WyPE453fW+a1EmupKTkQGc5dbbr7e1N
ddTT9/r6euQOAADnV+5CPcrVM/23336zgnWv7/S2V/P2tWvXzMePH9OWf/nyxXZQ0zpqVh8fH48l
d0lYA9M4g9NEheNd35umzc1Nu0w3KF46Oztty4CW6+ZETf7IHQAALtQgNggEuQMAIHfkDsgdAAC5
n+aCPem474DcAQCQOwU7kAcAAJA7BTuQBwAAkDsgdwAAQO6A3AEAkDsFO5AHAACQOwU7kAcAAJD7
CRXsCwsLnHnkDgCA3M9Twe593/0o94+0OE4AAMj9BPaHWJA7AAByP6aCXZO5OJO7aIrT6elp8+PH
D1NVVXVg3b29PVNaWmq2t7dteCMjI3ZGNm3rngFOy9wf57dXr175ru/Q3d1tCgsLTX5+vmlra4uM
p1/awtZD7sgdAOBCyN0t2ampKTu7mtD0rV4xSuZPnjxJhadZ0jSVqnBmgAuruTc2Ngaur9nlFL6m
VtVNxNjYWNoUrEHx9O4rbD3kjtwBAC6E3DVdq6ZI9TIxMWEaGhrSfqupqTHfvn1LheeI2m8ffnIP
W7+6utqK3Y1bzEHx9IYTth5yR+4AABdC7qrdapnk2tXVlbZMTehLS0v2/7m5OSv3sPCi5B62vmrc
3uZ8Na3Hiac7nLD1kDtyBwC4EHIXs7OzqZp6e3t76veenh7z9OlT+/+jR4/MmzdvjkzubpEnjac3
7KD1kDtyBwC4MHJ3mJ+fT1tvY2PD5OXlmfX1ddvRbWdn58jkrs5vW1tbsdLijWdQ2rzrIXeOBQDA
hZB7RUWF7WEuvJ3cnBr7vXv3TGtrayJZ66ZAz9h3d3djrd/f3296e3vtc3d99L2+vj5WPN3hRKUH
uQMAwLmXu5qwr1+/nno9zRGjw8zMjN3WO+JclKzV010D2TiD2UStLzo7O01BQYHdRj3x19bWYsXT
HU5UepA7AACce7lHIcGqYx0gdwAAOAdyV/O4atP0OkfuAABwTuSu5+Z37txJ60gHyB0AAJjyFZA7
AAByp2AH8gAAAHKnYAfyAAAAcgfkDgAAyB2QOwAAIHdA7gAAyJ2CHcgDAADInYIdyAMAAMgdkDsA
ACB3QO4AAIDcAbkDACB3CnYgDwAAIHcKdiAPAABcTLlTuCN2AAA4h3KnkEfsAABwDuXuFPZ8Ls4H
AAAugNypwQIAACB35A4AAIDckTsAACB3QO4AAIDcAbkDAAByR+4AAADIHbkDAAAgd+QOAADIHZA7
AAAgd0DuAACA3JE7AAAAckfuAAAAyB25AwAAcgfkDgAAyB2QOwAAIHdOBHIHAADkjtwBAACQO3IH
AADkDsgdAACQOyB3AABA7oDcAQAAuSN3AAAA5I7cAQAAuQNyBwAA5A7IHQAAkDsgdwAAQO7IHQAA
ALkjdwAAQO6A3AEAALkDcgcAAOQOyB0AAJA7cgcAAEDup13q3g8AAAByR+4AAADI/bQKHgAAALkj
dwAAAOSO3AEAALkDcgcAAOQOyQUPAACA3JE7AADA6Ze736thfM7vBwAAzrncKexpsQAAgHMkdwp5
BA8AAOdI7hTuQB4AAEDugNwBAAC5A3IHAEDuFOxAHgAAQO4U7EAeAABA7hTsQB4AAEDugNwBAAC5
m4WFBc42cgcAQO4nXbD7DVd66dKljPaRm5ub1XgelYyyFe5hwznu7ZE7AMAFrbl/+PDBdHZ2npg0
z5KAkDsAAHI/9SLa3983VVVVZnt7O3Cdjx8/mpycHFu7r6ysNNPT074tAEH7dP+m/T179swUFBSY
kpISMzY2Flpz7+7uNoWFhSY/P9+0tbXFilec1oGRkRFz5coVu63CmJycTC3f3d01jx49Mnl5eaa8
vNzMzMzEbmVIktao9MXZHrkDACD3AwwNDUXW2t3ym5qaMmVlZYH7iBLewMCA6e3tteLa2NgwdXV1
gcJU3CRhrbu3t2fl9vLly1jxipJ7U1OTWV1dtd8VhsJyePHihRkfH7f/T0xMmIqKiozkHpXWqPRF
bY/cAQCQuy+qtS8vL4euU1xcnJJd1D6ihFdTU2Nrxg5zc3OBwqyurrZic+MWeFi8ouTuiN1vuWTu
3W8mco9Ka1T6orZH7gAAyP0AS0tLpra2NjIc1YoVlmTU1dV1KLm7a8hCcgsSptYN6/gXFq/DSNkb
x2yF401rVPqitkfuAADI/QCvXr0yHR0dscKanZ21TdQNDQ2mvb09a3IPE2acHvxB8TqNck+avqjt
kTsAAHI/wP37960YkzA/Px8qOO93Nfm7f7tx40ZaU/P/1975g8TRhHG4DhJCQCQECUEQEQsRwSKE
cEjAwsIqjYWkEiwkXGEnEo7jmiAhWARBxEIkCEHCkSIIIhIkhSAiYiGCWIhICBwWIhbz8Zt8c9/c
urd/NJdPz+eBI547M/snyzw7M6/77uzsVG1PQXKlUulKx3UdKbe2tl5pWj7tucadX1x95A4AgNwv
ofXdo6Oj2Ha0Bq3IdBEMPlNEudavnYT8ILfDw0MbuOYfx/z8vMnn8+Ugsd7e3qrCnJycLAeU6aPv
mUwm0XFdR+4KqNOUv1hZWakaUHfdc407v7j6yB0AALlfQnKqNkL10dR3R0dH+c/GnFCForv1Ihv3
MhsnWZXVCFhlg8fx7t0709jYaP8ETBHjUeJVJL/+FEztS57+w0jUcV1H7mdnZ+bVq1e2TbWvQLaw
ctc917jzS1IfuQMAIHe4azci9wAAAHIH5A4AAMgdkDsAAHKnYwfuAQAA5E7HDtwDAADInY4duAcA
AJA7IHcAAEDugNwBAJA7HTtwDwAAIHc69v/Y3t6+0rY/UR65AwAg9xvbsd/mDt+95jbsXILbrtMW
cgcAAEbuN+CceO86cgcAYOT+78+zs7PmyZMn5QQsLtNZNZQDXslOmpqazNzcXKqkLPv7+zZBirLJ
aV9tbW1maWkp0fFom//x2w7bFrWvam2dnp6a5uZmmzzGR1nvlKLVkcvlbDKXhoYGk81mkTsAAHK/
WXKXAJW2VcSlTn3//n05DakymHV3d6eSe2dnp01l6tKcTk1N2YeEpMcTlT8+uC3JvsLaGhkZselX
g+ctoQtlZ9MDiNq8uLgwCwsLNjsecgcAQO43Ru5OpEmE0NXVVTGqXV9fTyX3MDRCT3o8aeSeZF9h
be3u7trRu0uHq3+fPn1aPi5dg2Cq3JaWFuQOAIDcb47c0wghOKqX5NK2pzzsExMTZnBw0OZLT1M/
rdzT7Mv//uLFCzs6Fxr9azbBvwbBaX3/oQG5AwAg91st97TtaY2+vb3dzMzMmOXlZTu1Xyu5p92X
/71YLNo1eqG1dtUPG/3f+BsRuQMAIPc4ITx79sz8+vWr/H1nZyeyvYODg4rfKRCvVCpV3f4n5Z52
X8HvCurTWrum5H0ke79d5A4AgNxvtdw/f/5so+U1HX9ycmJ6e3sryvvR7YeHh3Y6298uYbqIdT0Y
9PT0pDoeRb5r7VvR63Hb4vYV1ZZQkNzjx48vBcsp2K5QKJQD9fQ9k8kgdwAA5H475S4ULa6o80eP
Hll5+uVddLumrltbW83Xr18rtq+trdngM5XRlPni4mKq45Fo9fIZ9wKaqG1x+4pqS/z8+dNu00NM
kPHxcTszoO16gNGUP3IHAEDuddOxI5AbfCPyfwMAgNwRCHIHAADknvqd7oDcAQCQOx07cA8AACB3
OnbgHgAAQO6A3AEAALkDcgcAQO507MA9AACA3OnYgXsAAAC5/08d+/b2Nv/zyB0AALnXU8ce/Hv3
Wu4faXGdAACQ+/+wP8SC3AEAkPtf6tiVzMUld1H60tXVVbO3t2c6Ozsvlb24uDDNzc3m9PTUtjc7
O2uzramunwFO2/yP+92HDx9CyztyuZx58OCBaWhoMNlsNvY4w84tqhxyR+4AAHdC7r5kv337ZjOn
CaVvDYpRMh8eHi63pwxoSpMqXAa4qJF7f39/1fLKLqf2lTZVDxELCwsV6VWrHWdwX1HlkDtyBwC4
E3JXulalPw1SLBZNX19fxe+6u7vN5uZmuT0n6rB9hMk9qnxXV5cVu48v5mrHGWwnqhxyR+4AAHdC
7hrdapvk+vbt24ptmkLf3d21P29sbFi5R7UXJ/eo8hpxB6fzNbWe5Dj9dqLKIXfkDgBwJ+Qufvz4
UR6pj42NlX+fz+fNyMiI/XloaMhMT0/XTO6+yNMeZ7DtauWQO3IHALgzcndsbW1VlDs5OTH37t0z
x8fHNtDt7OysZnJX8FupVEp0LsHjrHZuwXLInWsBAHAn5N7e3m4jzEUwyM2N2AcGBszo6GgqWeuh
QGvs5+fnicpPTk6aQqFg19310fdMJpPoOP124s4HuQMAQN3LXVPYHR0d5T9Pc2J0rK+v27rBN87F
yVqR7nqRjXuZTVx5MT4+bu7fv2/rKBL/6Ogo0XH67cSdD3IHAIC6l3scEqwC6wC5AwBAHchd0+Ma
TRN1jtwBAKBO5K5185cvX1YE0gFyBwAAUr4CcgcAQO507MA9AACA3OnYgXsAAAC5A3IHAADkDsgd
AACQOyB3AADkXmcde/DNdoDcAQCQ+1/o2JUmtb+/vyb7da+frXfpJW1Dr9VdWVlB7gAAyL22Hbty
n7u87XdRKH/zGHWdu7u7kTsAAHKvXcf+/ft3+xa6YNmZmRnT2NhoHj58aD59+mSztCmpi5KxKNua
Ty6XsylhGxoaTDabrWjH/4j9/X07etXb79RWW1ubWVpaijz2uDpqe3Z21r4D3yWM8Y8xSf29vT3T
2dl5ad8XFxemubnZnJ6e2iQ0qq99KEXt6upq6PWNKid0vXXdkTsAAHKvScf+5s0bMzc3d6ns69ev
rdi+fPlipT48PGy/B9Oofvz40YpV76HX9oWFBZsRrtp+JdD5+flyatepqSnT1NQUeexxdbQPyVsp
ZkXwGJPUF729vZdErHPTuQv/oUFLGS0tLaHnGVVO6MFJ1x25AwAg95p07D09PWZnZ+dSWSdK971U
KoW2pSl9CdOnmvSqoRFuWvw6weNNst9gfVEsFk1fX19FOU2hb25u2p/1QLC4uBh7faPKCV1vXXfk
DgCA3GvSsWuqOijnYNmo7xqlBqffw8Tpo5zrExMTZnBw0OZeTyKdqDpJcsUnra+pfRd/sLGxUbE+
rlG4yuqBJpgpz28jqpzQ9dYSBnIHAEDuNenYw0bNaeQeN+oO1tUSQHt7u52aXl5etvniXZmwNfq4
OknknqZ+Pp83IyMj9uehoSEzPT196SHBjfDHxsYiHybCyvkPRcgdAAC538iRuwLG/Cn7uP1q/d4v
f3BwECuduDpxck9T/+TkxF6T4+NjGyRYLd3t1tZW7DGElROKTWDkDgCA3GvWsWvtV9PPV5W7ougL
hUI5WE3fM5lMxcOD1sPPz8/td017u0h1t/YcJ524OnFyT1tfI/aBgQEzOjpa8XuN/hUJL4JBe34b
UeWE1vBZcwcAQO4169gVta2I96vKXYyPj9vRsV5Yo6h1TXs7FDmv37uX2aytrdmAOwlPElTgWZx0
4urEyT1t/fX1dfu74Nv1NNWu9Xr353ZO4ME2osoJTfUTLQ8AgNxr1rFLZP5IG4x9ONFov1Y8f/7c
PgAgdwAA5F6zjl1R3bwD/jdaWtBMRFiU+59AywK63jftHgAAgDqTu9aFtcYMv2ME9Aa5aoF010XX
mXfLAwAgdzp24B4AAEDudOzAPQAAgNwBuQMAAHIH5A4AgNzp2IF7AAAAudOxA/cAAAByp2MH7gEA
AOQOyB0AAJA7IHcAAOROxw7cAwAAyJ2OHbgHAACQOx07cA8AACB3QO4AAHAb5U7njtgBAKAO5U4n
j9gBAKAO5e46ez535wMAAH+efwAA4TH88L1xDQAAAABJRU5ErkJggg==
</FILE>
</FIGURE>
<FIGURE FILENAME="Flowchart.png" FILE_TYPE="PNG" ID="FIG-10" MODIFIED="2020-07-05 16:17:54 +0800" MODIFIED_BY="[Empty name]" NO="10" SHORT_VERSION_FIGURE="YES" TYPE="OTHER">
<CAPTION>
<P>Study flow diagram.</P>
</CAPTION>
<FILE>iVBORw0KGgoAAAANSUhEUgAAAfcAAANSCAYAAAB4O4dTAABoI0lEQVR42uy9D0Rf7eP//2aSJBnJ
LZmJSfZJEpnJZEYmmY+JzMzc3sZMJrfELZMkI8lkMpLcJreYmUwyJjPJLSZJZkaSJLlJJkmu3+95
+ZzX97xO5++rV/8fD17q9TrnXOe6zrnO9TjXda5zXf8xLv7zn//w4XPhPgAA543/uMUOcCEvAvI+
AJxHuVO4AYLnGgCAc1WmUagBIHgAQO4AyB0AALkDIHcAAOQOgNwBAJA7AHIHAEDuAMgdAJA7AHIH
AEDuESwsLHAmTukxuUjnBrkDwIWQe0dHhykoKDB5eXmmubnZrK+vpxWE3s+lS5cyikRubm5WC+aj
KqSjws3mfr3HxB32x48fTU5Ojqmurs7KfsO2D4vHeZMycgeAcy/3vr4+Mzg4aPb39+2np6fH1NfX
Bwb04cMH09nZeWKF6mkomLMZh7CwJPbJyclj2Zd3GXIHADjDci8rKzO/fv06IBU/JP+qqiqzvb0d
uCOntqnafWVlpZmenvZtAQgqZN2/aX/Pnj2zrQolJSVmbGwstObe3d1tCgsLTX5+vmlra4sVr6jC
PyoOUfvVuiMjI+bKlSt2325hhx2TOMcrbL9x4h3UOuP89urVK994O8tnZ2dNcXGxqampSWsFUnzU
CqSbxNXV1VCp+qVJcb58+bK96fSe77A4IXcAQO4+bG1t2cL1wYMHvsuHhoYia+3uAndqasrePCSp
Hbp/GxgYML29vVZUGxsbpq6uLlDuipskqnX39vaszF6+fBkrXoeJQ9R+tW5TU1NKcoqD++Yp7JiE
LYvab1S849TcGxsbQ+Pd2tpqw19bW7O/9ff3p7UCKY6PHj2Kfb6Vnvb29lScb968eeB4hMUJuQMA
cvfQ0tJia1z6fPv2zXcd1dqXl5dDw1FNbnx8PLZAwtZRjXB3dzf1fW5uLlB+ei4tKXhbJeLE6zBx
iNqv1nXXXpMIPGxZ1H6j4h3n3ETF27v8+vXrafvU/0VFRbHP940bN9L6e/id77A4IXcAQO4BqFlV
zdZelpaWTG1tbeT2qhVrX5JPV1fXoeTurZVJZkHy07phHf/C4nWYOETtNyqNmco9ar9R8T7sjZff
cr+OlmGtFN7fvJ36ws43cgcASCB3NfH6NXXqWafEHwc9i52YmDANDQ22mTVbcg8TTJwe/EHxOkwc
ovZ7VHKP2m9UvI9C7knO12Fv5pA7AECI3NVcreebDt6mVIf79+9bMSZhfn4+tqyEmvy9zbTuZt7F
xcXA8NTaoD4DmcQrrPCPikPUfo9K7lH7jYr3UchdcfI2y7tr41HnWy1D7ryox0PIHQAgA7mrNq5m
aqcT1J9//mk/XvQ81+k4FUZFRYXtmS68HZ7Ug1rPTB0BuDu5rays2I5n7ni+ffvWvprndLC6fft2
YGGvzlxOBzJ99N39Sl9YvMIK/6g4RO03SkjeYxJX7lH7jYq3l7B4xJW74qAWHidOr1+/NteuXUur
mYedb2+HOqUHuQMAZCB3NcOr17NqWOpMF9T0roLZ24HLDzV9q2OV86qSI1Sh3tzaj1ObcySrdSUB
reuNp97DV0uCXvlS7+uwwl49+fUalcKXONw3I2Hxiir8w+IQtd8oIXmPSZKWjrD9xom3m7B4xJW7
c7PodMxUT/kfP36klsU537ohUXz1+p7iHFbzR+4AgNwp0OCMsbOzY0pLS4/iYuDgAgByBzgO1Mqg
fh3Ou/tqBQjr+IjcAQC5U6DBKefTp0/2/Xw1xWuEuj/++MNKHrkDACB3AOQOAMgdALkDACB3AOQO
AIDcAZA7AAByB0DuAADIHQC5AwByPyQLCwscXUDuAACnXe5J1vVO00nBejTC4bghdwCAY5N70oKS
gpXjwrEGADhiuWuoz2fPntkJSDRZx9jYWFrh9/PnTzspiWYN06Qf5eXl5v3796lC0v2JWt/ZRrOP
aVIRrXP37l0zNzcXa39Ck404k49oitHp6em09HR3d9uJRzRxSVtbW+hBOUxYcdKpyWo0pa5GXROa
cc1Jt9afmZlJW18zql25ciU1uY0zg5pXSPpfM6gFrevEXedUI70NDg4iNOQOABdJ7gMDA6mpQzXN
Zl1dXVrhV1VVZacPdabxlCgkrKCCMs76mmt8fX3dLn/37p15/Phx7O3dIpuamrJT0TpoFjFJzxmb
XDcqmu0siMOEFSedmm1Py5zZ2l68eGHGx8ft/xpDXdPQutdvbGy0Nz7COy2tV+66sQha1zt16s2b
NxEacgeAiyR31SqdObyFatFRhZ9qi0kKSu/67pq6BFRdXR17ewnUEaQXheOdltYtbC/ZDMsvnY58
HSTzoGlz/dYPmmI1al3n5inJOUXuAADnSO7uGp8jW++6al5WrfPBgwd2TvSoeb2Tru+NQ9j2qmHr
u+Tb1dV1IBzvowK3cL0cNqzDpjNKOGFyD1vX28nR75widwCACyR3b+E3Ojpqa5zDw8N21i41MYeJ
Jun6XhlFbe9IVc3aDQ0NaVOChok8iEzDyiSdxyX3ODdsyB0A4BzLXU247mb5xcXFtMJPnbK2trZS
35eXl0NFE2f9paWl1Hftu7S0NPb2bubn59OWqVOce9skJA0r6XER165dC22Wz5bca2tr7bN2h2/f
viE05A4AF0nu6hTW09OT6nx1+/bttMJPPbKdXuASv8ThXq6e33r+69wgRK2v/+/cuWM2NzftPtWZ
z92hLmp71ZbVy114O5L19/enOgfqo+/19fWBB+UwYcVJpxc14etRgPj8+fOBDnXZkru3Q53ijdCQ
OwBcILmLvr4+U1RUZF/7Ui9x97pfvnyxHckkPslIHdDcy9WDXM3qTtN61Pr6X/vQvrSNRO/uHBa1
vZrR9XzbeQXMkbNDZ2enrVUrbPUod3qq+3GYsOKk08vOzo5pbm6222i/7o6F2ZS70A2bjrFeb9Tx
TjrYEHIHADjjcofzjW4q3I8+uBi4FgAAucMZQ60w6iTovKPf0dGR1lmQi4FrAQCQO5wx1Htf4xeo
KV4j1P3xxx9W8oDcAQC5AyB3AADkDoDcAQCQOwByBwBA7gDIHQAAuQMgdwBA7gDIHQAAuQMgdwAA
5A6A3AEAkDsAcgcAQO4AyB0AkDsAcgcAQO4AyB0AALkDIHcAAOQOgNwBAJA7AHIHAOQOgNwBAJD7
BWFhYYGDgNwBAE6/3PW787l06ZLJy8szzc3NZmNj48wUlmH7X19fN//7v/9rcnNzM0qbG4WRzbgi
GeQOAHBkcnezv79v3r17Z1paWs6F3G/fvm3+/vtvmy599P+dO3dOTAqIBbkDABy73P1qqX7reGug
q6ur5tGjR7Z2fPfuXTM3N5e2fHh42BQVFZnLly9bwfb395uCggKTk5NjJicn08Lu7u42hYWFJj8/
37S1tR24+Xj27JndtqSkxIyNjYUW1go/zm8OHz9+tMvVilFZWWmmp6cPtHA4+4s6LlFx9W4flu6g
eAFyBwDkHqugk5QkmCRyv3Hjhm0Cd2r+jx8/Tluu73t7e+bDhw9Wdk+ePLHfJXa3bIeGhszIyIgN
R8slxJcvX6aWDwwMmN7eXrtczet1dXWxau4O4+Pj5tatW6E3A87NxtTUlCkrKws8DlHHJSqu7v+j
0h0WL0DuAIDcQws6yWVwcNDWOJPI3V1TVxjV1dUHavbu71tbW75haTtt78YtspqaGrO7u5v6rv2G
FdZLS0u2tcCpcet//RZEcXGxvQGIc6yijktUXJOkOyxegNwBALkfKOjcH8nv6dOnZnt7O5Hc/WrA
caXo/q7tvHFSU7RfuM6NRFhh3dTUZB8BOM/c+/r6zP379wPXV61Y4Um2XV1dh5J7VFyTpDssXoDc
AQC5Jy7oMpF72DP7sO9uofnh97w8LA2Kh7tGrP/VLyCM2dlZMzExYRoaGkx7e3vW5B523KLSHRYv
QO4AgNwPLffl5eUDknI3daspurS0NCO5q7OYu8nei57tu5u6FxcXQ9PgFbm3P0EY8/PzoTcxUccl
Kq5J0h0WL0DuAIDcExd07s5cKysrtqnbKym9Xra5uWnlqU5k3g51ceWuJnSnE5o++l5fX59a/vbt
W9PT05PqpKYOc2FpaG1ttT311UlN26iTm7s/gZeKigrbM114O/vpRkF9BxxhRx2XqLgmSXdYvAC5
AwByT1zQOTJR0/G1a9esZLySUm9vvcalZnCJ3tuBLq7cRWdnp+1Rr7AkzLW1tbTlem6u1+q0P+03
LA07OztW8ApLH4ldvwWhpu/r16/btCrNjlCFeq874cQ5LlFxTZLusHgBcgcA5A6A3AEAkDsAcgcA
QO4AyB0AALkDIHcAAOQOgNwBALkDcDFwLQAAcgdA7gAAyB0AuQMAIHcA5A4AgNwBkDsAIHcAQO4A
gNwBkDsAAHIHQO4AAMgdALkDACB3AOQOAJRnFGgAyB0AkDsAcgcAQO4AyB0AALkDIHcAAOQOJ8nC
wgJyBwA47XLf3Nw0bW1tpri42OTk5Jjr16+bsbGxC1WYRsXRvfw0p2dnZ8dcu3bNN/7ez6VLlzLa
R25ublaP93EfT+QOAOde7tvb26ampsaMjIyY3d1d+9s///xjrl69akZHR5H7GUrP3t6euX//fqz4
ffjwwXR2dp7Y+TzJY4jcAeDcy/3Fixemv7//wO8SvKTvpqOjw+Tn55u8vDxTX19vVldXU8t0Y/Do
0SO7rLy83MzMzKQVpq9evTJXrlyxtUW1DkxOTqYtn52dtS0Hzj5//vxpmpqabHhaX2G+f/8+bRvd
kASFKbq7u01hYaGNs1omsllzV9qd9N69e9fMzc0dOj3ONv/zP/9jqqqqfOVdWlpqb8j80DlZWVmJ
TMv+/r4NPygc8fHjRxtPHdvKykozPT3t2wIQdOzcv2l/z549MwUFBaakpMS2CoXV3MPOW1C8kDsA
IHcXFRUVVghR6AZgcHDQFtT6DA0NWbm5bxLGx8ft/xMTEzZcd2Ha2NiYuhmQhFVAu5e3trbacNfW
1uxvks/bt29T+9O+JT73NpJlUJiKn+SvbSVFCeXly5dZk/uNGzfM+vq6Df/du3fm8ePHh06Pe5vb
t28fEJfS8+TJk8A4fvr0KVZadGyiau3um6WpqSlTVlYWeKyi5D4wMGB6e3tt2jY2NkxdXV2g3KPO
W1i8kDsAIHdXYRkHPYd3mu2dmnpRUVHaTYIK5KDC1F3LD6oJR+F+RhwVZnV19YH4hIkgqdzdNXXt
R/vLZnp0g9TQ0JC2vloBvn37dmh56UZjeXk5dB3deDg3a1HhR8ld8XbnHR27ILlHnbeweCF3AEDu
/4eaiePg1/nKfWMQdpMQVfgHxU3N1GoRePDggb25iNrG/Zvik6QD2WE71HlbIrKRHj1yWFpaSgnR
+5gkk7QovNra2sgwVCtWOJJtV1fXoeTuzRuSd1Dao85bWLyQOwAgd1ctTk2lXtQk6n4m7CfvsAL8
sHJXZz61BgwPD9vmZjVVJ5F70p7gh5W7uwd5ttLT09Njnj59av/XI5A3b94cOi3q+6C+E3HQzYjT
gtDe3p41uYcdzzjnLSheyB0AkPv/odqPnnF6+euvv8zNmzdT39V5ydss7xaaXr8Ka5ZPKkt1vtra
2kp9VzNyErkrvu7tsy13p0btHAt1dMt2enTTpZYVPdtXBzO95nbYtKg3vcSYhPn5+dC4er9706b+
Ce68s7i4GBhekvPmjRdyBwDk/n/8+++/ton49evX5tevX6kOYpcvXzZfvnxJracOdar1OR3CtL77
fWo1N6vJVHz+/PlAh7qkcleTtNNyIBmoKTmJ3BVfpxOXPvqu3uTZkvudO3fs+AAKW/vxdqjLRnqc
Gvu9e/dsZ7tsyEvPr51OfmHo/KlnuvB2VtQNh/oHOMJ2d3JT50x1dHTHQR0J1QrhdKhTZ8GgtEed
t7B4IXcAQO4uVCA/fPjQvnqkZlE925WgvTivwukj6fz48SO1TLXK5ubm1CA43lfDkspdNxYSkcJT
ga5OVEnkLtQjXDVmtTBIOGFS8xvkJeh1L/2vXt2qTStsid7dGS5b6RF6pVDLkowKF3autf+gFhY3
avrWeXReM3SEKtR7Xel2Wm4cyWpd3fBpXW8c+vr6bAdMHTMdu7C0h523sHghdwBA7nAmkNhU64es
XgwcBABA7nAyqIatWmymvcIBuQMAcodThp5tq8k/bkc6QO4AgNwBkDsAAHIHQO4AAMgdALkDACB3
AOQOAIDcAZA7ACB3AOQOAIDcAZA7AAByB0DuAADIHQC5AwAgdwDkDgDIHQC5AwAgdwDkDgCA3AGQ
OwAAcgdA7gAAyB0AuQMAcgdA7gAAyB0iWVhY4CAgdwCA0yF3/R70OS8F587Ojrl27dqB33/9+mWe
Pn1q8vPzTW5urmlubjb//vtvRvvQ9tmUDgJC7gAAh5L7eS449/b2zP37933j9fz5c/P69Wuzv79v
Px0dHVbwJ5VupIPcAQCOTe5aZ3h42BQVFZnLly+bv//+2/T395uCggKTk5NjJicn09ZdXV01jx49
Mnl5eebu3btmbm4utfznz5+mqanJLtO25eXl5v3796nlHz9+tL9funTJVFZWmunp6bS4dHd3m8LC
Qlvbbmtri4x7fX29WVlZ8U2n0iKpu28EwmrgQXHza/Hw25/7N+332bNn9hiWlJSYsbGx0Jp7WLqj
jhkgdwBA7r7rPH782Mrvw4cPVkhPnjyx3yV2icW97o0bN8z6+roV2Lt37+y2DlVVVebt27ep2vLg
4KApLi5OLXffLExNTZmysrLUsqGhITMyMmK3074lxJcvX4bG/dOnT7HTubu7mxYXL2Fx84YfJfeB
gQHT29tr07KxsWHq6uoC5R6V7rB4AXIHgAsq96hn7k5t3P19a2vLt7DU/+6auoRUXV0dGjnVOB0k
1/Hxcd/1FI67pi3iiixOgf7XX3+ZFy9eBC4Pi1tSudfU1NibCQcdsyC5R6U7LF6A3AGAmntG4orq
COau2YvZ2Vkr0QcPHpjr16+nbaOap75LaF1dXQfC8d6AuG8MDlOgb25umpaWFlszDiIsbknl7j0m
knfQcYxKd1i8ALkDAHI/Erm7n2OPjo6aiooK+wxfTeZra2sHtpH8JyYmTENDg2lvb/et4WezQJfQ
Hz58aJvHowiK22HlHnYc46Q7KF6A3AEAuWdF7ktLS6nvanouLS1NfdfzeneT/vLycmAc5ufn05ap
s5h722wU6Kqx63U4xSMJ3rhFHSNvOtUvwd0sv7i4GBheknR74wXIHQCQe1bkfufOHStNNTWr05i7
Q92VK1dSveMltNra2rTtVatX72/h7aynHvpOJzR99F294TMt0L9+/Wpu3bplO//FISxu6v2vfgmO
sN2d3NRbX28IuOOgToU9PT2pDnW3b98OlHtUusPiBcgdAC6o3ON0qEsid/Xu1mtbao6X6N2d8b58
+WI7g0lAkpI6grm3V/OynsOrKVrrONJy6OzstLV/hS1hqlk/0wJdLQpJBu8Ji5t6rytOziMIR7Ja
VwPoaF1v2H19ffb1Qh0rHbOwYx6W7qhjBsgdAC6Y3AGQOwAAcgdA7gAAyB0AuQMAIHcA5A4AgNwB
kDsAIHcA5A4AgNwBkDsAAHIHQO4AAMgdALkDACB3AOQOAMgdALkDACB3AOQOAIDcAZA7AAByB0Du
AADIHQC5AwByB0DuAADIHQC5AwAgdwDkDgCA3AGQOwAAcgdA7gCA3L1MTU2ZxsbGtMJvbGzs0IVi
R0eHKSgoMHl5eaa5udmsr6+nheX9XLp0KbW8qanJfP78mTMHyB0AIBO5V1dXm6WlpbTCr6amxuzs
7GRcKPb19ZnBwUGzv79vPz09Paa+vj5w/Q8fPpjOzs7Ud8VHcQBA7gAACeX+9etXc+fOnQOF35s3
b0xXV1fGhWJZWZn59etX2m85OTm+60r+VVVVZnt7O+13xUvxA0DuAAAJ5P78+XMzOjrqW/jV1taa
1dVV30LRr1k9aB9bW1umu7vbPHjwwHf50NBQWq3dYXh42MYPALkDACSQuwS+uLjoW/h9+fLFtLS0
HKpQ1Pb5+fn28+3bN991VGtfXl4+8LvipfgBIHcAgARyV2c3NYsHFX6SsyR/2EJRnesqKysP/K5n
60ECV7x0UwCA3AEAEsjd3UPdr/BbWVlJyTfTZnmxt7fn+8z91atXVvxBBD2nB0DuAEB5lmHNXahj
nTrYJSkUi4uLzcbGRur77u6uKSoqOrDe/fv3zcTEROANATV3QO4AAAnlrlr53NxcaOGnV+L0ulyS
QlG1cd0UOK/C/fnnn/bjRb3q19bWfMPQM3qeuQNyBwBIKHf1Rldv9ajCT4PaJCkUVetubW01ubm5
tvYd1PSuZndvy4GDWgvoLQ/IHQAgodxnZmZCB5c5Serq6szs7CxnD5A7AEASuQs1uS8sLJyqCOs1
OMULALkDAGQg98nJSXPv3r1TFWHFh7HlAbkDAGQodwDkDgCA3AGQOwAAcgdA7gAAyB0AuQMAIHcA
5A4AyB0AuQMAIHcA5A4AgNwBkDsAAHIHQO4AAMgdALkDAHIHQO4AAMgdALkDACB3AOQOAHAE5RmF
GgDXAACcQ7lTuAFiBwA4h3J3Cjk+fC7aBwDgXMsdqD0CAAByB+QOAADIHZA7AAAgd+QOAACA3JE7
AAAgd0DuAACA3AG5AwAAcgfkDgAAyB25AwAAIHfkDgAAyB2QOwAAIHdA7gAAgNwBuQMAAHJH7gAA
AMgduQMAAHIH5A4AAMgdkDsAACB3QO4AAIDckTsAAAByR+4AAIBTOATIHQAAkDsgdwAAQO6A3AEA
ALkjdwAAAOSO3AEAAJA7cgcAAOQOyB0AAJA7IHcAAEDuyB0AAAC5I3cAAADkjtwBAAC5A3IHAADk
DsgdAACQO3IHAABA7sgdAAAAuSN3AABA7oDcAQAAuQNyBwAA5I7cAQAAkDtyBwAAQO7IHU7f+efD
hw+fTD/IHbkD5x4Aznk5QqlCAQ+cdwA4Z+UJJQuFPHDOAeCclSuULhT0wDkHAOQOFPTAOQcA5A4U
9MA5BwDkTkEPnHMAAOROQQ+ccwCgXEHuFPTAOQcA5A4U9MA5BwDkDhT0cB7O+WmK72Hjku3tp6am
TGNjY9rysbGxQ+13a2srdJjRpqYm8/nzZy4kQO4UnMA5R+5HsX11dbVZWlpKW15TU2N2dnYy3u/E
xIRpbm4OXK79aR8AyJ2CE87AOdfvs7Ozpri4OK3w7u7uNoWFhSY/P9+0tbWlbbO7u2sePXpk8vLy
THl5uZmZmUlb3tHRYbfT8vr6erO6uhq6v/39ffPs2TNTUFBgSkpKbC3UHd+PHz+anJwcc+nSJVNZ
WWmmp6dD0xoU95aWlrTap8K9e/duZJrShtn0mzTD9VtUWqKObdT2X79+NXfu3Dmw/zdv3piurq6M
r/Oenh7z6tWr0HW0X+0fALkjdzgDcm9tbbVSWVtbs78NDQ2ZkZER+9ve3p4VzMuXL1PbvHjxwoyP
j6dqfBUVFall/f39ZnBw0G6rj8KSNMP2NzAwYHp7e+1vGxsbpq6uLi2+Evvk5KT9X03SZWVlgekM
i7v2V1tba5eplqtwnBpwWJqSyD0qLVHHNmr758+fm9HRUd/9K23eGyn3/2HN7vfv37fy1k2Hbix0
g+ZleHjY7h8AuSN3OANydwtBqNlXcnHjFqrE513ucP36dVsLdtfyi4qKQvenGrx7m7m5ubT4qpbv
iDeKqLhLrhKohOoWVViaksg9Ki1R8YvaXgJfXFz03f+XL19s60Qm1/lvv/1m/vrrr1TrgVoCdMPj
RvvV/gGQO3KHMyB3L6ope2t4ahJ3Lw/CvZ7f+kH7cyO5uNdTbV3fJUZv03PSuDuC1Q3H5uZmrDQl
kXtUWpIeW+/2emzgvTlwL5fcJfnDXufah4Tv/U2PEgCQO3KHMyh3P0GHyThqWZQco7YRek6v5vKG
hgbT3t6e6ObCi3qaq6Z+HHL3Ls/k2EZt716+srKSql0naZbP5EYNALkjdzhDclenNb0aFcS1a9cC
m7C1rbdZPjc3N3R/N27cSNtGzb9B8Z2fnw/Nv1Fxf/36tX3m7X1+HJamMLkvLy+n/RaVlqj4RW0f
VXMXat1Qs3qS61wtGdvb22nnTR0L3aiPADV3QO7IHc6o3NUpzunUpY++q9e7g57FqqlcqPe5t0Od
el0720qmEmfY/t6+fWt7azudyG7fvp22nsJXz3ahjnVhtcewuKtD3c2bN9NE+/3798g0BXXuUy1Z
73+7l0elJerYRm2vWrmew4edQ3UW1KOHJNf5H3/8YXvxO/FSnwSdOzffvn3jmTsgd+QOZ1XuorOz
0/aaVq1bAnN6tjvy0DvREp060Hll47wKp496yv/48SNyf319fbb2qN7a6vTmXk9N8tqPmom1T0f0
QQTFXXF2vwqn/7U8Kk3uuDg3F4qLbloUF2+awtISdWyjtldrg36LOod+r+CFofQ/efLExuny5cv2
BsSLWgPoLQ/IHbkD5xyyjN6/d9f0jxO9lqcbLQDkTkEPnHPIMmpyX1hYONZ96tm/9guA3CnogXMO
R4AeDdy7d+9Y96n9MbY8IHcKeuCcAwByBwp64JwDAHIHCnrgnAMAcgcKes45AAByp6AHzjkAAHKn
oAfOOQAgd6CgB845ACB3oKAHzjkAIHegoOecAwAgdwp64JwDACB3CnrgnAMAcgcKeuCcAwByBwp6
4JwDAHIHCnrOOQAAcqegB845AAByp6AHzjkAIHegoAfOOQAgd6Cgh+ydc/3u/uTk5JiCggLz9OlT
s729fWby29TUlGlsbEzb59jY2KHj0tHRYY9HXl6eaW5uNuvr66llTU1N5vPnz2QuQO4cCuQOp0/u
XiT19vZ28+zZszOTvurqarO0tJSWrpqaGrOzs5Nx3u/r6zODg4Nmf3/ffnp6ekx9fX1qufanfQAg
d0DucOrlLiSz/Pz8tN+6u7tNYWGh/b2trS11I1BaWnpAoru7u6aystJ3H37hiKtXr5rNzU37//Ly
st3un3/+sd9VY9ZyP75+/Wru3LlzIF1v3rwxXV1dGef9srIy8+vXr7Tf1LLhRvvV/gGQOyB3OPVy
F265Dw0NmZGRESv9vb092+T98uVLu0xN+P39/WnbDgwMWIl79xEWzsOHD827d+/s/3///bfJzc21
6zvfHz165BvP58+fm9HRUd901dbWmtXVVd/0eh9JOB8/tra2bHoePHiQ9vvw8LDdPwByB+QOp1ru
KysrVs6tra2p39TsLSF7a7ZCzdOqvTvL9Ve1bEeq7n2EhSNB60ZB/Pe//7UidWT6+PFj32fojsAX
Fxd90/XlyxfT0tJyqLyv7XWjo8+3b9/Slmm/2j8AcgfkDqdK7t5PSUmJ7UimmrWDmqO96126dCm1
/NatW7ZGLt6+fWs7m/ntOywc3SRUVVXZ/9WkPz8/b28aRHl5uW2q90Od3bw3DO59Ss6S/GHzvo6J
86jBwe/xBQByB+QOp6bmrufad+/etVL14ha5HxMTE1bAjpg/ffrku4+ocC5fvmw2NjZSUr9y5Yqt
HTvf/fAL071PtUQ4tetMm+WFbna8z9ydGxYA5A7IHU6l3B2Bqdb94cOHtN8lbD13DkMiVnO+t+Ob
ex9R4dy/f9/8/vvvqeZ4p2ne+6w7Sc1dqGOdOtglyfvFxcX2RsNBnQSLiooOHC9q7oDcAbnDqZa7
U4PXc3B3M7g6zPX29qZeC9N392thQh3j1KTvdJDz20dUOK9evbICff36tf0uIUveTpO/H6qVz83N
haZLvfn1vD9J3lczvG4KnLj++eef9uNGz+B55g7IHZA7nHq5Cw3Ooufobjo7O+2ALurFrtr92tpa
2nK9xqZl7tqu3z7CwtFrZe5X4CRtff/+/Xtg2tRb3elVH5YudchLkvdVK1enQsVTtXPJ3otuPugt
D8gdkDtwzrPMzMzMgVaE46Kurs7Mzs6SwQC5w8meiLidhwC5nyXU5L6wsHCs+1RHP+0XALkDcgfk
fgRMTk6ae/fuHes+tT/GlgfKFeR+6gQPyB0AALkjd0DuAADIHbkDcgcA5A7IHZA7ACB3oKAHzjkA
IHdOCHDOAQDOq9yDJo/gc/4+XIQAABdA7hR4CI60AwCcI7lT2CE50g0AcI7kTkFHhiTNAADIHRAd
aQYAQO6A6EgzACB3Cjrg/JNmAEDuFHTA+SfNAIDcKejIkMgdAAC5A6IjzQAAyB0Q3YVP88LCwoml
9yT3DZwz5E7hjoxO4Lgg9//H9va2ef78uSkqKjI5OTmmrKzMdHd3Z2Wfubm5J5Ze775Pyzk/i3nv
uOJ8kvnlOI9FkjCmpqZMY2Nj2rZjY2OHCvPXr1/m6dOnJj8/3x7z5uZm8++//6aWNzU1mc+fPyN3
4ovcz/KxevDggfnrr7/M/v6+/b67u2s6Ojrs5yznW66Zs3csz8I5O+44VldXm6WlpbT919TUmJ2d
nYzjpZv5169f22teH13rEryD9qd9nCu56/fZ2VlTXFycljjVZAoLC+2dTltbW9o2KgwfPXpk8vLy
THl5uZmZmUlbrgOn7bS8vr7erK6uhu5PB/vZs2emoKDAlJSU2Ls0d3w/fvxoa1iXLl0ylZWVZnp6
OjCdYeuGxTuT4xC1XGGOjIyYK1eu2PgoXpOTk7G3jzouFPyZpVnnwa82f/nyZfPjxw9TVVV1YPne
3p4pLS216wXlsaBJe6LyyPDwsG1F0P7//vtv09/fb8+5N7/8/PnT1jCUf7VMefj9+/eB+3bHIeqa
zbRM0PHQcfEWvNqfjo3feQg6HlevXjWbm5v2/+XlZbvdP//8Y7+vr6/b5X6EHZc412HS6yzJOQtL
r985i0rLUaQ/zvaHuS68eSBsva9fv5o7d+4cON5v3rwxXV1dGZdpOk/OzbwTb2+rifar/Z8rube2
ttqEr62t2d+GhoZsZtBvOgjK7C9fvkxt8+LFCzM+Pm7/n5iYMBUVFallyuSDg4OpOySFpUIlbH8D
AwOmt7fX/raxsWHq6urS4uvOjGqyUTNqEGHrhsU7k+MQtVxh6qJxbm4UL7dYoraPOi7IPbM067zr
OEtAfty+ffvADaTO05MnTyLzmHefcfLI48eP7bIPHz5YQWg/+u7NLypc3759m7q2dJ1JwEH7dn8P
y/uHLRPU3Knr3o3yrvOowx2PsHAePnxo3r17Z/+XMFX4an3nu7sccRPnuIRdh0mvsyTnLM75T5KW
o0h/3HyVresibD3VsEdHR33zcW1t7YGKYtCNUtSsmLr2vcdVN2za/7mSu/uAOc0i7rsc4T4BKhi8
yx2uX7+eVmjqf93hhu1PtQP3NnNzc2nx1UlwCqYowtYNi3cmxyFquV+Y7nRFbR91XJB7ZmnWcdRx
ViGjZ3uqFXz58iW1XPJraGg4kEe/ffsWmce8+0yaR/R9a2sr9nlT7SeO3MPy/mGvBTVpqvbmLNdf
1bKdMOLmeRXqulEQ//3vf+3jE32EZOr33DXucQm7DpNeZ0nOWZzznyQtR5H+uPkqW9dF2HoS+OLi
ou+2ukZbWlqyUqbpsZxueN1ov9r/uZK7X+3XewfkPtl+zZphGdG9ftD+vM3R7vV0d6fvulC8TTNe
wtYNi3emxyFsuV+Y3jvYJMfZe1yQ++HSrKZn1dpUq9Gx7uvrSy1TE6bz3E+Fvbt5OiyPefeZNI9E
fVecVShJerqR9tZewvLaYY5bVDpu3bpla3FCtUAd06R5XsfbafpVc+38/Ly9aRBqKlZTfdi5jHtc
oo5N1HWW5JxlUkaEpeUo0p9k+2xcF2Hr6dGA92bIva3k7tyIZ1qm6dGPwlFLive869HJuZZ71J1i
WEHhtywqo0Vt42Q+586xvb09MqP7rZtU7lHHIWp51EWVyXFG7keTZr2S5K5R9fT0pGqRag5W7T5O
HvPuM2keCfuumq1q4Go+/PTpk20yPy65R6VDx0ICdsSs+GWS5/VsVE3jjtQlE9WonO9+JD0ucY5N
tuSe9PyHpSWoyfmw6U+yfbaui6D1/I6Xe9uVlZVU7TqTZnkJXY9/lMeSuu1cyF0Xp7uZycu1a9cC
m/i0rbdZ3t1xwW9/N27cSNtGF3NQfHU3H7fQ9q4bFu9MjkPU8qiLKmr7JMcFucdPs7dzjYP7rl0X
v2oR6silzlDeDmNBecy7z6R5JOy7nu26w3I6ncXZNizvZ+NacESslhBvx7ckef7+/fvm999/TzXH
O03zznc/kh4X729Jr7Mk5yzp+Y9Ky1GkP8n22bougtaLqrkL1fZ1U5G0TFONXTcmQS1AEv+5r7mr
c4zTwUQffVevdwc136hpRejdQG+HulevXqW21esHKljC9qdmPN0ROh1a1HHD+7xQPSyFtzOIl7B1
w+KdyXGIWh51UUVtH3VckHtmadbbHDrWqgUIFVDKs+pE5kY1k3v37h34PSyPqXDS801HFknzSNh3
ydPpxew8H/QWjO59ezvUBeX9bJQJQh3F1Nvc3WEsaZ7XeVAfHZUbQoW40uU0+QfdVIQdl6jrMOl1
luScRaXXe86i0nIU6U+6fSbXRdzyXPtWc3/Y8dX1qib9JGWaesHr0ZFuSoJQ34Fz/8xddHZ22js6
1br1/MzpNescXL0jqJOi5zPek+G8CqePMoJeo4jan5536qLW3aB6mLrXUxOO9uO8xuFkjKAm+aB1
w+KdyXGIWh7nWVdU+GHHBblnnmb15NZNp/KJjq/yrLf3vF4XUxjeUcTC8pjEpnPpbq1KkkfCvutZ
o9MRUAWkOiW5l3v37V4Wdc0etkxwakZa5m3yTJLnVQi7X4FzOrd9//49ML5RxyXOdZjkOkvaTyIs
vd5zFpWWo0h/0u0zuS7ilufqre68IREW/6SvBeuxTlSzvW4kz1VveUB0pNkfFcKq1QDA8VwXunHw
tggdF3oFUjceyB2Q+zlOs5pQVeOKejsD4CJxHNeFmtyPe8x9PY7QfpOUK8gdOP9nMM16FqoRq4I6
DAFcRI7jutBzeD3TP060P8aWB+ROmgHggpelyB04/6QZAJA7BR1w/kkzACB3Cjrg/JNmAEDugOhI
MwAAcgdER5oBgLIUuQPnnzQDAHKnoAPOP2kGAOROQQecf9IMAMgdEN05SVOSCT4AAJA7IPczIveg
mZ7I8wCA3OFiZMgAIZ7XDwAAcgdq7tTcAQCQOyD3k5Y7eR4AkDsgd9IMAIDcAdGRZgAA5A6IjjQD
AHI/yYJuamrKNDY2pq07NjZ26MKyo6PDFBQUmLy8PNPc3GzW19fTwvJ+Ll26lFre1NRkPn/+TE5C
dKQZAJB7JgVddXW1WVpaSlu3pqbG7OzsZFxY9vX1mcHBQbO/v28/PT09pr6+PnD9Dx8+mM7OztR3
xUdxAERHmgEAuScs6L5+/Wru3LlzYN03b96Yrq6ujAvLsrIy8+vXr7TfcnJyfNeV/Kuqqsz29nba
74qX4geIjjQDAHJPUNA9f/7cjI6O+q5bW1trVldXfcNIMmjI1taW6e7uNg8ePPBdPjQ0lFZrdxge
HrbxA0RHmgEAuSco6CTwxcVF33W/fPliWlpaDlVYavv8/Hz7+fbtm+86qrUvLy8f+F3xUvwA0ZFm
AEDuCQo6dXZTs3jQupKzJH/YwlKd6yorKw/8rmfrQQJXvHRTAIiONAMAck9Q0Ll7qPutu7KykpJv
ps3yYm9vz/eZ+6tXr6z4gwh6Tg+IjjQDAHLPsOYu1LFOHeySFJbFxcVmY2Mj9X13d9cUFRUdWO/+
/ftmYmIi8IaAmjuiI80AgNwTFnSqlc/NzYWuq1fi9LpcksJStXHdFDivwv3555/240W96tfW1nzD
0DN6nrkjOtIMAMg9YUGn3ujqrR61rga1SVJYqtbd2tpqcnNzbe07qOldze7elgMHtRbQWx7RkWYA
QO4JC7qZmZnQwWVOkrq6OjM7O0tuQnSkGQCQe9KCTk3uCwsLp+oA6jU4xQsQHWkGAOSeQUE3OTlp
7t27d6oOoOLD2PKIjjQDAHKnoAPOP3keAJA7IDrSDACA3AHRkWYAQO4UdMD5J80AgNwp6IDzT5oB
ALlT0AHnnzwPAMgdEB1pBgBA7oDoSDMAIHcKOuD8k2YAQO4UdMD5J80AgNwp6IDzT5oBALkDoiPN
AADIHRAdaQYAylLzn9MYKUBypB0AIPPy5D+nOXKA3DgGAADJy5H/nNZI8rkYHyDP8+HDJ/tlKaUr
tTcAADhvTuEQIHcAAEDugNwBAAC5A3IHAADkjtwBAACQO3IHAABA7sgdAACQOyB3AABA7oDcAQAA
uSN3AAAA5I7cAQAAkDtyBwAA5A7IHQAAkDsgdwAAQO7IHQAAALkjdwAAAOSO3AEAALkDcgcAAOQO
yB0AAJA7cgcAAEDuyB0AAAC5I3cAAEDugNwBAAC5A3IHAADkjtwBAACQO3IHAABA7sgdAACQOyB3
AABA7oDcAQAAuSN3AAAA5I7cAQAAkDtyBwAA5A7IHQAAkDsgdwAAQO6cCOQOAADIHbkDAAAgd+QO
AADIHZA7AAAgd0DuAACA3AG5AwAAckfuQJ75//MMn4vzAUDuyB3IL8A5B+QOXLhAXgHOPSB34KIF
8gmQBwC5AxcskE+APADInQsWgHwC5AFA7lywQD4B8gAgd+CCBfIJkAcAuQMXLJBPgDwAyB24YIF8
AuQBQO5csACnM58sLCycqnCOOkzyACB34IKFY88n2Ri21L1u1Ha5ublZSU+2wgkLM+4xOCvXIGUF
IHfkDhdI7tkMOyq8bOXXo8j3mYaJ3AG5AxcsnDm5+60TJPSw8IJaBrq7u01hYaHJz883bW1tqd9b
WlrM58+fU98/fvxo7t69G6uF4efPn6apqcnk5eWZnJwcU15ebt6/f58Wl9nZWVNcXGxqamp8w3SH
vbu7ax49emTDU1gzMzOBaQ5Kj5MGxefSpUumsrLSTE9PU1YAcgcuWDi7cvdbPjQ0ZEZGRsz+/r7Z
29szY2Nj5uXLl3bZ2tqaqa2ttct2dnZMWVmZWVpairWfqqoq8/btW7utPoODg1bk7ni0trbaZdqP
X5ju7y9evDDj4+P2/4mJCVNRUeG7Xlh6hMQ+OTlp/5+amrJpoqwA5A5csJB1uUc9bz9KuVdXV1sR
unELT7IcGBiwgnz+/Pmh8r1qy+7tV1dXQ+Pm/i6Ze+Ppt15UenSD4dwkUFYAcgcuWDiXNXfVZL03
Fm4JO8IsKioym5ubieKtZnfVuB88eGCuX78eGc8wuSuecdIUlR7V1vWb0tTV1UVZAcgduGDh7Mg9
qCXAG5ZX5H40NjbamnMSuY+OjtpthoeHzadPn2zT+3HIPU56dNOhpv2GhgbT3t5OWQHIHbhg4eTl
vry8nLWauzqVbW1tBa7/+vVr+wxbkk7SLF9QUJAWblic48j92rVrsZrlo9LjZn5+/livX8oKQO7I
HZB7Wq3V6QS2srJie6FnKnf1NtezbvU+F/39/aa3tzfV8U3f6+vr7TLVtm/evJkmzu/fv/uG4+XK
lSup3vGLi4u2Y15UPL1hejvUqUldqAd/UIe6sPQIbace80LHNKxFgLICkDuFNsCRyd2RkJqcVYOV
nDKVuzrGabAY94AxnZ2dtqat33Tj4PReb25uTnsVTv9reVA4br58+WI7sineEqo6sUXF0xumex31
1ld8FJ6e38/NzQWGFZQeoSZ5ba9jqbAc0VNWAHIHLlggnwB5AJA7FyyQT8gn5AHyACB3LlggnwB5
AJA7cMEC+QTIA4DcgQsWyCdAHgDkDlywQD4B8gAgdy5YAPIJkAcAuXPBAvkEyAOA3IELFsgnQB4A
5A5csEA+OWssLCyQBwC5AxcsXLx8cth9nfT2YeF5h7s9S9cfZQUgdwptIJ8g9xhhI3dA7sAFC6cy
n3R3d5vCwkKTn59v2traUr+3tLSkTdyiSU7u3r1r/9fMaY8ePbIzqZWXl5uZmRnffUVNraqZ0549
e2YnWikpKTFjY2MHtgmKX9ztg7h69WpqjnhnSth//vnHfl9fX7fL3fH1m6Nef1+9emVnoXMmg3Fm
0KOsAOQOXLBwIvlkaGjIzpcuSe7t7Vk5anY0odnMNFWqlmlWNM2ytrS0ZJdpClTNtCYmJiYCp0CN
kvvAwEBqitSNjQ1TV1eXtjwsfnG2D+Phw4fm3bt39v+///7bNrlrf8533bxEpUffGxsb7VSx4rin
caWsAOSO3IF8coDq6morRjeSuFuuEqiE+vz589Tvkrl3u0zkXlNTkzYnu6ZSdS+Pil/U9mGMjo6a
p0+f2v//+9//mgcPHtiPePz4sb2RiCN3R+yn/ZqkrADkjtzhguQT1TK9zc1qXvbeABQVFaWasJ3t
4uwrSu7ecCRy7/Kw+EVtH4ZaIaqqquz/lZWVZn5+3pSWltrvetSgpvo4cj8r1yRlBSB35A4XJJ94
Re6Hmp1VUz8OuXuXR8UvavsoLl++bJvzHanr2fni4mLqO3IH5A5csHDm8olqrFtbW4HbvX792j7z
Hh4eTmuWv3btWkbN8k7HNYcbN26kNatLrO7lUfGL2j6K+/fvm99//z3VHO80zTvfkTsgd+CChTOX
T/r7+1Md0vTR9/r6ertMHepu3ryZJtrv37/b/9Whbmpqyv6vHvVBHercvcdXVlZMU1NT2vK3b9+a
np6eVIe427dvpy0Pi1+c7aNQT3c9ctBNjHjz5o19A0A3NH7p0TI9Y3duKJA7IHfggoVTmU86Ozvt
q2TqLS75Suqiubk57VU4/a/lQr3ntVzyvn79uu3I5rcvp/e4mtdV29frdN649PX1WcHqdTd14PMu
D4pf3O3D0v7169e0V+CcDnnOTYx3e3UsVDycwWyQOyB34IIF8skJoJ7wQFkByJ0LFsgn5wg9QgDK
CkDuXLBAPgHyACB34IIF8gmQBwC5AxcskE+APADIHbhggXwC5AFA7lywAOQTIA8AcueCBfIJkAcA
uQMXLJBPgDwAyB24YIF8AuQBQO7ABQvkk0g03r1msXOn25mXPdPj8evXLzvve35+vh12VsPu/vvv
v6nlmtjGOy2tO3wNmesexpc8AMgduGCBfJIAzT2vedrd6a6pqbFj4Wd6PDQbniaWcSav6ejosIJ3
mJiYSPvuRfFRHMgDgNyBCxaOJZ/o99nZWVNcXJwmoO7ubjsRi2qrbW1tadv8/PnT1kY1Q5omhSkv
Lzfv379PLdfkMM5kMZpJbnp6Om17yVHhanvN8KZZ1tzx0Yxsmldd27tnlYsKW5PA3Llz50D6NNNb
V1dXxteN5nx3T2+7t7eXmjhGaFY6zS4XhuKl+FFWAHIHLlg4Frm3trZaeTmzrWlmNQlWv0lkatbW
bGgOVVVVdqpVpyY7ODhobw4c3EJWM3lZWVlqmaZs1frOttrXo0eP0uKjGwdH+M6scnHCVg17dHTU
N921tbUHbiLc/4c1q3vRdK/u9GpOeMlbN0OavU43L16Gh4dt/CgrALkDFywci9zd0hNq2nbXVIVb
on6oJu0g8Y2Pj/uup+lhnbnQHVFqutaw+LjjHha2BL64uOi77ZcvX0xLS0tWrpu//vorbTKa3377
zf4mdNzUUuCdrEbxUvwoKwC5AxcsHIvcvah27K3FuuUt1JQvgT148MAK2x2OatT6rpsEb3O4Nxxn
f2HxiRu2mvm9NyXubSV3Sf4w183m5qYNRy0aQSgOEr73Nz2KoKwA5A5csHAicvcTsBs1fVdUVNim
5k+fPtnmfG84kr86mjU0NJj29nZfkfvFIUruYWH7xdu97crKSqr2nEmzvIT+8OFDs7GxEXm8o25i
KCsAuQMXLByr3NVRTa93BaHnyu7ly8vLgeHPz8+nLVPY3mZ5d+e0OHIPCjuq5i5U21ezedLrRjV2
vQ6ntHrRY4Xt7e20NKmToffGgJo7IHfggoUTk7s6vfX29qY6vem7erU7qCe70zveeZbsDke1evVq
F94OcQpLPcudsPWK2bVr12LLPSxsxWNubi40fXolTk36Sa4b9XK/deuWWV9f913+xx9/2LcLnDSp
86HS5ebbt288cwfkDlywcHJyF52dnbaGrlq1eq87PemFnlurg53EKtmqg5s7HDWb6zm88yqbI2MH
51U4fdRT/sePH7HlHha2eqOr931U+tT7P8l1U1paGtpsrxuGJ0+e2GOl1+Z0Y+RFrQX0lgfkDlyw
QD5JyMzMTFoLw2mirq7O3piQBwC5AxcskE8Soib3hYWFUxUnPbpQvMgDgNyBCxbIJxmg5/D37t07
VXFSfBhbHpA7cMEC+QTIA4DcuWAByCdAHgDkzgUL5BMgDwAgdy5YIJ8AeQCQO3DBAvkEyAOA3IEL
FsgnQB4A5M4Fy0EA8gmQBwC5c8EC+QTIAwDInQsWyCdAHgDkDlywQD4B8gAgd+CCBfIJkAcAuQMX
LJBPgDwAyJ0LFsgnQB4AQO5csEA+AfIAIHfgggXyCZAHALkDFyyQT4A8AMgduGDhnOSThYWFjJad
hviRBwC5AxcsnKp8ot/dn5ycHFNQUGCePn1qtre3jy1+ubm5gfENW3ZS8TvsOTiJNFBWAHJH7nCB
5O5FUm9vbzfPnj07Ffn4NOTxbMThpNNBWQHIHbnDBZa72N/fN/n5+Wm/dXd3m8LCQvt7W1vbgXBG
R0dNUVGRXd7a2mp2dnZibe9tPXDHK2iZbkBKS0sP7GN3d9dUVlbGirOXjx8/2paLS5cu2TCmp6cj
4xd0LHX8dHOkVpCSkhIzNjYWWnMPi2dQvCgrALkjdyCfJM4/brkPDQ2ZkZERK629vT0rq5cvX6aF
U11dbVZXV+06ktXz588TbR8Ur6BlenTQ39+ftmxgYMDuO84+vUigk5OT9v+pqSlTVlYWK35+vyke
vb29dt8bGxumrq4uME1R8QyLF2UFIHfkDuSTWL+vrKxYOan27SBxSz5uvPKbmZlJff/165etWSfZ
Pqncl5aW7D6ccPX36tWr9gYjzj69FBcXm/Hx8VjHKUruNTU1thXBYW5uLjBNUfEMixdlBSB35A7k
E9/fvR81I3d0dNhapLv26F1PzcTucLyC0jZJtk8qd3Hr1i1b6xVv3741TU1NsffpRbVipwWiq6vr
UHJ3p9258QhKU1Q8w+JFWQHIHbkD+ST09/X1dXP37l0zPz9/YL0wKQaF7xZc0u3jyn1iYsKUl5fb
//U8+tOnT7H36cfs7KwNs6GhwXYqzJbcw9IUJ55B8aKsAOSO3IF8Evm7auuq/X748CHtd4lza2sr
NHz3TcG///5rO5Ml2T4TuYsrV67Yxwhqkk8S5zCUliRxWF5eTvvtxo0bac3yi4uLgeEliac3XpQV
gNyRO5BPYv2uGrye+UpYDuq45nQQ00ff6+vr08LRd3Ue0/I///zT3L9/P/b2eXl59lm5I0R3vMKW
CXU+06MEb2e5qH16qaiosD3ThTqwuWvf3ji4O7mpj4JuiNzx0iOCnp6eVIe627dvB8o9Kp5h8aKs
AOSO3IF8Evv3z58/2+fZbjo7O21tXAO6SGZra2tp4bx//9789ttvtgPYH3/8YWvvcbeXmPW7M1iM
O15hy8Tm5qZdJol6CdunFzV9X79+3TaTS6COUP3i4EhW6167ds2u641XX1+ffTVQr7ipR3xYS0BY
PMPiRVkByB25A/mEfEgeAEDuXLBAPiEfkgcAuQMXLFzIfJKNsdeBsgKQO3DBAvkEyAOA3LlggXwC
5AEA5M4FC+QTIA8AcgcuWCCfAHkAkDtwwQL5BMgDgNyBCxbIJ0AeAOTOBQvkEyAPACB3Lli4GPlE
U4o2NjamrTs2NpaVvLazs2OHZw1Dc5V7w9YQrBoCFygrALlfuAvV+wHIpGDXPOFLS0tp69bU1Fgx
H0YOmmFOk8eEbadJVzRJincdxUdxAOQOyB25AyQs2L9+/Wru3LlzYN03b96Yrq6uQ8lB0pa8w7bT
/OTfv3/3XUfxUvwAuQNyv7CCB8ikYH/+/LkZHR31Xbe2ttZOc+oXht/NpXcfnz59Ct23pkQdHBwM
XGd4eNjGD5A7IHfkDpCgYJfAFxcXfdf98uWLaWlpObQc/Lb7559/0loM/NZRvBQ/QO6A3JE7QIKC
PS8vz+zv7weuK7lL8tmU+/b2tn2evr6+Hho/xSs/P5+Th9wBuSN3gCQF+6VLl0LX1TNzp/actFk+
aN+PHz827969ixW/nJwcTh5yB+TOBQuQzZq7UMc6dbDLVs096MbAu55621Nzp6wA5M4FC5Awn6hW
Pjc3F7quXonT63LZfOYeZ51v377xzJ2yAs6T3MPu7PnwyfRDwX4Q9UYfGhqKXFeD2hy33NVaQG95
5A7nRO5kQCBvHV/aZ2Zm7Pvop5G6ujozOztLxiX/w1mXO5kPKOCOP91qcl9YWDhV8dVrcIoXkPfh
jMudjAcUcieT5snJSXPv3r1TFV/Fh7HlyfeA3AHIa6QZyAOA3IFCjjQDeQAAuQOFHGkG8gAgdzIe
UMiRZiAPAHIHoJAjzUAeAOQOQF4jzUAeAOQeSLbe9z2K94ZP27vIFHKkGcgDgNwzynjZGE7UO5tV
GLm5uVlJT7bCCQsz7jHgouZ4kAeAPACnTu7ZDDsqvGxdAEdxIR3l2N4UcqQZyAMAp0rufusECT0s
vKCWge7ublNYWGinn2xra0v93tLSkjaK1sePH83du3djtTD8/PnTNDU12Sk3NWd1eXm5ef/+fVpc
NK52cXGxqamp8Q3THfbu7q559OiRDU9haczwoDQHpcdJg+Kjeb4rKyvN9PQ0hRxpBvIAIPezK3e/
5Zoxa2RkxM55rfmlNTvWy5cv7bK1tTU7JaWWaVrMsrIys7S0FGs/VVVV5u3bt3ZbfQYHB63I3fFo
bW21y7QfvzDd31+8eGHGx8ft/xMTE6aiosJ3vbD0CIldw5GKqakpmyYKOdIM5AFA7lmXe9Tz9qOU
uyavkAjduIUnWQ4MDFhBuqenzORCUm3Zvf3q6mpo3NzfJXNvPP3Wi0qPbjCcmwQKOdIM5AFA7uey
5q6arPfGwi1hR5hFRUVmc3MzUbzV7K4a94MHD8z169cj4xkmd8UzTpqi0qPaun5Tmrq6uijkSDOQ
BwC5nx25B7UEeMPyityPxsZGW3NOIvfR0VG7zfDwsPn06ZNtej8OucdJj2461LTf0NBg2tvbKeRI
M5AHALmfvNyXl5ezVnNXp7Ktra3A9V+/fm2fYUvSSZrlCwoK0sINi3McuV+7di1Ws3xUetzMz8+f
ywIBuQNyBzgDcnd3AltZWbG90DOVu3qb61m3ep+L/v5+09vbm+r4pu/19fV2mWrbN2/eTBPn9+/f
fcPxcuXKlVTv+MXFRdsxLyqe3jC9HerUpC7Ugz+oQ11YeoS2U495oWMa1iJAIUeagTwAyP3I5O5I
SE3OqsFKTpnKXR3jNFiMe8CYzs5OW9PWb7pxcHqvNzc3p70Kp/+1PCgcN1++fLEd2RRvCVWd2KLi
6Q3TvY566ys+Ck/P7+fm5gLDCkqPUJO8ttexVFiO6CnkSPNZINujOJ6nUSGRO5wquQOQ14725jnq
jZSzdLyyPTLkUYw0eVL5kzIWkDsg9wuY5qMcJfKsntuTSDtyB+QOQF47Frm/evXK9hNxHtc4fVwc
wkY99BI2mqLo6Oiw4Wi5+oO4x3tQXNSB1S8uSUeYzDQ8N3FGmgwKX6jfy7Nnz+xjspKSEjuoFHIH
5A5AXjsWuet1T0ey3o6WUaMeegkbTVEdPDVao9PhU2HrRsAdF8k0KC5JRpjMJDwvcUaaDAtfA2A5
HVw3NjZMXV0dcgfkDkBeOx65h42WGDXqoZew0RTVmdP9hon+1wBRceOSdITJpOHFIclIk5o3wp1e
dYRF7oDcAchrxyL3sN/ijOLoJuz1Sr/tomrSYTKOilvS8Pw4zEiT3mOhGxHkDsgdgLx24nKPM+ph
XLn7LUsiy6QjTB5W7ocdaTIqveR7QO4A5LUTkXuSUQ9F2GiKCsvbLO9+HS2pjKPidli5H3akyRs3
bqSlVwNaIXdA7gDktROXe9Soh17CRlPUtuqZ74Sl4Z11MxA3LklGmMwkPC+ZjDTp/k2d8Xp6elId
6m7fvo3cAbnD+eaoRgdD7tmVuwgb9dBL2GiKwnkVTh/1lP/x40fsuCQZYTLT8NxkMtKk97e+vj7b
aVCv66l3P3IH5H4BCl4N/6qCQ71+TyI+Sc5LphP0BP1/VKODIXegnAFA7id60fkNGHIWCoFMbwqO
I08gd6CcAThhuUeNAOXUbNUrVp1npqenYy0TYSNXHVW4SUakChohK2oEL72ao4E09A5tEFGjdgWd
F22nuF++fNkO2BFWA1e8nJHI7t69GziZjd//3rRrsBAvGpSktLTUbG9vU8iRZiAPwFmSe9QIUO6a
rTrpuAeoCFsWNXLVUYWbdEQq77I4I3i1trbaZUHPPeOM2uX3v7Zpb29PxV3T3YZJWj2B19fX7frv
3r0zjx8/ji137//qaOS9iVJ8njx5QiFHmoE8AGdN7n64312V6J2hLL2ELYsaueqowk06IpV3WSYj
eCWNY5BgHVkHxd37v7umrv25+w0klbuGKW1oaEiLs47lt2/fKORIM5AH4CzKPWwEKNWc9V3i6Orq
StsubFnUyFVHFW7SEaniDMqRZCzsOHGM28HNG/eoDnVB8Ywbhl47WlpaSt1YhD12oJAjzUAegFMs
96gRoBz5OzU7NRvHWRZnVK2jCDfpiFR+w2mGrRPnAk4yaleSoTKj4hE0GEncMPQ+8NOnT+3/ehTx
5s0bCjnSDOQBOItyjxoBys38/HzsZUlG1cpmuElHpPIbcSvpCF5ekoza5f5fA3ToWbuDmsTDxOzU
sp14qvPbYeSufatznh4NqDOg3pemkCPNQB6AMyj3qBGgVKtX73XhnU4xbFnUyFVHFW7SEan8OtQl
HcHLS5JRu8I61GmbMDHfuXPHbG5u2vW1v6Qd6vxGB1ON/d69e7bTIIUcaQbyAJxRuUeNAKXmcT2H
V1Oz1nGkG7VMhI1cdVThiiQjUvktSzqClx9xR+3yaxpXvPUan+Ie1tSu5VpX60j03lf2ov73Gx1s
ZmbGrnOY0euQ+//jqEYBzBanPX7IHZA7Ge/coWZxd1P7caCbELXmkNeyk2ZvJ8nTdmyOapRC5A6A
3OH/UGuDOhE678erBcHb0fAo0X7V4uB9Q4G8lnmavb+ftmNDucCxBOQOR4zeVtDrZ6pNaYS6P/74
w0r+uNAzeDXvZ9qR7jznNe8ohnHS7DcCov6qT4daR5zHTt7hj8NGN/QjakTFoLj6xU/9L5xRDzVa
pR7TJNmX3rrRTary799//237m+jx1GHTGTWSZtDIkUmPJfkekDvABZR70JDFSWrujY2NKSl6O4xG
jW7oJc6IimFx8i7XeBfOAFJqRfJOFxu1L3XqVLw/fPhgpa4RDvX9sOmMGknTb+TIpPsg3wNyB4iR
14KEeF4/ceXuHeHQvU7U6IZe4oyomETukrl3/0n25a3Ju18JPUw6/fAODOU9rtnYB2UsIHcAau6x
5B62TtTohmGCc4eRqdz9BnHKdF9h35OmU4SNpBk0YmPSfZDvAbkDXEC5J01zUrknlU8mIypmKvek
+wr7njSdUSNp+qXzKEVOGQvIHZD7BU5zUrknGdnRWT/JiIreESi9yzVgU1CzfNJ9hX1Pms6okTT9
jmvSfZDvAbkDkNdipdk7CmCU3KNGN/QSNaKiu5f6ysqK7XEeNkqhmr01cZP4/PnzgQ51SUZvDPue
NJ1RI2n6Hdek+yDfA3IHIK/FSrN3FMAouYuoERi9hI2o6PRSVxO1RKzRHsNGKdRrkM3NzXYbPdd2
Tyscta8kck+azqiRNIOOf9JjSb4H5A5AXuP6AvIAIHegkCPNQB4A5E7GAwo50gzkAUDuZDygkCPN
QB4A5A5AXiPNQB4A5A5AXuP6AvIAIHegkCPNQB4A5E7GAwo50gzkAUDuZDygkCPNQB4A5A5AXiPN
mbCwsEBmp4yF0yx3jSXd2NiYtu7Y2NihM6+GqtTQjxq/WkNarq+vp5b9+vXLPH361A5jqaEhtfzf
f/9NLddQkRrbGijkznKaj+JYnJbj65405qjLEqGhcd1j2cddflxlCXKHUyf36upqs7S0lLZuTU2N
vVgyzbx9fX1mcHAwNWlDT09P2qQNz58/txNPOMt1IyDBOyg+igMgd9J8Oo+vXzyOoiwRe3t75v79
+4HbhS0/rrIEucOpkvvXr1/NnTt3Dqz75s0b09XVlXHm1SQPqp27cc8Hffny5bSpJXVxemsCipfi
B4juPNTc9f/s7KwpLi5OycbvN9Hd3W0KCwtty1ZbW1vovvzW3d7eNqWlpQekqtnfNBWq+Pnzp63V
qmVN12Z5eXlq5jVnPyMjI3ZGNk08455hzpnf3j3P/VGVJUIVA81qF7Rd1PLjKEuQO5wquasGPTo6
6ruuplXUdJBBBZXfxw/NqawC6MGDB4HxU6GjAs7N8PCwjR8g9/Mi99bWVntT68xO5vfb0NCQlap+
002vmrU1e5tfmGHr6rGXpjl1MzAwYK9FUVVVZd6+fZtqPVNLm/sa1H4kf6cMcGaYC0rzUZYlnz59
Cj3OUcuPoyxB7nCq5K6LTvMj+62raRZbWloOlXm1vTNF5Ldv3wLX++uvv+xc0m6ceZsBuZ8XubsF
F/SbmrbdrVpCLWF+YYatq+Zo1d6d5fp79erVA/tzoxp6VHyD0nzUZUmc7YKWH0dZgtzhVMldTXLe
wsG9ri5IXZiHzbx6pu40B3rZ3Ny0+1HNw43ipZsCQO7nRe5xtlPt2FuL9Uo37rq3bt2yNXuhWrpq
4m70SEA31WpV0/ztSeLrXX4cZUmmcj+OsgS5w6mSu7sg8FtXz7GcO95Mm+WFxO1u0nP//vDhQ7Ox
seG7nd82gNzPs9z9rsmgbaLWnZiYsM/ShW6uneZroSb0iooK22St3/VY4DByP46yJFO5H0dZgtzh
TNXchTrDqFNMksyrZ3duYeuZelFR0YEau54LLi8vB94QUHNH7hdN7pKw+qnE2VfUukId4vSsXU3y
bvSaqntbXYdHWXPPtCzJhtyPoyxB7nCq5K476bm5udB11eNWz/aSZF41w+tCdjrr/Pnnn/bjoJ6r
ajJ0v/vuRc/oeeaO3C+a3NUJrre3N3Xt6Lv7NVL3NlHrCnWwKykpSeuU50jf6R3vPJNOEl/JXM/k
deN+lGVJNuR+HGUJcodTJXf1IFWP26h11Qs3SebVnbJ6Aev1Nt0xS/Zu1NEnqilOd/j0lkfuF03u
orOz09asdf3oObnTk95vm7B1hVrItMz76EvPv9X5Ts3Vap4fHx9PFF/dLChc5xXWoypLsiH34yhL
kDucKrnPzMwcuNM/LdTV1dkOP4DcSfPp56KXJeQBOFVyF2omO23jRKuZUPECREeazw4XuSwhD8Cp
k7sGp7h3796pOgCKD2PLIzrSfLa4yGUJeQBOndwByGukGcgDgNwByGtcX0AeAOQOFHKkGcgDgNzJ
eEAhR5qBPADInYwHFHKkGcgDgNwByGukGcgDgNwByGukGcgDgNyBQo40A3kAyCdkPKCQI81AHgDk
TsYDCjnSDOQBQO4AFHKkGcgDgNwByGukGcgDgNyBQo40A3kA4AjkTuYDCjjSDpx7OIdyJxMCBRzH
ADjncA7l7mRGPnyy/QGuL/I9wAnKHbgrBwAA5I7cAQAAkDtyBwAAQO7IHQAAkDsgdwAAQO6A3AEA
ALkjdwAAAOSO3AEAAJA7cgcAAOQOyB0AAJA7IHcAAEDuyJ2DAAAAyB25AwAAIHfkDgAAyB2QOwAA
IHdA7gAAgNwBuQMAAHJH7gAAAMgduQMAAHIH5A4AAMgdkDsAACB3QO4AAIDckTsAAAByR+4AAIDc
AbkDAAByB+QOAADIHZA7AAAgd+QOAACA3JE7AAAgd0DuAACA3AG5AwAAcgfkDgAAyP08St37AQAA
QO7IHQAAALmfVsEDAAAgd+QOAACA3JE7AAAgd0DuAACA3CG54AEAAJA7cgcAADj9cvd7NYzP+f0A
AMA5lzuFPS0WAABwjuROIY/gAQDgHMmdwh3IAwAAyB2QOwAAIHdA7gAAyJ2CHcgDAADInYIdyAMA
AMidgh3IAwAAyB2QOwAAIHezsLDA2UbuAADI/aQLdr/hSi9dupTRPnJzc7Maz6OSUbbCPWw4x709
cgcAuKA19w8fPpjOzs4Tk+ZZEhByBwBA7qdeRPv7+6aqqspsb28HrvPx40eTk5Nja/eVlZVmenra
twUgaJ/u37S/Z8+emYKCAlNSUmLGxsZCa+7d3d2msLDQ5Ofnm7a2tljxitM6MDIyYq5cuWK3VRiT
k5Op5bu7u+bRo0cmLy/PlJeXm5mZmditDEnSGpW+ONsjdwAA5H6AoaGhyFq7W35TU1OmrKwscB9R
whsYGDC9vb1WXBsbG6auri5QmIqbJKx19/b2rNxevnwZK15Rcm9qajKrq6v2u8JQWA4vXrww4+Pj
9v+JiQlTUVGRkdyj0hqVvqjtkTsAAHL3RbX25eXl0HWKi4tTsovaR5TwampqbM3YYW5uLlCY1dXV
Vmxu3AIPi1eU3B2x+y2XzL37zUTuUWmNSl/U9sgdAAC5H2BpacnU1tZGhqNascKSjLq6ug4ld3cN
WUhuQcLUumEd/8LidRgpe+OYrXC8aY1KX9T2yB0AALkf4NWrV6ajoyNWWLOzs7aJuqGhwbS3t2dN
7mHCjNODPyhep1HuSdMXtT1yBwBA7ge4f/++FWMS5ufnQwXn/a4mf/dvN27cSGtqXlxcDAxPneS2
trYyitdhpHzt2rWMmuWTpjUqfVHbI3cAAOR+AD3fXVtbiwxHz6DVM114O5+pR7meXzsScndyW1lZ
sR3X3PF4+/at6enpSXUSu337dqAw+/v7Ux3K9NH3+vr6WPE6jNzVoU5N/uLz58+BHeoOm9ao9EVt
j9wBAJD7ASSnoBqqGzV9X79+PfXamCNUod7dGsjGGczGkazWVQ1Y63rj0dfXZ4qKiuwrYOoxHiZe
9eTXq2AKX/J034yExeswct/Z2THNzc02TIWvjmx+6x02rVHpi7M9cgcAQO5w0TIieQAAALkDcgcA
AOQOyB0AALlTsAN5AAAAuVOwA3kAAAC5U7ADeQAAALkDcgcAAOQOyB0AALlTsAN5AAAAuVOwG7Ow
sHCk6yN3AAA403I/zQV+0DCxzvC2cfGuf1Elh9wBAKi5n5sbEqTGcQAAuLA1d/0/MjJirly5kpqA
xZnpLAjNAa/JToqLi83o6GiiSVl+/vxpJ0jRbHLaV3l5uXn//n1ozV1/3Z+ocPzW19/t7W1TWlpq
J4ZxoxntNP2qQ3d3t52oJT8/37S1tSF3AAA4e3KXJDVtq4iaOnVgYCA1DalmMKupqUkk96qqKjuV
qTPN6eDgoL1JCJO7X7hJwnF/f/r0qZ1a1ZsmCV1o5jXd7CjMvb09MzY2Zme+Q+4AAHCm5O6IPY4Q
qqur02q+MzMzieTuh1oMkso9STju70tLS7b27kx1q79Xr15NHQOlzzsNrua9R+4AAHCm5J5ECN5a
vUSYNDzNw/7ixQvz4MEDO196HKH7hRs3HO/3W7du2dq5UO1fLRfu9Hmb9d03DcgdAAC5n3u5Jw1P
z+grKirM8PCw+fTpk23az0TuScLxfp+YmLDP6IWetWt7v9r/uciIyB0AALlHCeHmzZvm33//TX1f
XFwMDW95eTntN3XE29raClweV+5JwvH7rg6EetauJnk3kr07XOQOAADnXu7v3r2zveXVHL+xsWFu
376dtr67t/3Kyopt8nYvl1SdXu26MaitrY0ldPWK13Nx9WyPE453fW+a1EmupKTkQGc5dbbr7e1N
ddTT9/r6euQOAADnV+5CPcrVM/23336zgnWv7/S2V/P2tWvXzMePH9OWf/nyxXZQ0zpqVh8fH48l
d0lYA9M4g9NEheNd35umzc1Nu0w3KF46Oztty4CW6+ZETf7IHQAALtQgNggEuQMAIHfkDsgdAAC5
n+aCPem474DcAQCQOwU7kAcAAJA7BTuQBwAAkDsgdwAAQO6A3AEAkDsFO5AHAACQOwU7kAcAAJD7
CRXsCwsLnHnkDgCA3M9Twe593/0o94+0OE4AAMj9BPaHWJA7AAByP6aCXZO5OJO7aIrT6elp8+PH
D1NVVXVg3b29PVNaWmq2t7dteCMjI3ZGNm3rngFOy9wf57dXr175ru/Q3d1tCgsLTX5+vmlra4uM
p1/awtZD7sgdAOBCyN0t2ampKTu7mtD0rV4xSuZPnjxJhadZ0jSVqnBmgAuruTc2Ngaur9nlFL6m
VtVNxNjYWNoUrEHx9O4rbD3kjtwBAC6E3DVdq6ZI9TIxMWEaGhrSfqupqTHfvn1LheeI2m8ffnIP
W7+6utqK3Y1bzEHx9IYTth5yR+4AABdC7qrdapnk2tXVlbZMTehLS0v2/7m5OSv3sPCi5B62vmrc
3uZ8Na3Hiac7nLD1kDtyBwC4EHIXs7OzqZp6e3t76veenh7z9OlT+/+jR4/MmzdvjkzubpEnjac3
7KD1kDtyBwC4MHJ3mJ+fT1tvY2PD5OXlmfX1ddvRbWdn58jkrs5vW1tbsdLijWdQ2rzrIXeOBQDA
hZB7RUWF7WEuvJ3cnBr7vXv3TGtrayJZ66ZAz9h3d3djrd/f3296e3vtc3d99L2+vj5WPN3hRKUH
uQMAwLmXu5qwr1+/nno9zRGjw8zMjN3WO+JclKzV010D2TiD2UStLzo7O01BQYHdRj3x19bWYsXT
HU5UepA7AACce7lHIcGqYx0gdwAAOAdyV/O4atP0OkfuAABwTuSu5+Z37txJ60gHyB0AAJjyFZA7
AAByp2AH8gAAAHKnYAfyAAAAcgfkDgAAyB2QOwAAIHdA7gAAyJ2CHcgDAADInYIdyAMAAMgdkDsA
ACB3QO4AAIDcAbkDACB3CnYgDwAAIHcKdiAPAABcTLlTuCN2AAA4h3KnkEfsAABwDuXuFPZ8Ls4H
AAAugNypwQIAACB35A4AAIDckTsAACB3QO4AAIDcAbkDAAByR+4AAADIHbkDAAAgd+QOAADIHZA7
AAAgd0DuAACA3JE7AAAAckfuAAAAyB25AwAAcgfkDgAAyB2QOwAAIHdOBHIHAADkjtwBAACQO3IH
AADkDsgdAACQOyB3AABA7oDcAQAAuSN3AAAA5I7cAQAAuQNyBwAA5A7IHQAAkDsgdwAAQO7IHQAA
ALkjdwAAQO6A3AEAALkDcgcAAOQOyB0AAJA7cgcAAEDup13q3g8AAAByR+4AAADI/bQKHgAAALkj
dwAAAOSO3AEAALkDcgcAAOQOyQUPAACA3JE7AADA6Ze736thfM7vBwAAzrncKexpsQAAgHMkdwp5
BA8AAOdI7hTuQB4AAEDugNwBAAC5A3IHAEDuFOxAHgAAQO4U7EAeAABA7hTsQB4AAEDugNwBAAC5
m4WFBc42cgcAQO4nXbD7DVd66dKljPaRm5ub1XgelYyyFe5hwznu7ZE7AMAFrbl/+PDBdHZ2npg0
z5KAkDsAAHI/9SLa3983VVVVZnt7O3Cdjx8/mpycHFu7r6ysNNPT074tAEH7dP+m/T179swUFBSY
kpISMzY2Flpz7+7uNoWFhSY/P9+0tbXFilec1oGRkRFz5coVu63CmJycTC3f3d01jx49Mnl5eaa8
vNzMzMzEbmVIktao9MXZHrkDACD3AwwNDUXW2t3ym5qaMmVlZYH7iBLewMCA6e3tteLa2NgwdXV1
gcJU3CRhrbu3t2fl9vLly1jxipJ7U1OTWV1dtd8VhsJyePHihRkfH7f/T0xMmIqKiozkHpXWqPRF
bY/cAQCQuy+qtS8vL4euU1xcnJJd1D6ihFdTU2Nrxg5zc3OBwqyurrZic+MWeFi8ouTuiN1vuWTu
3W8mco9Ka1T6orZH7gAAyP0AS0tLpra2NjIc1YoVlmTU1dV1KLm7a8hCcgsSptYN6/gXFq/DSNkb
x2yF401rVPqitkfuAADI/QCvXr0yHR0dscKanZ21TdQNDQ2mvb09a3IPE2acHvxB8TqNck+avqjt
kTsAAHI/wP37960YkzA/Px8qOO93Nfm7f7tx40ZaU/P/1975g8TRhHG4DhJCQCQECUEQEQsRwSKE
cEjAwsIqjYWkEiwkXGEnEo7jmiAhWARBxEIkCEHCkSIIIhIkhSAiYiGCWIhICBwWIhbz8Zt8c9/c
urd/NJdPz+eBI547M/snyzw7M6/77uzsVG1PQXKlUulKx3UdKbe2tl5pWj7tucadX1x95A4AgNwv
ofXdo6Oj2Ha0Bq3IdBEMPlNEudavnYT8ILfDw0MbuOYfx/z8vMnn8+Ugsd7e3qrCnJycLAeU6aPv
mUwm0XFdR+4KqNOUv1hZWakaUHfdc407v7j6yB0AALlfQnKqNkL10dR3R0dH+c/GnFCForv1Ihv3
MhsnWZXVCFhlg8fx7t0709jYaP8ETBHjUeJVJL/+FEztS57+w0jUcV1H7mdnZ+bVq1e2TbWvQLaw
ctc917jzS1IfuQMAIHe4azci9wAAAHIH5A4AAMgdkDsAAHKnYwfuAQAA5E7HDtwDAADInY4duAcA
AJA7IHcAAEDugNwBAJA7HTtwDwAAIHc69v/Y3t6+0rY/UR65AwAg9xvbsd/mDt+95jbsXILbrtMW
cgcAAEbuN+CceO86cgcAYOT+78+zs7PmyZMn5QQsLtNZNZQDXslOmpqazNzcXKqkLPv7+zZBirLJ
aV9tbW1maWkp0fFom//x2w7bFrWvam2dnp6a5uZmmzzGR1nvlKLVkcvlbDKXhoYGk81mkTsAAHK/
WXKXAJW2VcSlTn3//n05DakymHV3d6eSe2dnp01l6tKcTk1N2YeEpMcTlT8+uC3JvsLaGhkZselX
g+ctoQtlZ9MDiNq8uLgwCwsLNjsecgcAQO43Ru5OpEmE0NXVVTGqXV9fTyX3MDRCT3o8aeSeZF9h
be3u7trRu0uHq3+fPn1aPi5dg2Cq3JaWFuQOAIDcb47c0wghOKqX5NK2pzzsExMTZnBw0OZLT1M/
rdzT7Mv//uLFCzs6Fxr9azbBvwbBaX3/oQG5AwAg91st97TtaY2+vb3dzMzMmOXlZTu1Xyu5p92X
/71YLNo1eqG1dtUPG/3f+BsRuQMAIPc4ITx79sz8+vWr/H1nZyeyvYODg4rfKRCvVCpV3f4n5Z52
X8HvCurTWrum5H0ke79d5A4AgNxvtdw/f/5so+U1HX9ycmJ6e3sryvvR7YeHh3Y6298uYbqIdT0Y
9PT0pDoeRb5r7VvR63Hb4vYV1ZZQkNzjx48vBcsp2K5QKJQD9fQ9k8kgdwAA5H475S4ULa6o80eP
Hll5+uVddLumrltbW83Xr18rtq+trdngM5XRlPni4mKq45Fo9fIZ9wKaqG1x+4pqS/z8+dNu00NM
kPHxcTszoO16gNGUP3IHAEDuddOxI5AbfCPyfwMAgNwRCHIHAADknvqd7oDcAQCQOx07cA8AACB3
OnbgHgAAQO6A3AEAALkDcgcAQO507MA9AACA3OnYgXsAAAC5/08d+/b2Nv/zyB0AALnXU8ce/Hv3
Wu4faXGdAACQ+/+wP8SC3AEAkPtf6tiVzMUld1H60tXVVbO3t2c6Ozsvlb24uDDNzc3m9PTUtjc7
O2uzramunwFO2/yP+92HDx9CyztyuZx58OCBaWhoMNlsNvY4w84tqhxyR+4AAHdC7r5kv337ZjOn
CaVvDYpRMh8eHi63pwxoSpMqXAa4qJF7f39/1fLKLqf2lTZVDxELCwsV6VWrHWdwX1HlkDtyBwC4
E3JXulalPw1SLBZNX19fxe+6u7vN5uZmuT0n6rB9hMk9qnxXV5cVu48v5mrHGWwnqhxyR+4AAHdC
7hrdapvk+vbt24ptmkLf3d21P29sbFi5R7UXJ/eo8hpxB6fzNbWe5Dj9dqLKIXfkDgBwJ+Qufvz4
UR6pj42NlX+fz+fNyMiI/XloaMhMT0/XTO6+yNMeZ7DtauWQO3IHALgzcndsbW1VlDs5OTH37t0z
x8fHNtDt7OysZnJX8FupVEp0LsHjrHZuwXLInWsBAHAn5N7e3m4jzEUwyM2N2AcGBszo6GgqWeuh
QGvs5+fnicpPTk6aQqFg19310fdMJpPoOP124s4HuQMAQN3LXVPYHR0d5T9Pc2J0rK+v27rBN87F
yVqR7nqRjXuZTVx5MT4+bu7fv2/rKBL/6Ogo0XH67cSdD3IHAIC6l3scEqwC6wC5AwBAHchd0+Ma
TRN1jtwBAKBO5K5185cvX1YE0gFyBwAAUr4CcgcAQO507MA9AACA3OnYgXsAAAC5A3IHAADkDsgd
AACQOyB3AADkXmcde/DNdoDcAQCQ+1/o2JUmtb+/vyb7da+frXfpJW1Dr9VdWVlB7gAAyL22Hbty
n7u87XdRKH/zGHWdu7u7kTsAAHKvXcf+/ft3+xa6YNmZmRnT2NhoHj58aD59+mSztCmpi5KxKNua
Ty6XsylhGxoaTDabrWjH/4j9/X07etXb79RWW1ubWVpaijz2uDpqe3Z21r4D3yWM8Y8xSf29vT3T
2dl5ad8XFxemubnZnJ6e2iQ0qq99KEXt6upq6PWNKid0vXXdkTsAAHKvScf+5s0bMzc3d6ns69ev
rdi+fPlipT48PGy/B9Oofvz40YpV76HX9oWFBZsRrtp+JdD5+flyatepqSnT1NQUeexxdbQPyVsp
ZkXwGJPUF729vZdErHPTuQv/oUFLGS0tLaHnGVVO6MFJ1x25AwAg95p07D09PWZnZ+dSWSdK971U
KoW2pSl9CdOnmvSqoRFuWvw6weNNst9gfVEsFk1fX19FOU2hb25u2p/1QLC4uBh7faPKCV1vXXfk
DgCA3GvSsWuqOijnYNmo7xqlBqffw8Tpo5zrExMTZnBw0OZeTyKdqDpJcsUnra+pfRd/sLGxUbE+
rlG4yuqBJpgpz28jqpzQ9dYSBnIHAEDuNenYw0bNaeQeN+oO1tUSQHt7u52aXl5etvniXZmwNfq4
OknknqZ+Pp83IyMj9uehoSEzPT196SHBjfDHxsYiHybCyvkPRcgdAAC538iRuwLG/Cn7uP1q/d4v
f3BwECuduDpxck9T/+TkxF6T4+NjGyRYLd3t1tZW7DGElROKTWDkDgCA3GvWsWvtV9PPV5W7ougL
hUI5WE3fM5lMxcOD1sPPz8/td017u0h1t/YcJ524OnFyT1tfI/aBgQEzOjpa8XuN/hUJL4JBe34b
UeWE1vBZcwcAQO4169gVta2I96vKXYyPj9vRsV5Yo6h1TXs7FDmv37uX2aytrdmAOwlPElTgWZx0
4urEyT1t/fX1dfu74Nv1NNWu9Xr353ZO4ME2osoJTfUTLQ8AgNxr1rFLZP5IG4x9ONFov1Y8f/7c
PgAgdwAA5F6zjl1R3bwD/jdaWtBMRFiU+59AywK63jftHgAAgDqTu9aFtcYMv2ME9Aa5aoF010XX
mXfLAwAgdzp24B4AAEDudOzAPQAAgNwBuQMAAHIH5A4AgNzp2IF7AAAAudOxA/cAAAByp2MH7gEA
AOQOyB0AAJA7IHcAAOROxw7cAwAAyJ2OHbgHAACQOx07cA8AACB3QO4AAHAb5U7njtgBAKAO5U4n
j9gBAKAO5e46ez535wMAAH+efwAA4TH88L1xDQAAAABJRU5ErkJggg==
</FILE>
</FIGURE>
<FIGURE FILENAME="Flowchart.png" FILE_TYPE="PNG" ID="FIG-11" MODIFIED="2020-07-05 15:55:29 +0800" MODIFIED_BY="[Empty name]" NO="11" SHORT_VERSION_FIGURE="YES" TYPE="OTHER">
<CAPTION>
<P>Flow diagram.</P>
</CAPTION>
<FILE>iVBORw0KGgoAAAANSUhEUgAAANIAAAAUCAYAAAD4KGPrAAAAWklEQVR42u3bsQkAQAgEQftv2o8f
DAQ1m4FrQNjQiF+aWXulBPqqmFwFhjG5BizE5BIgJBASCAkQEggJhARCAoQEQgIhgZAAIcF5SGKC
hYjEBEsReTU3G7yaP2iY02qyRrBAAAAAAElFTkSuQmCC
</FILE>
</FIGURE>
<FIGURE FILENAME="Risk of bias graph.png" FILE_TYPE="PNG" ID="FIG-12" MODIFIED="2022-03-14 10:38:39 +0800" MODIFIED_BY="[Empty name]" NO="12" SHORT_VERSION_FIGURE="YES" TYPE="QUALITY_GRAPH_PLOT">
<CAPTION>
<P>Risk of bias graph: review authors' judgements about each risk of bias item presented as percentages across all included studies.</P>
</CAPTION>
<FILE>iVBORw0KGgoAAAANSUhEUgAAAl4AAAEACAMAAABVk4iuAAADAFBMVEUAAADAAAAAwAAAAMDg4ADA
AMAAwMD/gADAwMD/gICA/4CAgP/g4OBAAAAAQAAAAECAgID///8AAAALCwsWFhYhISEsLCw3NzdC
QkJNTU1YWFhjY2Nubm55eXmEhISPj4+ampqlpaWwsLC7u7vGxsbR0dHc3Nzn5+cAAAAAADMAAGYA
AJkAAMwAAP8AMwAAMzMAM2YAM5kAM8wAM/8AZgAAZjMAZmYAZpkAZswAZv8AmQAAmTMAmWYAmZkA
mcwAmf8AzAAAzDMAzGYAzJkAzMwAzP8A/wAA/zMA/2YA/5kA/8wA//8zAAAzADMzAGYzAJkzAMwz
AP8zMwAzMzMzM2YzM5kzM8wzM/8zZgAzZjMzZmYzZpkzZswzZv8zmQAzmTMzmWYzmZkzmcwzmf8z
zAAzzDMzzGYzzJkzzMwzzP8z/wAz/zMz/2Yz/5kz/8wz//9mAABmADNmAGZmAJlmAMxmAP9mMwBm
MzNmM2ZmM5lmM8xmM/9mZgBmZjNmZmZmZplmZsxmZv9mmQBmmTNmmWZmmZlmmcxmmf9mzABmzDNm
zGZmzJlmzMxmzP9m/wBm/zNm/2Zm/5lm/8xm//+ZAACZADOZAGaZAJmZAMyZAP+ZMwCZMzOZM2aZ
M5mZM8yZM/+ZZgCZZjOZZmaZZpmZZsyZZv+ZmQCZmTOZmWaZmZmZmcyZmf+ZzACZzDOZzGaZzJmZ
zMyZzP+Z/wCZ/zOZ/2aZ/5mZ/8yZ///MAADMADPMAGbMAJnMAMzMAP/MMwDMMzPMM2bMM5nMM8zM
M//MZgDMZjPMZmbMZpnMZszMZv/MmQDMmTPMmWbMmZnMmczMmf/MzADMzDPMzGbMzJnMzMzMzP/M
/wDM/zPM/2bM/5nM/8zM////AAD/ADP/AGb/AJn/AMz/AP//MwD/MzP/M2b/M5n/M8z/M///ZgD/
ZjP/Zmb/Zpn/Zsz/Zv//mQD/mTP/mWb/mZn/mcz/mf//zAD/zDP/zGb/zJn/zMz/zP///wD//zP/
/2b//5n//8z///9BjlLGAAAccUlEQVR42u1da2wc13U+FDmv3SWXMyRhUXYdUWSKAvpVpXJMW3SS
pR9iA1R20KBG4jzsAnTSJA2KBm5sILFTFLDjxHHdxIEtG3UdV0YNu05sp5FjSYxrUn3QgJoGZRC4
fFWJSAUkZymJ5Ozs7JK9r3lyl1wud1dL+3wSOTv3nnPPmdkz994Z3m8OAAJRNTSAjicBUSWkd+E5
QFQPGF4IDC8EhhcCgeGFwPBCYHghEBheiMuGJjwFlUUaT0HgST2GF16wlUYOB0cEzr0QGF4IBIYX
AsMLgeGFQGB4ITC8qgqz5oqIKoVXikCOdxSsulzHtqeIbf0rm3j4ycKKqcLSCVxOXv3ea2ho6HzT
Sl0d23XEq0J9U+bBTRTtworukUb20xns7WoxOBpTWYB2VVEMcom3KooFMBqTW0mNk5DjDi1UFcsY
kIeZ+LAsq+1enakNGCneNZCf0bgcGyWfdFUmjTmqanhlNEA0tZUIOXEpQVtNqtKwbyM5IHxIsX+B
cmG3W5IitsFra1RTdFeR+K75PjAhlbVEXI/JKjmuYUnR2kGSujGOajH3OiMBLJ2wF/+YfF6dXSRf
wEH1/CrZaZKyr9C/xa3OnDTyx049x6T7E9kTS6QunT3eBvCceWzBb+ngYnbhRrLNzySIyPe15g/6
ZQAvKDO01bazzhzRhLWZi/1eO9B4TPgwxPsZ1za4drMys50mDbcJHdaWTD59RJ22XMWDalY9yJxO
LHOvnp7RuPTNP81q5OJ5LmG/8TEA+QGMo2qHF5173XoBINMH2jjZnza06wHUcYMGjToBLQrZLhh9
vVNG3zjTkOxn9mdInQQ3kNHoVcsI/CmUFGo2a8U8BHDPxNxxvwzgpUnWqt3mCmmHvHZg3PB84E0R
2yrZenavfYfYvv8Zi9i2hQ7A7W1gkk/XTnRmPMVxmOCK5vW85APGPK+1+iBNyp53rP1HAd65B+Oo
CCrFc0wNgWGdowNZxze+2jtE9+mP5LAN3VNst5D9EMlWp2G6kw2HI1mQs54k3dDB0/H2htwp9TAb
ylxZrhlQEXtOh7PKfRDKcjZgl/oUti20T9uuJU9RcgKK/lGM3pTPEwNOa3ZX8zz3x5uJ4YqJnBdS
leQ5murV5Hdy9cBFv6zRBBoQIyaYa1F5afn8v3SROnJTQL6eXab7PIBuTpNCx5M8zWr8sgbTE/K/
2BF/L7n6uu/DiBl50EAsUdvaXUEd2pbtWvKsmuHT0+G2dEODfJEdwW9jZIg1G7CbqsHcK71K5iN3
LOxv84vkbminw1gPnLGj4l8cNq4nUyjVgbdiRLIH9tLv1DDpJuOAoXmSTd2zarAssw/2kmm6sgB6
zB9PeTsUwgeZBaOtRWw3jTHbs6dInacj2nq4h1oaZlEkjUF3JuTxMowp7MOaNE47KdUyXv00wNjD
GEe1mNq/qZvQ29wZaHPaVulezpaP5KLS/3STkiSTtYVW6cE4wElbpp1AfHl3I43UpGIlPMmfWXtj
rGyFd0pvZ5VdpNmF98mZuCck2qEQPgyzFnLtUtj2dw55tnOtstAhbVnExp+tdKVJrO1mV8stih1e
e/qmepjffsT/YDeZc0GzLvd/CuAQTu2rPfeq1ASu5IcgmbKfsZlXXpQq6bXTcs4IdOEYU35Ipesq
vIJT5I3QkmnYtY0Q0Z2lSnq91oaPVYtNl/ANOYgqhheumEDslKk9AoHhhagZ8BlzpacbeAqQRovj
QRWxiicDgdcaAsMLgcDwQmB4ITC8EAgMLwSGVwGYl79pXAGxc8PLStHVUami9Nqrtke83Uh3D98Y
8U109myJRvuYgWFUP+HVfmrjVV3Xbshh3Rau433Tyq83l9sCjbZ3BXu7ugkvM5d2vK/DjCsxsjOr
Ucptuzboc1jNmExrUq2DssVEuYwTH+R83IFBK1hmUnVlkP+xK3VSUSxLpaxZ8y8D8ine8ZyRDbAU
SRv27FNPHpNpI4426PFvF1xb6iB3gdhjPnm2DEXWLLhGPoNxVASNoNXW4O+9/jdq9yvQNUX/P5RY
OtrbAM5YrCEPHzrzi+RKfqpriNY8/r2XE49koevcj7+WzFM9IrMrB7uOfzlhN5Di4eUTeaGnp3/e
/B0bVk889cUf5lnDy68MvNR69msv5OGht35+scMW8rRpgn+ekyAeW7n0Yg4eWlk7ethmnvz1Excf
aYAW+c1dOeHCN+Onma2ZX3e+wFzomv7RE9/K0ipq6+U8rMaWL31sHBZfC/THGaQNrXkhlal57/Ul
BeQvuTvaBBwhvjw5OWcDHNfA5auSaDoCE5TowymywGQyAHcfgAmFFd95yNW7XQLzdsbfvVOo32f0
9U4yxbsl0G735EXTpC9qylmURqtJcCcPDfUa0IgnzqTkkYPunuS2pow+ofugMc+ZcNQWKWsyDes4
mU062E0VQa0XQ5udJAROzxrrmKpAuam564qSX6NM1jC99rQNTkcu73Fng9za0xF5og+jH87BshRg
6wZIuEEabYD7CwGfiC3qqnnlKrTMRWi0+KhnVb9sJ0NrHBoaanR7T8FUHWHznw81/OSSJ0drQsMM
l6HFn4mWcQZsy9rxyXXmRF0InyFa16ycjyeCzFxBye2J0Gg/E9KcdXm1LWtzU/QW1JqN3YbPMepo
at/xOPn1uPseMEmDngwl23aQUSgvqW1ezEivQHeIC8RlMj3Q/WS0zGEM2Pz8/kfWmVOcINP2NAul
Yz0AA4Yxs8ZUnxHM3FHG0VX3OaorF7ZF0QNjfJKfn7eorQHLaHiWFMsYR3USXvkj5NeRnLjgzxpK
Jk3fkHXbSYD4Uh9l0MpXsJovyJmzoW4vc9si4+NmfU4s18u1ypkJgFPNnU+vM7fA69xoZrzaV0gD
f2/JSbLzdlL5PGfmpj8sU47uvXbihCtHbDlh7m9Mu4UvRhW27jOk5TgRlDCO6mTuVQcw91yqaDyM
3jCDNNoQ6pRGWyNYR79cyeYScxpGVGEgjRZRzfDC22jEu2hqj8DwQiAqA+Q5Vnq6gacAabQ4HlQR
SKNF4LWGwPBCIDC8EBheCAwvBALDC/EuDy+zQjKId0d4pVIpResoQHFNbchOHZZbCpYH+bDF1K/a
2Ltt8GmFqp4o6PFXttFk1Kk1pNGW1nsNDc2qt/FPUbkNaKX9py4WLA/yYYupX1vlwzOt/ytQ+tyF
b2+jzeix5Czsg0scHI30s15/5eaT7ddFQXKAUlqdmPIkv4CdOM3lmjp0P9Ow+mmu2OEBWWllsm5O
V5Ulp6UCLPNrhybzbLU0xyuVsGRpQKSn9XSZnbj8jOgunpFjNF9tTIkzZq3q6ozGeM5a1lZAL+Ex
w16U2yBlKFRdlBPh1PhHhe8sd22qtV8xrH6ZMXllerS0QWK7Y4B6GmhvVBPZaIUcz2krrWA22lLn
Xrq/8nJ1djEJcPDxF/NuybFTZBhsk2YH+W4by/MqcrfCFS8qBwFufjkbo3SHxmOi/CPatOA4d5yX
2gCW4tlFmtyV5XilMq0/cV6+iQm4usKOfP6zwu6Xzr9KNK++YL9OI71hBpJch+aLTYGfL5brLWZl
LyfbX1CWxcKsqvvlj85Qq20yz1HbeIyov9i80vki1V02s/9FPVibOXU3gPXvS8uh9g6em+efhJzI
p9uRxTgqJbzI5Ov3/T3OYNWOGNOiYMro6wOwpwyxKsCehAOqJ75g0NytlsbytNKcsGLomOgU4TVk
TGaIwDzQNLU0zywnvTb2M0Yr+LrCzoRrB9LGAZsxJvpo8E8Y0MR11HEYd/y2hJ7E8spy5N+hLhhU
yi0/wjyzJ7jv1M9pY/66SaZLPDCvA5c5m52U7FB7aUOkwxVykj1M8+m+k8M4KoLgYmhKE+247WiA
RUp+Bo9CuICyUNdxWsFlxJpd+c/+cijAWw0SUynfdGFfbrU3KGBedcNQco5NlEK66+2Ax3Q1r8qv
ER36cfBokCQbJcSKvLWM/Qqh3LVkc/j1UH5c6kuXy+QNs3RHsuHjFXILV7Octiy/rQtc/7sRjXbu
2UjBD3g+2dDDhFH+IZxjloRWI8CeBvnRkLSf35XoNQD8DsyHb+aMleef5PcGexrmHi1kh2wjyWeN
lVmqQ7PSRv0N56jtM7lnDety1xLV9fcbV4L8FgRlwu057oMUIde2fF67A6I5axEbzL0aIwUWzyfr
Q+mCG0f44BjKMdsG3bKXp5XN1Nl30dQzK6ZzOtyskJFq3grQpomMZhi38yBdk6zA8jPlDNwoPt4I
Z1TWRwjOq6vzn2PQs45TpsyC7r3A6z/GyK92xtUNlRfOjwurvxo/6O/J+xwlpJcETQnKacPGa+QO
YwwXzZU491LsCxGBNM8n62Mhp4iCnC3d6k87dinZacqF3e3OunhO18WVLnHJG7KzAHAhlK2WyLzx
QcZohZAutXOr4oZ6o3zrFJm7JeXP/ysvEDpnb1bCXFum9345492fyPTlI7tk++1IecR3F/G7OgPE
KS2TOBnSu6B2TAfl4jcp/eR8HUKWdilzr5Lx1uH1qWA3zSSbKvulcOVrgvnJf2xLDVX3FC5ciTTa
yBDonYyth9fajcPS4nqas2JvoieXffsub+PGX//Tb8tVfm6QkDCkigBptIhqhhfe9CBqeOeIQGB4
IXYG8JFNpacbeAqQRovjQRWBNFoEXmsIDC8EAsMLgeGFwPBCIDC8EBheAuZltmNeJn8wvIojlUoN
au1bJt0aytq6sq/X6GCFHesx188i9r++pWy0CQvDqAq919DQQ+oS/7SuqrjW8uL6hIe/rNHBcjum
3ruJ/V9uKRvtWR17u6oMjkZ61euvkqo0zDinbqZszsI1Y+pJfrmbMSU2CqnrP0p3XE4rk6X/HI1y
EU1NYbxYXVaMdq7v5Yvt0BTKahV5ZC3GYHXZsMMS2zNkVkdMD1rWgPCHs2Vpblo3G61yjesnZeaO
snI/L+4zbjZaT1eTOc0XOmIaz0YrfOH2DGUfxlFV5l6tPjdibWaon3FfF0QBZ+Hq8szrfP9q1VZS
Lum2Tc42tfndwRDoSuJaIqPZjBdrnl/MZLn+ov34XiZ1KW7HSWeZ1BzzJrLhDNa2xaxyL/nGm7Mn
LgEsxVgdMf2y0XmM+cPrAWZOebZv/bHn59Vv2vMHuX1u5/1Ky+cCPkrMx3MXxHho/yahu74sLnn2
fozpQqsQXmTydcCfR00z5mmA+ypYuJPGg3zfGef5ZfkXNQGTodXTzuT8cSbDeLFpQ7tW6Hv5YjPz
YJKCb/E8stL9jMFKOa7fpculh/fbXh0sGPO9k9wfXi8Ythyf2O/56VwDGicCCzufYPltwz5OGZrQ
nTLmVNcXzfdlP4ZXMZS/GJoyJNov2WGOraCtriuAYC7X8E6EbRvMQStIscPs63PaczfYQyyP7NAh
cFqdvv+edzmuZK+hed6ti6iHubN86b7rp1ft56UF2CghrshGG/IlxDPA9b+Vy0Y7H70L/KwZuavf
5bFwQ/llRzw506uFAjloA/likzD/KvA8smTUk5bP30uGpxHOcSV72pJXF8BIiDvrP3cQfvoUWWFn
JOD9SPRYoMP1LuwLzuyrNfeKMoZauiO9obwP7uWkWynIeVV7YB8ZZ4aHTTqxGnFA6m4fiMjwYcjj
zuZOWHQmpPE8sqplKOS+4s8dxnFVh43X8l5dAKLeDRgWqLLm+SnxHLSkXNiRuylzlssJHwNYgd9V
Cvii4aK5qsy9BrOLkbL77hoMv0xtOqs8za/4s7cEOK8L9iDl1F7s73wZWPbX9McvvRyR4d1rUhb5
Yi/8gMm+YcmtCYBmXe4/BfBg62AmBpB44fBzRGqS1wUg6gV4ltkfXeH5efYjyicS3D63k858YdGV
m+I+BjCuWdNBX4S9K17BOKr43Kv0xxeZlbo6ZHPPW9dUsj3MRhtF7bLRttiw62Kd5Zo27OVKNvfY
IGajLQKk0SKqGV54G42o2ztHBALDC3G5gI9sKj3dwFOANFocD6oIpNEi8FpDYHghEBheCAwvBIYX
AoHhhcDwKgVmWVVbVTGDVbj8tFJohJquJklNbVnw74rnG/vF+JZbeyzUmtGY9cuFISJL2i3kqCiL
ViXimcBepuE9H1NrXkhl6r/36i1eZW+9tetCXZaVDpQLQ0Os3S3QaNMZ7O3qZ3BM6Sx3rMOy1I7G
ZI3xZhVFb1dYTlnD5c2OxmmuWcZxjXllQh5c+m2HRvPGOgnOeKXUXUvkpJVEDlnBmG1XiQlXReHL
S7tXJL+ctaerot1UwDfmL2tKFdloh2Oy2gpgSYrWDpKE2WjraO6Vn0ksAXxfa/kgzydLc4uZs4u2
M0vLae7Y55jcwcXswo2M0/rcBXuB/5nUlRfdyBBYryU/D9Ak8dyyq7Mnjd08J+1ZR+SQFYzZpRP2
4seZyp/Es3G+XNUeCZRz8uyMaDdgi/tL8f2Z13mbN/80q5EYbknYb1wCkB/AOKqf8Jo2KB32nom5
4yyfLM1hy3izU6yc5o59lcmpEojkr39FPvHx3JX3kD0wR9PSTkALLV4w+npFTto2N4esPWG8TacB
faDxqdr35kEkws3vD5ZTTARWzbu2uL9snDb6RN7cPpY3V3EYe/edezCOiqDGi6FT0VSvPIdtkPjq
cVV9Zms4Iawvvwn9lqsIxqzT8Y2v8iy4TjvLhyuq/PJUJIluxLdgNtrRm1g2Wke3dzXPh3Nq4frf
ytFotwHOm/03c10uV8ct8Rm0PtvVlw/Rb9czXn2VBl6XXD3ACW2UAyvYaqQqUF7Aw4hvXjbaGxpk
MiiCtPTbGBk3TbxZrLvnXg93z9LM7mPQnQlXtEEPf2FWxuEcVxP+ln8CT/60ZdIrpMcE6UwHacbW
orlllQXQOcFROQN7yeaOhf103nTagTu8fLgPa8Fyn6Hdwz5JWtS3JIxxGu3aHMu5q1rGq58GGHsY
46jewqvX2ku+/twtSjayvpPnjqU9a1KxKMd1N3ygVV7heWiF/GJy9z+Qved3g/bIRbKfa5ePhB+P
LbxPznB69sIRhYZCL8+C25SAx5o/Lo76ATVY/rndrvLz7NNQm2KHfXtTPcx5tfE/2n0UOJf3UwCH
cGpfJ3OvkmZnNYO551IFKJhOyzmk0YZQOxrtllHt3LHh81CJadNaGz5WLQKk0SKqGV54G414N07t
ERheCMS2gDzHSk838BQgjfa9OR6s1dwMDo4InHshMLwQCAwvBIYXAsMLgcDwQmB4bQ6zBhrb00PU
c3g5MUVu8b/aaNbXKzfMclsIe4po6Gtl6RXJRvsYZqPdEeHVosyeb9hbtLp3Q3JrIVxXWMO0cmXp
CUSrejEb7Y4Irw9NGMaFDM0RK8f5N+bniLUEuVVdAEcL5KhNnVRd+dSwHFug2odpXapVFXTYVKsi
h/LidltSWXrEjxjPRtuuKoM6zUYraxZcI5/BOCqCGr9jYkPMfjd2qTEP8PjPnrj4SAN0TcFDK2tH
D9vgjMUa8lNdQ6TIeSrT3mCLcoKuvU9905V/+Nzjj9rwUPP/NN9P9s6f/RzTgK5zv/laMg8PJc4+
M8teD7GrdaUsva7pHz3xrSytWj3x1Bd/mIfV+PKlj43D4muBFbb4jgmA+nzHxK/z2ZjWznPEcg9F
jtgn/RyxI1l4QA7kqIUjhiefNiZI36dNwDhlv/qM2Ghe3Pw75enBg8Y8Z8Zl+uDO6wGaTMM6DmBh
NtpiqLPF0OY+29owR6zZaQ8cD+SoZSRXT16wXNczbcmP5EAgHW05eoFstB25fO8QmFfloWVu59Bo
a7ViQq/Lk6GYYCx+auMcscbDrcNBhq0rlWXPE1iG2fXMXD7L9PLiNpjl6cGsK9GydnySOrMyG7sN
n2PskKl9Zp9jJo+R7ajLmvVyxHZ4OWJbDswFc9QyKSG/F7qJWEaDHsF+PR0ctRQvL27TWHl60ANj
/CFEfn7/I2QzYBkNz5LhU8Y42gHhlU4nrsgvku2H5RVOzH87qdAcsVrmtpNujtg7Tlteuasn5Btl
mj02bSgZzsOl3FgfJ203L658qDw9iGm38MWop5o7nyab+wxpmfh7Ba7J3CFzr+1gcwKuYbHOJ8Ke
LVmvCDAbbRR1TKMtH5sQcFtuf9bNi/vWHy6VpVcYiTnMRltsPEIaLaKK4YUrJhDvkak9AsMLgSgd
eE9d6ekGngKk0eIFW0XkcHBE4NwLgeGFQGB4ITC8EBheCASGFwLDq26BK1AxvKoAS5MG6OKuYpzd
IlRaBIZXCWjXTec+fXbDHLgUQ3iqMLy2joyqQZ/6COfR6v2BvLapJM8jOaqJjLTtmqTqAMOyrLbj
icPwKgVZSgCa/C5PSLv6IstrO87z2jbOMImD5+b5XxWXTSe2AtCfyJ5YwhNXBLhaNTy1comQlOf4
kkE3is1pkC+xBfV0I0iRXDwOr+8PLLWHNP5JO1efPMc6AMs+6t418qi5PpVKrXl74IWSmUzQ4fIs
9HfO4onDwbEUSPvIr32hzKMjHqmXwctIeyXIb5FN2/J57Q48cRhepeB/M8NgZTrcJMoUagfocV8i
CRrPSLv6q/GDZKMNG68N44nD8CoFnSdultpOzLMcuAILlpwJMM0uqB3T7EP8rk46x4jfpPRfwBOH
U/vaABdDB2m0eJ9TrVOLwMERgeGFwPBCIDC8EBheCAwvBALDC4HhhcDwQpSC9GXWr68GMLwQ2Hsh
MLwQiAhwxUSdzb3eDcAVEzU4t2WG53Yv9zpoAAdHBM69EBheCARO7RGX4z4Hey9EFYF3jpW/ZPnd
Y5r+LvUuzNNh2y2p+ndrenm2/bs9vWQPeJXvdTGjGF4Vjy5+ktn/kqPL/WJ0sVe6qgu9XNu+ehpK
9SAdOdKiRnFwrAfowT6h3Jiu0HVRUWvYe1W5IytnXC1DNR19nrt123rJHuglHzCGV7U6pDT9ny75
xtwdG8l2q6rgaZZpe107ZXlQSAfDq5oDnpiZbHGMLENV37bt7XpQWAfnXvUxNqa3ObRtf1zWtz+b
W6+D4VVHkVj+aotKrdOo9HoPfGpf+VAJPiUo7fQGnjptVTVsdBsN6FtxvtBzrwI6mKodUc0rDQdH
RBWB4YXA8EJgeCEQGF6I2qEpcneMQGwfeoHwwkcUiMogjYMjAudeCAwvBALDC4HhhXh3oWnjmf/O
u6dE3+s+vKJ92uoOPqLcTvK9Iby7hoMjAoHhhcDwQrx3wytdYu06uXTaL71Mf9dMFzSe3hHH4/le
zKV6PvWVIqJt9jqCnXYrVIfHo+/AU7/1wTGdFleSd2Wk2T9RE7ziuGQ6ciUJMV+6pt2Yazx4NO4m
XdfHw21ByP96P/Vb7r0KvYkgrYdrgvvuWy08gmX4xRc1jy/d/7/eGd/X+jweaidkvN5PfZmDo54W
/yL9rr6uT17XN+uXtb/WC9rWw9v6Op505Myvd7B+T30FXwKgB15Stfnp0tN1MRPbYN5bL8dTAsO2
bk99U2XPA716Nnk1QTrwkrLLH196yKcdezz16mq5z7109h4VvZwnF4Gbgpqd/fS6gSO9yVOLej2e
9HYeGtX81Ddt8cD04j2rX8PjLiypp71KXlPTwTFiLegM/SR8qvvjKehnPZ/6wEsA/Ks7yt1e3Umr
DqJ/0t5Jvkf/pK1v9jCrTo9DL/JlIOr7e4MdtkincHit7uCvILeDfd9sBc6OW//V9K44CvS9ToEr
JhAYXggMLwQCwwuB4YXA8EIgNkbwwQS+gQlRvfDC9y8hcHBEYHghEBheCAwvBIYXAoHhhcDwQiAQ
iM3x//9kzQ9yGCo6AAAAAElFTkSuQmCC
</FILE>
</FIGURE>
<FIGURE FILENAME="Funnel plot.png" FILE_TYPE="PNG" ID="FIG-13" MODIFIED="2020-08-09 16:14:59 +0800" MODIFIED_BY="[Empty name]" NO="13" REF_ID="CMP-005.01" SETTINGS="SHOW_STUDY_NAMES:NO;SHOW_EFFECT_ESTIMATE:YES;SHOW_AUTOGENERATED_NUM_FOR_STUDY_NAMES:NO;DISTINGUISH_SUBGROUPS:YES;SHOW_CI_LINES:YES;" SHORT_VERSION_FIGURE="YES" TYPE="FUNNEL_PLOT">
<CAPTION>
<P>Funnel plot of comparison: 5 Incidence of adverse events, outcome: 5.1 Incidence of adverse events.</P>
</CAPTION>
<FILE>iVBORw0KGgoAAAANSUhEUgAAAlgAAAHMCAMAAAA+pyYmAAADAFBMVEUAAADAAAAAwAAAAMDg4ADA
AMAAwMD/gADAwMD/gICA/4CAgP/g4OBAAAAAQAAAAECAgID///8AAAALCwsWFhYhISEsLCw3NzdC
QkJNTU1YWFhjY2Nubm55eXmEhISPj4+ampqlpaWwsLC7u7vGxsbR0dHc3Nzn5+cAAAAAADMAAGYA
AJkAAMwAAP8AMwAAMzMAM2YAM5kAM8wAM/8AZgAAZjMAZmYAZpkAZswAZv8AmQAAmTMAmWYAmZkA
mcwAmf8AzAAAzDMAzGYAzJkAzMwAzP8A/wAA/zMA/2YA/5kA/8wA//8zAAAzADMzAGYzAJkzAMwz
AP8zMwAzMzMzM2YzM5kzM8wzM/8zZgAzZjMzZmYzZpkzZswzZv8zmQAzmTMzmWYzmZkzmcwzmf8z
zAAzzDMzzGYzzJkzzMwzzP8z/wAz/zMz/2Yz/5kz/8wz//9mAABmADNmAGZmAJlmAMxmAP9mMwBm
MzNmM2ZmM5lmM8xmM/9mZgBmZjNmZmZmZplmZsxmZv9mmQBmmTNmmWZmmZlmmcxmmf9mzABmzDNm
zGZmzJlmzMxmzP9m/wBm/zNm/2Zm/5lm/8xm//+ZAACZADOZAGaZAJmZAMyZAP+ZMwCZMzOZM2aZ
M5mZM8yZM/+ZZgCZZjOZZmaZZpmZZsyZZv+ZmQCZmTOZmWaZmZmZmcyZmf+ZzACZzDOZzGaZzJmZ
zMyZzP+Z/wCZ/zOZ/2aZ/5mZ/8yZ///MAADMADPMAGbMAJnMAMzMAP/MMwDMMzPMM2bMM5nMM8zM
M//MZgDMZjPMZmbMZpnMZszMZv/MmQDMmTPMmWbMmZnMmczMmf/MzADMzDPMzGbMzJnMzMzMzP/M
/wDM/zPM/2bM/5nM/8zM////AAD/ADP/AGb/AJn/AMz/AP//MwD/MzP/M2b/M5n/M8z/M///ZgD/
ZjP/Zmb/Zpn/Zsz/Zv//mQD/mTP/mWb/mZn/mcz/mf//zAD/zDP/zGb/zJn/zMz/zP///wD//zP/
/2b//5n//8z///9BjlLGAAAmYElEQVR42u1dC3gc1XW+a2lnd/XekZ1gKyXGcuGTDXGEg4WxTKiM
U4ipMKmW0jhpMUlDW9JPaRIS09DS2F/AMoaa0I/UchvUgkNBaqIIHNwQOyRaJ2hDcKHEKo4ExrEe
YGlWj5X2ZUud984+ZndmdnZ25s75pd2ZnXtn7szZf88998yZcx1eBADojyUgAgAQCwDEAgCxAADd
Uaq0YpB+ebkFu4KC3qA3rY5XLBdWmG0wQABiyfLKy795pRtSIZQHEyteYBZ0hRoQDAa5Ba+iAAB1
XaHQAyYrLGZBv5j/bPuBygJiyXJDMK1SGJZUQVouVxEAxErVVlIbK0s9Tj95ZewwANhYKYNCxRwM
pq4AgFiarXiQJSBnVxhM6/JSbSzeHvdyNb3BJO0kGuv8CnSJQCzpWC/TiNCbsil1s1d49yIw3qEr
1IAk+ylIw5u5PwxiqLAo4E1OOLxZNFYwRV0BWIyvf7YZpJAPscA+yohYxE2AFIwaFdoI2xq2BkAK
QCy90Y8WK24CMQCx9EaTz3HrOIhBi40l9WOBjQXQgswOUiATALpCYxFv50aGcRAFEEtPPEm/6hBq
XwRRALH0RHcjQoMI7dgK7ncglo7wo1aEGhBqJk6CMIBYOiqsNhIhphvc1QfCUD8qBMjhvrP0m4N+
Ve53gjSywJHLswB+LAB0hYUG5ZeaW+BxgK5QLwvrlPQDeBxAY+mEnkZ2Uce+N4LHAYilD5YNtbLL
Qfb9TsIDIoGuUA98eg3JLhtG2EUbcQRkAhpLB7T6uCVvXPlaQSSyAHeDBtSNgAxAYxUAwCsglo7o
bE/b9HgniAWIlS9+szZtUyPciQZi5Qt/X5toYwkrzUf9IJjMKMnli4mAs4ZD1RWfEm0sl7C2xz8A
kgGNlReiPnG1QVxrOgWCyQxwN2jAilGQAWisQvwaQQRALL1M937JB6kfqx/M94yAe4XKcLhRpmAQ
PA6gsbSDOtomU9J2FOL9wHjXjNi9j0k+Jd0rbEePgXxAY2lUWFt3JHV/0g879kC8H2gszbZ7Ugq/
5OiGwAaQDxBLF4AfC7pCffRVSmeX4seiwOOQDnA3KEB3SlxDSjxWD3gcQGNpQbwvewwyeBzAxtLB
15ABj98NWZRBY6kGFUn1utelfG6MgMchFRCPlRNfX/O5lC2JeCwO3/33phKgEnSFeQOe0oGusCCA
pA1ArPzRnu6lSo/H8reDoJIBfqwciPelZ1hL7wnX9MUhDxtoLFXdXqsSxpCt0D0CsdSA2upTVM93
I3gcgFgqcAWxJsOoMH1TcyU8r5Nsh4K7QT1mqkAGoLEKgAYQARArPxzLOONlRkOdOgjiAmIpNd0/
f2lG+yFj5b0wiSHYWArRNfAd5ZXbH4YYB9BYynC4SUVlH2RRBmIpw1KkJssozNskBdzSyYIfxciM
22WiGx6ArhBsrLwAfizoCvOBbCS7rB8LxoVArNygLpdjltwN5/hnwXwXAKHJsqiveE2mpGpWRph/
dAuEKIPGyoWTsr4G2chk3zYQGxArB4QZmdSgGR0HwXEAd4McfhAl1e+06ywIjgO4GzQAntJR1xUG
g0FxFSSTBYMgAjXECnq93iDwivc1ZLvxlyUei7oFPA6p7gbGscA5F4JefhmJRBD9sqHLoSGcJda9
cla2qGML9QKwSm5UKJhVtArzcm+2w0BjNsM0S1lTD6gsWY0ldYva00EaDz7WIV86m2XP3sVH5oFW
4MeSwTfeIrXuuuszID4glhz2hTTv6vsHEB9K8mMxHivBa5XwXoEfKx3gx1KlsbzBIMstEArVlb08
hx+rC8z35OgGj4f5wG5INunthvr/fDtr+arZrMVzjueBWGBjZcDJHPkaciQA8UHsOxAro6/h6E75
wkBFadCRPTS5DWaKBmJlwle/LJ+5KL5xYXZxKObJZkaRu7pBiECsdNwq/zRhwFM57yE9s/F6KdkW
S5aUVks2NN4KQoSwGVWoWODc6tXRiLht2VTpj9f+5qmnRkiQDxArm7MhC0FKZ5lBct3IMuqiqK88
5dOMLttYJXHUUMjuLIOuMBVd38hSeD7MvA+itybETbVOhldoQ4X0FuE3+sDGAiRjINv8JstYr14D
Gloqbpor55bOD0qtrMNALEDysK8j223CsppJxPixrnGLmybGuOXp16UehyG7z9sENlYK5GZkCrRE
zq+bmimrmidOX3WOmHcmm100I90XJdUfHz4AGgsgwb07Misyxn/1VsxzLhq7wjFecTbh6Sqv5nxa
tUkpQZrsnp4bNJYiBK6rmGJHgJXp9+jLI+VH1lbWzv8C5oYGYqlFJv+VCLLtu+eXEjMwNYUUkLsh
Cf6mzI9CLExxtKmaY7q4uuTohvCvFzyLF1KzNhzc9V2wsQA8umVuP3P+K8T7rxQ9V+iwt8cBiCXF
eI/MAzjLeL3N+a8U5Xlv7bO1xwG6Qike/ItfydhYzvf3McvOMoYtlbMKjrX/weftnNMINJZ07Cc7
I9NMydqqpVRgkZhiezlFR2uMBGBUCKNCjlnyHgNveP0LS91Dy/U5GhAL3A0A6Arz1Vd6W9txGz+u
A8Z7AmUnFFrbdbPK6l2MD4DGAlB9DoU1lebHctjY4wDESrgUWpXelFE6X6HTxjNFA7FEhbXNp7Sq
Yrrs32ZbKwuS24o48pLiobTSis4jMbtKE9wNAOgKAUAsy+HxroIctutxIJa9TfdHVyuvXKe86k2P
2tR8Bwcp70EYuV955RGX4qr7/3zCnjmNQGNxOOxTw0IVdX2HKSCWfRFHbSpqq3F7NldU2lKi4G7Q
AMhBChqrIABeAbGU4VghU/D5O6ErtGlXSK0/XcCHAuOX/9qGOY1AY9HoWa2OV3Wqajtv6oGu0J7o
3qGuvsr5Cpu6gVi2hF/t7M8N6qrfifqBWHbEmpBKG0ht+N6P1oLxbkvjXS3AjwUaS8moTfUeIwa0
AcSyOqjLCz+PhP9yCohlN/StXlPwNprt53EAYh32qXZf1qlupLEbiGUzLBtqU73PoOo92iT5u2FU
aItRof83dxsxKjy4thmIZStiacGKUZABdIWF+DWCCIBYOdCuxcOkxT9KtdvL42Dzhym6jp8xqKWO
KnvNFG1zjXXSZ1hTbfaaKdrexPL3tGrZrU7LTr4+W80Ube9RYezg32jZbaZKy16P302AxrIJiCZN
uzVo2qspBBrLLhpLI8CPpU5jBYPBtDWs0anRA+AwuD2LEyvo9XqDKWt4m+5a7wxrjfM7aaOZojNm
9BN6v6Dwhmd32H3E4MeyGm2URDmr8U4rLi/3hiOoPqOt6baj9okklRjvjJkumurpK/j5Gtq/o3FP
zTHv7Q/bxuNgY3eDY6fWPQe17rjDPrevZTRWQk+Bu0FHjWVTdwNCdmJTHkP/xaK0ai1Iohs8wUiE
UVoeeiAYiQhRDbhGN/i/+LbmfatmNe8688Ve+7kbvMK7HXq/7iPa7eg8ekLbeBzsarxTfcXplNqO
jtuuK8wMTLvCetJXlHY79gy9ABoLY0Tz4VVdHvs2nrKduwHZdoCo2gKvAhmAxioAGkAEQKyMiB/M
a/f8prc8GADjHVfj/ctfK8ln9zz8WDS+73oVNBaeUD77c2bkd0fH0WEH97stNVZ9xWvFFPnXbinB
n1i21FgndxS1eV87dIV4YmeemV/q8tu9eacNZAx+LA0APxZorAzw5/1Ect5+LD/+HgcbGu+Nt+Zr
O1fO5nmAf6nEPsjBfhqLejTv+OC8D1DXg32Mg/00VoMnb19DvgoLzd8VxD2nkf001kCTCU7Ch30W
ZfsRq+lOE5xEsw937zu4G7SYSPCUDmisVNNdj4MMmuZMwHg3C/Zc1OE+3arZ/I8Ri+PtcbCZxqK2
6fEs8qIOx3D0UUAsfNCH9JhVXA9y4j5TtM2INaBLXIMutjvmM0Xbi1jjZ1tNcy6tBNY5jcDdAACN
ZRbUgQiAWFIc1CmF/6A+h/EfBGLhgb2L+hxHr+cKd1NALBzQtXqtPgfSiZ/Nrd1ALBww4NMpS7Je
CR8be4BYGCCuYfbnzNDrHnTbEL4eBzu5G+JO053RLAnEsgGeux3cBNAVqh7c5x6CDSs8lH5+LArb
OQxLbUOsh3KHqdQrPNSgbs8VXt4IGsvqCis0oZvG0i8/1gTyA7GsjcOfzmFfhZ4L1dOv5xQca1G/
09pxGIhl7RFhX46ko7dX3F4xTL+U2O86TlzSiutM0XaxsQZ+o2Bgr9TG0vFZCvIYuBtsYN/fB24C
6AoLgHoQgW6wyVM6twTnFdRSek+4blbHU/O/fxo0lmV9DTNv6Xm4QT0P1hzF0ny3h8aqfHq/nodb
pafGQv9XhmMWZVtorLjOsz8v6nq0EJYzRdtiVNh18jFdj6dz7ob2xjuBWACtoEhbXS64GwxC+L/D
4G7AzHjv/PeOop/D2LVVtz0tF2hIrcJvDkMbaCz/HXofUX08Vv/L27d9qFdWZ30PP4+DDTRWZWC/
zkcccanVV2/ccwE9+c/Xyuisjm+8jF1OI/w11niP7knV1cZjhV/ezoSvLt8up7Nae7DzOOCvsR78
i7t114HqHKRj19L6ioFTTmftv+sEbvM24a+xHPrPKq4uHovyVAnh9suro5kj73dg90w0+LHk6KCf
22ns5e0eYe0eJQwy33NqoLHSCaJxKHmVfgM10bbiba3MZEqsvjt3Bi9iBYPBtDWrI7BdG7O6F3XM
q+C5gWXWWO8NsgYrdaPIrNFX36sZxcl4D3o9nqAnec3yxnvZits0Kaw/7bzn9UNyparjsR750ief
dva/sV3+lmXHb+/lPQ7vVn579XuV4wfwIRZDIY5GHv5TMBKJIPplXXLFJ57XNNxy/fr5T3lelCtV
7cdifFiHP8mPDTNjYeI8e6ajgW+vRAfGa6zOrKw2lpcG92ZVLK7WZAcf73Ogr+yV7UQ1PFe4fHsk
e6fsbGWDcd4tW7+SXqycrjmDJbGCmAwG+x/QZPA/9A9O1LJGNsmQlngsz0IOte97krWvplaynz48
ZXE7S+JuYLiU4JOwZkd3Q+fhH5DM+8MbZGysQs2lE587sU1YP7Kp3MpeBwibyaCwuncyTqy2s3I2
esHmaHJObRJ6wDObpiztzcpovAc9idGglUeFgTJN93b3XH4/E2fT8f77bxt6uu2PHzrwHm+1v1vD
94kYaCxvkLWsguKa5aEtZIC6YhfndQ8Z/PzMw/T5fnieta1EWwuLrpAb/nnFNct3aY9quk24+6Yt
3Ap5tUzGDj3zvEuGihQzDl0xXXZGGBti0hVmhoW7wvrx+7X0n74T0VWVI9FVI9GfUVRGL5h6P5Ys
xo4l4h32f4aZKfrAeM27tVbXV3gTK+LTMqP3IZfLNTtLv5hlZu+qfs8V9tf9tSRi+cATjFF34D0M
eIX1qPDZtgIdWLfnCsfOubbdkIj+a36WXXy43Pq8grAZLdDLj9V/lYvuD8K92z34yQhfjRUoXOYp
nXhF6yuGUR6JzjqGTcAfvjbWx068omGvuHEhwv1v8HelH3m6V7CzyG24hCjjq7F6tGT3jIcNe6qB
OidGLHtu6+VXH95GAbHMjS50XsNe99J/CmwsPU6Q/NCM0AP2R7bzgdDO1X1ALHPjpBbnqH/393cr
eFhMn/xYmwXbire1WDTh8oAhtjbW59o0PFf/u3eev6XixZzVdPJj8bZVf90vExGA3w0+jwexsNVY
X9DwlM2xoRDa9WhuK0cvPxY7HqT1laRF8guYyB9TP5amh7eoPzlCILSVecthY+kWN9N/rvq6VZQO
5w4ayxh0t2sZRyIm8Z9va06VpV881uYbpl0pzcXwmHYVT2JRezWY7oHDPi6+z8hvdvkfptqwdXsp
IJZZcWp1s4ZxJMHeWyR3GTqhblq/dx4PjwOexOrWoLDGd9/Hfcm+/+rKZWMpPOT0unXT65g3VSfi
GwBimbUnRBriGsjWFn7FneubVezHev31avrvdXUn0nYWh74Qoht4+D/SMCj+nXHqMiqcrk5e2gk2
JVZ+sz+vGAVi2bErPNaZs8pwfr/GAl9AVycQy4zYm3sWr/zm+Rop8AV8uZsCYpnQWorlnsF72NRX
MBTrA2KZ0NfwUvZ7Impmfy4OyE+fBGKZDuN9OfoRNbM/y4wKlVZk3VjT665X24CvZxxGhaaDkgye
+Y0KZ6rMcA2gsQyGku8kPxurwRTXAMQyVl8pGlDlNypcLPxlUFafUQC7CNKbkJIJj/ILYKiaLfhl
1A9OgcYyl6/BV/hGRgrfRNulFp+3CTeNVfnUfix+IB2/tfhM0ZhpLKrPgcmVODooIJZ5MLTLiPFU
nQFtOJ8ZsvYPA8Jm1KPwfizrA5LbakADiMBmxGpfakgzi4a0sszSeRywIpZ/z2lj7AdFtbRFvCfw
1jNWjnHAysZqd+0z0dnkHT8au/cx0Fjm8DV8C6uO3WHlGAeciHWq1YkVsZxtFvY4gLtBA5Q9pWPn
RynA3aAJgyACOxErZlikiWF+LCoGxCo6AltnjWpq0bCL2mrZGAd8ohvKlt9mVFPK4rGiTafZvw+/
p7khC8c4YGO8U+tP4zUmZBEPX7BoGjZsNFZ9xWsYmsAlX7JqTlJsbKy2b2M5uNrZZtETBz+WBtSN
gAzsorEMDQQw1I8VAGIV09dwm5HMMjIei7rXmszCpCs8OHjAwNaU5sfSBe0PE1YkFh4ai9ptqI1r
6AMb+6+wZLwfHu6Ghoq/NrK5WUO/oT+d6wWNVSRc2oTx+KrpUrCxAAC8RoXGog5EYAtiUe0Gm7dG
x2O1W9DjIDXeg5GEpR70WMd43/PBzxvb4KpZY9u7Nvyi5Yi1RGpNeb1BYd1K17DtywY3uGhwe9/r
o6xMrAyGOw3uzczoilUaPeIxuL3zyHpPGJbKDAVZLnktMSqcfWmDwS0afg/aZ70syhgY738Twn6I
1fYAHsSymO9KQYzlJHqOX1oSJIkHsRBjWlnkAgJK5p2hiFE2T/IkoYsVXAQ/1sEADsSih4fIKkrr
5A+V/OKjlUye5AkiqstPvwjPFZ46aV1ieenhn9dingaEer6ipNbS6PAomnDN6pPmqAj5sXxWmyl6
SYqiQryqsorC8kc/mrvSc6Hn3PVVz7lfXKFPo9r9WNPTDdP0q0F1aqPm1aesRSyrh824nlGQJbmb
6Cau/n7DzEadGtWe5z1aPeF2uycmom61e/6fxZ4wtLq7YadSX0P96UjVhE6NFuNZitAOa30xdgmb
mTj05ytoG2tFkU/DPhlorN0VUl/vUMirt0qvRftmy2aLnPJP6ALVd4UqLha6wrzRvVvhd+K6jJlH
bmnMZVU/Fo1v9oDGMkwBfPwFRfU6Qh9kl/tCtbrYWK5iaKwHO1+1kMqytMZSPiNTbcoyPxQnz/sW
ZCWPg6WJlWv250Ihj3gs1o21bvpaLfv6ui303ZRamViOIs3IpL3Z6sFq5o5QtaabQq1W0ljwlA4A
ukIAEMsAkJ22+7YOkkCswmN90Vou2nOFv78eiFVw+KNFS3ZXtDzvLTHLZFG2roO0csVtxWra6OcK
E/htzQBorMKC6nu4aG0vFq3lkGWeMLSuu4EqniFbxBykFAnEAtgZVu0K/X6bfmH+OBCrkOiO8l0D
Sl5ij+h2IFYBEd/D5Wug5iZZTk3OUQZyq5j5sSpD1tDVFnU3PHEVl7mo434iRIT2Tc6X1U4Sc0aF
K2mPx8ofhyzicbCm8U6tf6qZX52c97iiYZpXNLdsMCqklfXK/7XCyNCiXeG0wCtUW+Z6M+wxlFdF
9GPRcIbB3WAMJv7XfeWbV8aM4xXMpYOrxkoy0yfDV14Z+VDEQF6hETNdPxBLP3zzuIRX82XLopFz
7kn7KIPjnwViFQSBkx+V8qp2Muy5MjpvH2Z9dDYOxCoEBq4Wh0UU62coWxoLjxLGjcKLnOed/MlX
gViFsDAefToh4/JaiqDt9tryptgaw0yPwSJLwGGBGAcLjgr93Y8lE41MXtpgVNjuawZiYQhD5ysE
d4N94AARYEiszuIPiYrvH43HgFh6m+53nAR1gE5GzJ5F2XLRDavWfB54hQ59zezzNllOY+31Ff8c
TDBf4fceNbnHwWoaq2vk/uKfRDHjsXjMX+My90zRVss207rmpeKfRIMJohu+tdrkI2fwY6kH+LGw
s7HMEe/tAFlgRizqI6YYZZsizi/wEVOb79bqCg/2HYFORsC2HxCgsXRCzy7gk4hd2ygglj7oQmtN
cR51pjiLzaaeKdpSxKp/wBwPPg2aQxw76sHGwgvwlE5ulIII1GMRRMBNl+qVrFi3K6Q+bpY7+maJ
xwpsLZ757mUQlK4kw0L3Cle9dZ9JzmTWJOdxqKFoMQ4cLeh3ccW6GqvHhwDJ+Ip5YxysQyw/agMm
paBlddE8DsEgNzd9YsWqxNrgM02SlTrTCOVI0XplZmZ6b9IKuBvyxkwVjAq9/Ju4Yl0byzxoABFg
Y2NRB010MmbyYx0sovkuehkK7G4IFtAz8YnOt4t+DiKqDLBslF5I7M6SYpyDR3j3SD7KaSzaupeY
/ObSWI+aKa7hTROdy6smjXFYIrXHEh5UxtQ3la8h1AhmS2YbIdZndmKZeSTYvYMEDmXGp835AK/E
3SAOHtkbi14k3GA0xThsEBhkctmkKKNSuUoMxVQqrgIqunFv8c/B2EaUtzHuNeN1LlFAPgBAH2IB
AIUx3kEuAP2Md4ZPvHEVhO4QoB+xAADdoE/Me0LDFU/XJZ1DYU/CgFGhGfqMvORYqpegeQ+Yt1ju
VWnL3sIL3MCrKR7yOYEl5jkVq+gTI75w68sRx8e/CtyN2MYqzUuOpZb8Qef85jGIe7W4HDF0kMI4
1wxyXILfDw2TfsjiclyCnzyCwCsTyFEfB6nosw8Wry8y8L5B4b/1IspRJ+MdPO8AS3SFAAAQCwDE
AgCxAAAgFgCIBQBiAYBYIAIAEAsAxAIAsQCAYhGLqnARW8rFPOstLSA5QFYovAld3vTGRHjbLyIC
sdBxEB1AB411gf7zHI+wqopVVzVuTwBRnptr6E8tLWVlCC26iCokVGhpIYnyOOovJwhPAKQMxJKv
drWnX7ph8YWNLejSja9w0WCT06hqy5Hyj1UnKnyrvKkUbW0af3fjx0HKNkTawxRpcYNsXznzi+s2
PlD+0w3i1neGUNOxpsXhSvZTmETXLF493BZJ7LZ+uM0VW0ArvtNDyhwYgBO8uWwsmehIalXkOvTL
MGNc0S920R8nmsVPiF33x6QVTkTD1c3oFx6gFP5Io41SdwM5NXoSXUQnEIpzRKPoXR3MQjwQve5g
plYPCBUQ8oz/z7Hr5kHsYGPJwd1Ckn10v+lAY0vZDSvfRBG0D9WvFGoQ6LV65KaPt+xGTjWuRi5U
1lZywTSTsAFMSKzZgTniHwMvo+CJu5ycbfaJX15AG18JL2F0FIMzrz409+tpVOaYdbGfO0MDk2j6
yumKVyqxExqMc3NDqY2VES7P25V/ODCXoQRrR5f/I280A3Ny0CZtZgo1E1+GnPudY2WZbKjRsxfx
FWLleTQAVMpBG9musN+zKbjJsyzr0TyRaGzufKaSaAxfGS7r+489caCSRhtr0ec87f2nEgry9qdh
Q+uWr8N04xqJVeH+3cx5tCFUMUOBjJLR9cwDaMdWEIsm473f9zsn39s5Z0BISdh6hODfAFmM98wa
6xPzPK/Qj+/A4Kr1VC/HhkL0e98VoLK0dIWxSWHt2n8T/Aep/oSMm+UQJr6atK/cfmq3K8MOHTn6
+bcYs9NzaY9wZi0tzpuXKjvdFtsTa1FQWMg5kXk/lW6qqmP7FdUrjPcrqt+hei4NcVw9LKis48ff
++UcKuLVWcp4F4fT8cSPsaXa7eynR9s3u8Lsjy9QRtQwNSqYyCu69GaCLo17iCfFbUxpuZNea9n8
APNhqdvlkg4zW2rcrjDJ7tfvcbq9nDLzugmS93iw27h23GP0sVGgnCgLsHUQ6SI89IlQZa4y7jvm
ylLr0cdqof/ChPPm/vzFFbiDn9+u7WxiNjdy6qJ4bdz106hhB44tpIuJR+svI9w13NXVuBjx2ZVY
jBQ4fOBzEj02OrOF7tW+UtXOfrzGPb5AL0qDsRdrmc+Hjz2FkPf56r9CqFbYhmp/GCdq6Z8q+2MN
vRSdapO2szD6E/Iiu98nqLjgaV0YreA0AL+Naye8Bn3Aia6Zik2y9yJHUagsRtG0e3Y6OskZjlxZ
cr2LoxUhtvWaH8W/vzV/cZ38Y/78yV17E1t/UiZeG3f9NK++yd0ivTDmvoa+kv+OeXg6LYxN1diX
WNMRPmSPmt2Y2HqG9DTT9tfV5zs59g2RjCnmdqLrmb7mHXLzEFsaofsefhtCkavRsBilFdmMPEPS
dibJzRu5/cIeRG3iNr5D8mv8Nq6drjiKuZjGPMyBh0nkjIfD9JH/lt7C3fbmypLrnSEp7u5L6VG2
dr4W1u77BI3b+F9+0ch6MHFt3PWjg5HPClc47KavZDMKbhKFuMm+xHJWz7mfpPsU7wfcOxNbOZk2
C6JdoL9cerGJluxiSqmwjf1MiuEN8ZryZM+/U9yPql50JzWT2Ma1c+sFtHCePfACV+enCzXL6e72
OnoL18dxZWn1OPzuiZpLluUtrYpW0f7e4P6mYGMdfyPCXNtjnoR0IqhSuEKSPo9AdYUn9ersaWNR
7xN/2RR0zx8KpRX5Bau1hGJNMT8t2cQNnBNsaWIb/ZkS3dTVC0flvGJ1jtqfy2zj2iFLvCX04egD
8/bfhvmxsnu4LXxTbFlaPf77nB87mLdHLhCRjC+pU35hdeIic21Xz4jXj9rdtYKxStGnc72DsJs7
UO6WDjkTPeu9GN2ZXkLUx7/AryDGsnfH0c/LEjrotWW0lomK2yJvonpBFaHPTK6tlWlvYXDoRplt
fDtE43n6cDRz+N++J0w6uhA6IG7hy1LrMaMACnlI8o4/yFdYh/9eEtVwya5u0cZyitfGXT9CU3/G
6cdaVE8wo+yhUiBWDgTD93D2w5noFmbvyRrnQ+ViqeeRmSBtstYQ/LYLNxMJp9jGyuVy7ZXflV5U
ftclSxLtvO+nzd9gtStcwZd+yjk3jdD6GmL+Z9yJVbvmZ9Lr0XBdgn7cRFTnG0YV79lTN5P427sn
wNlYzlunxWvjrp/Gf3JDkSWu2Bn6XD92SafNiJUtHgvuQOeNFru4roIqHqYIR10eoEZ+cEXtSiz5
rnCs91e9Y0CN1FFNhrUsiNpWULIRpP11Pc98qS5xbwfAsmnujn/l1gYumesAeaTRJqfGGjtH94Ob
Xb1gZiUPlsvWcEORyTUxEI0G4z0cXcWq+v6rwM5KxuR8WS2tr9bEakEW2WyszF3h2LW7nmA/Pfmr
T/7zIyA2CfbdT4T2TV4CvMrRFWbUWFI9xa+3/A9lp9Fzdp01svZUk+hQoF8nplSodTxlqGhUSJ1z
JwS1+UQv2ymGIWSSR617baQp8fH48eNTNSrsLZv8NjMRi9z+g0TIUHhmOyu18t/jPvNxRy3cj7Wf
INxLxfir1HgrPDHgfjMymbTFUz6HPMuYODBeHi39rDyoMlc5/XtsCbOfhDJ7yCnjqNBzQ68QFNff
ewOnvSZKOLIlx1RtqYgFQ2L8VVq8FZY94ZrYxjIimVnUJuS8wMSB8fJAzeM/LGVjxSaYLmLZOFHL
yuqlUAYZ2ohYaPn2cxyN+s99aLkgUJINF0iOqXI+8GQ4EX+VFm+Fo74iTtWi2tj8ZMr2H8VQ7DFB
HuhXZJUrESt2nGRi0pzRJ9dyIWF2kJOMH4vWWQyzwufu2SxyyMMOhPi4Ix5Tf3f38jEx/iot3gpL
fcXYV7WpOgs1X09duFWQB9qANjgSsWIb2Ji0KcSV2UJOsg7S5dtpZoV7t0tMdmqBiV7h444Qd0/D
OTfuuUuMv8oSb4UJKIL3M9TGCIloyBO0cn/QSQryQAFWOkKsGCXI6shlbHX85ZTlXiGts17qvSfp
h3WWCUXn445OkNRKevHFfnLsmBh/lSXeChOQceECa+MJ85ucm0Lo/ONOUR7oRvQa3RXu46PCvKje
xZZtWmDr4y+nbNlmHnn6O7yXlMFl7yDUceiNd9AXX9pPLH8HVc/td9GLt/+txDXtRBdqHCMT80IZ
zuhIXbuMxjDjx5p95Y0SQR6X/e2Pu6kStPtZx4WfH0KXTS+gYKLsHRzlpMxBKuh9uBumAstCCR9N
shPUDm7loNbktoBcII5tTqwnZXEiYkAsIBZAH2LJGO/T69ZNs3/rpkFoaXgIRJATcg+PvI6qX2f+
QEIZUA8i0O5uAMhjGEQAxDKPxqIUblNTbn1itUjeMxbJf8ZbYyUJJuul18luS+yWlEeMK2/Bm1gA
DqHn6L/6h5j3DKVZHVYbZbcldkvNI7bRsvFbqonF56NKyl0l5H+Ku92MT9XrYvJoJXJk4YSK2+m/
4fuY91RF7XWzCbCqk/J9VbvdAVourFpqYeuIsnJxmbuQJG8Wk0eMl5tY3iLK3FK5tVQTi89HlZS7
Ssj/9ISnkrn1f3GMyaMl5s2yjY01yi2S8n2VjLpm0M9crFo6ztYRZXVmXsgbxoDNm8V85uUmLb/U
FXU/hayVW0sxsVoYIDHGKCl3lZD/6WvD519EQh4tt5gjyyajwmHuDlhyvq8h0nkr2j4uqcPLqm94
eVK+LjFvFi83aXnTMBrqQ9bKraWYWMcZIDHGKCl3lZD/aRMnWu49kSMLa43F5TLqFy87Jd8XiSYu
UHGxAyNZWTEliyk3YsWPvNyk5fQ62Y+slVtLjli843163fUpBXyMUVLuKiH/0wnp6Dg5bxa2GquU
SVc0lpb1XZLvy7XSKWUELavZVFmhdLlJy5kkY1abnE+GWJzbnflL9b3z+aiSc1fx+Z9K68fEXFgp
ebOwwn2S9clwHE3+/tHUKpJ8X+9FeznGcFRJyOpmSRY7lCo3afk+D1rtxINY8uDzUfH5rM5E3cyC
z//00/DKBJWS82ZhCw9R2XI7sTl1syTfV3hTFbv8y0u4ElFWA+I2KXi5Scs31hIRq3kdILqh4AjX
2mDyYs1zQgM0o8Ztx6suhS++0IjaMkkWaCwAEAsAxALYHOk2VhCEAsgfDvAuAKArBACxAEAsAACI
BQBiAYBYAAAQCwDEAgCxAAAgFgCIBQBiAQBALAAQCwDEAgB0wf8Dqpk4aN86DRgAAAAASUVORK5C
YII=
</FILE>
</FIGURE>
<FIGURE FILENAME="Risk of bias graph.png" FILE_TYPE="PNG" ID="FIG-14" MODIFIED="2022-03-14 10:38:39 +0800" MODIFIED_BY="[Empty name]" NO="14" SHORT_VERSION_FIGURE="YES" TYPE="QUALITY_GRAPH_PLOT">
<CAPTION>
<P>Risk of bias graph: review authors' judgements about each risk of bias item presented as percentages across all included studies.</P>
</CAPTION>
<FILE>iVBORw0KGgoAAAANSUhEUgAAAl4AAAEACAMAAABVk4iuAAADAFBMVEUAAADAAAAAwAAAAMDg4ADA
AMAAwMD/gADAwMD/gICA/4CAgP/g4OBAAAAAQAAAAECAgID///8AAAALCwsWFhYhISEsLCw3NzdC
QkJNTU1YWFhjY2Nubm55eXmEhISPj4+ampqlpaWwsLC7u7vGxsbR0dHc3Nzn5+cAAAAAADMAAGYA
AJkAAMwAAP8AMwAAMzMAM2YAM5kAM8wAM/8AZgAAZjMAZmYAZpkAZswAZv8AmQAAmTMAmWYAmZkA
mcwAmf8AzAAAzDMAzGYAzJkAzMwAzP8A/wAA/zMA/2YA/5kA/8wA//8zAAAzADMzAGYzAJkzAMwz
AP8zMwAzMzMzM2YzM5kzM8wzM/8zZgAzZjMzZmYzZpkzZswzZv8zmQAzmTMzmWYzmZkzmcwzmf8z
zAAzzDMzzGYzzJkzzMwzzP8z/wAz/zMz/2Yz/5kz/8wz//9mAABmADNmAGZmAJlmAMxmAP9mMwBm
MzNmM2ZmM5lmM8xmM/9mZgBmZjNmZmZmZplmZsxmZv9mmQBmmTNmmWZmmZlmmcxmmf9mzABmzDNm
zGZmzJlmzMxmzP9m/wBm/zNm/2Zm/5lm/8xm//+ZAACZADOZAGaZAJmZAMyZAP+ZMwCZMzOZM2aZ
M5mZM8yZM/+ZZgCZZjOZZmaZZpmZZsyZZv+ZmQCZmTOZmWaZmZmZmcyZmf+ZzACZzDOZzGaZzJmZ
zMyZzP+Z/wCZ/zOZ/2aZ/5mZ/8yZ///MAADMADPMAGbMAJnMAMzMAP/MMwDMMzPMM2bMM5nMM8zM
M//MZgDMZjPMZmbMZpnMZszMZv/MmQDMmTPMmWbMmZnMmczMmf/MzADMzDPMzGbMzJnMzMzMzP/M
/wDM/zPM/2bM/5nM/8zM////AAD/ADP/AGb/AJn/AMz/AP//MwD/MzP/M2b/M5n/M8z/M///ZgD/
ZjP/Zmb/Zpn/Zsz/Zv//mQD/mTP/mWb/mZn/mcz/mf//zAD/zDP/zGb/zJn/zMz/zP///wD//zP/
/2b//5n//8z///9BjlLGAAAccUlEQVR42u1da2wc13U+FDmv3SWXMyRhUXYdUWSKAvpVpXJMW3SS
pR9iA1R20KBG4jzsAnTSJA2KBm5sILFTFLDjxHHdxIEtG3UdV0YNu05sp5FjSYxrUn3QgJoGZRC4
fFWJSAUkZymJ5Ozs7JK9r3lyl1wud1dL+3wSOTv3nnPPmdkz994Z3m8OAAJRNTSAjicBUSWkd+E5
QFQPGF4IDC8EhhcCgeGFwPBCYHghEBheiMuGJjwFlUUaT0HgST2GF16wlUYOB0cEzr0QGF4IBIYX
AsMLgeGFQGB4ITC8qgqz5oqIKoVXikCOdxSsulzHtqeIbf0rm3j4ycKKqcLSCVxOXv3ea2ho6HzT
Sl0d23XEq0J9U+bBTRTtworukUb20xns7WoxOBpTWYB2VVEMcom3KooFMBqTW0mNk5DjDi1UFcsY
kIeZ+LAsq+1enakNGCneNZCf0bgcGyWfdFUmjTmqanhlNEA0tZUIOXEpQVtNqtKwbyM5IHxIsX+B
cmG3W5IitsFra1RTdFeR+K75PjAhlbVEXI/JKjmuYUnR2kGSujGOajH3OiMBLJ2wF/+YfF6dXSRf
wEH1/CrZaZKyr9C/xa3OnDTyx049x6T7E9kTS6QunT3eBvCceWzBb+ngYnbhRrLNzySIyPe15g/6
ZQAvKDO01bazzhzRhLWZi/1eO9B4TPgwxPsZ1za4drMys50mDbcJHdaWTD59RJ22XMWDalY9yJxO
LHOvnp7RuPTNP81q5OJ5LmG/8TEA+QGMo2qHF5173XoBINMH2jjZnza06wHUcYMGjToBLQrZLhh9
vVNG3zjTkOxn9mdInQQ3kNHoVcsI/CmUFGo2a8U8BHDPxNxxvwzgpUnWqt3mCmmHvHZg3PB84E0R
2yrZenavfYfYvv8Zi9i2hQ7A7W1gkk/XTnRmPMVxmOCK5vW85APGPK+1+iBNyp53rP1HAd65B+Oo
CCrFc0wNgWGdowNZxze+2jtE9+mP5LAN3VNst5D9EMlWp2G6kw2HI1mQs54k3dDB0/H2htwp9TAb
ylxZrhlQEXtOh7PKfRDKcjZgl/oUti20T9uuJU9RcgKK/lGM3pTPEwNOa3ZX8zz3x5uJ4YqJnBdS
leQ5murV5Hdy9cBFv6zRBBoQIyaYa1F5afn8v3SROnJTQL6eXab7PIBuTpNCx5M8zWr8sgbTE/K/
2BF/L7n6uu/DiBl50EAsUdvaXUEd2pbtWvKsmuHT0+G2dEODfJEdwW9jZIg1G7CbqsHcK71K5iN3
LOxv84vkbminw1gPnLGj4l8cNq4nUyjVgbdiRLIH9tLv1DDpJuOAoXmSTd2zarAssw/2kmm6sgB6
zB9PeTsUwgeZBaOtRWw3jTHbs6dInacj2nq4h1oaZlEkjUF3JuTxMowp7MOaNE47KdUyXv00wNjD
GEe1mNq/qZvQ29wZaHPaVulezpaP5KLS/3STkiSTtYVW6cE4wElbpp1AfHl3I43UpGIlPMmfWXtj
rGyFd0pvZ5VdpNmF98mZuCck2qEQPgyzFnLtUtj2dw55tnOtstAhbVnExp+tdKVJrO1mV8stih1e
e/qmepjffsT/YDeZc0GzLvd/CuAQTu2rPfeq1ASu5IcgmbKfsZlXXpQq6bXTcs4IdOEYU35Ipesq
vIJT5I3QkmnYtY0Q0Z2lSnq91oaPVYtNl/ANOYgqhheumEDslKk9AoHhhagZ8BlzpacbeAqQRovj
QRWxiicDgdcaAsMLgcDwQmB4ITC8EAgMLwSGVwGYl79pXAGxc8PLStHVUami9Nqrtke83Uh3D98Y
8U109myJRvuYgWFUP+HVfmrjVV3Xbshh3Rau433Tyq83l9sCjbZ3BXu7ugkvM5d2vK/DjCsxsjOr
Ucptuzboc1jNmExrUq2DssVEuYwTH+R83IFBK1hmUnVlkP+xK3VSUSxLpaxZ8y8D8ine8ZyRDbAU
SRv27FNPHpNpI4426PFvF1xb6iB3gdhjPnm2DEXWLLhGPoNxVASNoNXW4O+9/jdq9yvQNUX/P5RY
OtrbAM5YrCEPHzrzi+RKfqpriNY8/r2XE49koevcj7+WzFM9IrMrB7uOfzlhN5Di4eUTeaGnp3/e
/B0bVk889cUf5lnDy68MvNR69msv5OGht35+scMW8rRpgn+ekyAeW7n0Yg4eWlk7ethmnvz1Excf
aYAW+c1dOeHCN+Onma2ZX3e+wFzomv7RE9/K0ipq6+U8rMaWL31sHBZfC/THGaQNrXkhlal57/Ul
BeQvuTvaBBwhvjw5OWcDHNfA5auSaDoCE5TowymywGQyAHcfgAmFFd95yNW7XQLzdsbfvVOo32f0
9U4yxbsl0G735EXTpC9qylmURqtJcCcPDfUa0IgnzqTkkYPunuS2pow+ofugMc+ZcNQWKWsyDes4
mU062E0VQa0XQ5udJAROzxrrmKpAuam564qSX6NM1jC99rQNTkcu73Fng9za0xF5og+jH87BshRg
6wZIuEEabYD7CwGfiC3qqnnlKrTMRWi0+KhnVb9sJ0NrHBoaanR7T8FUHWHznw81/OSSJ0drQsMM
l6HFn4mWcQZsy9rxyXXmRF0InyFa16ycjyeCzFxBye2J0Gg/E9KcdXm1LWtzU/QW1JqN3YbPMepo
at/xOPn1uPseMEmDngwl23aQUSgvqW1ezEivQHeIC8RlMj3Q/WS0zGEM2Pz8/kfWmVOcINP2NAul
Yz0AA4Yxs8ZUnxHM3FHG0VX3OaorF7ZF0QNjfJKfn7eorQHLaHiWFMsYR3USXvkj5NeRnLjgzxpK
Jk3fkHXbSYD4Uh9l0MpXsJovyJmzoW4vc9si4+NmfU4s18u1ypkJgFPNnU+vM7fA69xoZrzaV0gD
f2/JSbLzdlL5PGfmpj8sU47uvXbihCtHbDlh7m9Mu4UvRhW27jOk5TgRlDCO6mTuVQcw91yqaDyM
3jCDNNoQ6pRGWyNYR79cyeYScxpGVGEgjRZRzfDC22jEu2hqj8DwQiAqA+Q5Vnq6gacAabQ4HlQR
SKNF4LWGwPBCIDC8EBheCAwvBALDC/EuDy+zQjKId0d4pVIpResoQHFNbchOHZZbCpYH+bDF1K/a
2Ltt8GmFqp4o6PFXttFk1Kk1pNGW1nsNDc2qt/FPUbkNaKX9py4WLA/yYYupX1vlwzOt/ytQ+tyF
b2+jzeix5Czsg0scHI30s15/5eaT7ddFQXKAUlqdmPIkv4CdOM3lmjp0P9Ow+mmu2OEBWWllsm5O
V5Ulp6UCLPNrhybzbLU0xyuVsGRpQKSn9XSZnbj8jOgunpFjNF9tTIkzZq3q6ozGeM5a1lZAL+Ex
w16U2yBlKFRdlBPh1PhHhe8sd22qtV8xrH6ZMXllerS0QWK7Y4B6GmhvVBPZaIUcz2krrWA22lLn
Xrq/8nJ1djEJcPDxF/NuybFTZBhsk2YH+W4by/MqcrfCFS8qBwFufjkbo3SHxmOi/CPatOA4d5yX
2gCW4tlFmtyV5XilMq0/cV6+iQm4usKOfP6zwu6Xzr9KNK++YL9OI71hBpJch+aLTYGfL5brLWZl
LyfbX1CWxcKsqvvlj85Qq20yz1HbeIyov9i80vki1V02s/9FPVibOXU3gPXvS8uh9g6em+efhJzI
p9uRxTgqJbzI5Ov3/T3OYNWOGNOiYMro6wOwpwyxKsCehAOqJ75g0NytlsbytNKcsGLomOgU4TVk
TGaIwDzQNLU0zywnvTb2M0Yr+LrCzoRrB9LGAZsxJvpo8E8Y0MR11HEYd/y2hJ7E8spy5N+hLhhU
yi0/wjyzJ7jv1M9pY/66SaZLPDCvA5c5m52U7FB7aUOkwxVykj1M8+m+k8M4KoLgYmhKE+247WiA
RUp+Bo9CuICyUNdxWsFlxJpd+c/+cijAWw0SUynfdGFfbrU3KGBedcNQco5NlEK66+2Ax3Q1r8qv
ER36cfBokCQbJcSKvLWM/Qqh3LVkc/j1UH5c6kuXy+QNs3RHsuHjFXILV7Octiy/rQtc/7sRjXbu
2UjBD3g+2dDDhFH+IZxjloRWI8CeBvnRkLSf35XoNQD8DsyHb+aMleef5PcGexrmHi1kh2wjyWeN
lVmqQ7PSRv0N56jtM7lnDety1xLV9fcbV4L8FgRlwu057oMUIde2fF67A6I5axEbzL0aIwUWzyfr
Q+mCG0f44BjKMdsG3bKXp5XN1Nl30dQzK6ZzOtyskJFq3grQpomMZhi38yBdk6zA8jPlDNwoPt4I
Z1TWRwjOq6vzn2PQs45TpsyC7r3A6z/GyK92xtUNlRfOjwurvxo/6O/J+xwlpJcETQnKacPGa+QO
YwwXzZU491LsCxGBNM8n62Mhp4iCnC3d6k87dinZacqF3e3OunhO18WVLnHJG7KzAHAhlK2WyLzx
QcZohZAutXOr4oZ6o3zrFJm7JeXP/ysvEDpnb1bCXFum9345492fyPTlI7tk++1IecR3F/G7OgPE
KS2TOBnSu6B2TAfl4jcp/eR8HUKWdilzr5Lx1uH1qWA3zSSbKvulcOVrgvnJf2xLDVX3FC5ciTTa
yBDonYyth9fajcPS4nqas2JvoieXffsub+PGX//Tb8tVfm6QkDCkigBptIhqhhfe9CBqeOeIQGB4
IXYG8JFNpacbeAqQRovjQRWBNFoEXmsIDC8EAsMLgeGFwPBCIDC8EBheAuZltmNeJn8wvIojlUoN
au1bJt0aytq6sq/X6GCFHesx188i9r++pWy0CQvDqAq919DQQ+oS/7SuqrjW8uL6hIe/rNHBcjum
3ruJ/V9uKRvtWR17u6oMjkZ61euvkqo0zDinbqZszsI1Y+pJfrmbMSU2CqnrP0p3XE4rk6X/HI1y
EU1NYbxYXVaMdq7v5Yvt0BTKahV5ZC3GYHXZsMMS2zNkVkdMD1rWgPCHs2Vpblo3G61yjesnZeaO
snI/L+4zbjZaT1eTOc0XOmIaz0YrfOH2DGUfxlFV5l6tPjdibWaon3FfF0QBZ+Hq8szrfP9q1VZS
Lum2Tc42tfndwRDoSuJaIqPZjBdrnl/MZLn+ov34XiZ1KW7HSWeZ1BzzJrLhDNa2xaxyL/nGm7Mn
LgEsxVgdMf2y0XmM+cPrAWZOebZv/bHn59Vv2vMHuX1u5/1Ky+cCPkrMx3MXxHho/yahu74sLnn2
fozpQqsQXmTydcCfR00z5mmA+ypYuJPGg3zfGef5ZfkXNQGTodXTzuT8cSbDeLFpQ7tW6Hv5YjPz
YJKCb/E8stL9jMFKOa7fpculh/fbXh0sGPO9k9wfXi8Ythyf2O/56VwDGicCCzufYPltwz5OGZrQ
nTLmVNcXzfdlP4ZXMZS/GJoyJNov2WGOraCtriuAYC7X8E6EbRvMQStIscPs63PaczfYQyyP7NAh
cFqdvv+edzmuZK+hed6ti6iHubN86b7rp1ft56UF2CghrshGG/IlxDPA9b+Vy0Y7H70L/KwZuavf
5bFwQ/llRzw506uFAjloA/likzD/KvA8smTUk5bP30uGpxHOcSV72pJXF8BIiDvrP3cQfvoUWWFn
JOD9SPRYoMP1LuwLzuyrNfeKMoZauiO9obwP7uWkWynIeVV7YB8ZZ4aHTTqxGnFA6m4fiMjwYcjj
zuZOWHQmpPE8sqplKOS+4s8dxnFVh43X8l5dAKLeDRgWqLLm+SnxHLSkXNiRuylzlssJHwNYgd9V
Cvii4aK5qsy9BrOLkbL77hoMv0xtOqs8za/4s7cEOK8L9iDl1F7s73wZWPbX9McvvRyR4d1rUhb5
Yi/8gMm+YcmtCYBmXe4/BfBg62AmBpB44fBzRGqS1wUg6gV4ltkfXeH5efYjyicS3D63k858YdGV
m+I+BjCuWdNBX4S9K17BOKr43Kv0xxeZlbo6ZHPPW9dUsj3MRhtF7bLRttiw62Kd5Zo27OVKNvfY
IGajLQKk0SKqGV54G42o2ztHBALDC3G5gI9sKj3dwFOANFocD6oIpNEi8FpDYHghEBheCAwvBIYX
AoHhhcDwKgVmWVVbVTGDVbj8tFJohJquJklNbVnw74rnG/vF+JZbeyzUmtGY9cuFISJL2i3kqCiL
ViXimcBepuE9H1NrXkhl6r/36i1eZW+9tetCXZaVDpQLQ0Os3S3QaNMZ7O3qZ3BM6Sx3rMOy1I7G
ZI3xZhVFb1dYTlnD5c2OxmmuWcZxjXllQh5c+m2HRvPGOgnOeKXUXUvkpJVEDlnBmG1XiQlXReHL
S7tXJL+ctaerot1UwDfmL2tKFdloh2Oy2gpgSYrWDpKE2WjraO6Vn0ksAXxfa/kgzydLc4uZs4u2
M0vLae7Y55jcwcXswo2M0/rcBXuB/5nUlRfdyBBYryU/D9Ak8dyyq7Mnjd08J+1ZR+SQFYzZpRP2
4seZyp/Es3G+XNUeCZRz8uyMaDdgi/tL8f2Z13mbN/80q5EYbknYb1wCkB/AOKqf8Jo2KB32nom5
4yyfLM1hy3izU6yc5o59lcmpEojkr39FPvHx3JX3kD0wR9PSTkALLV4w+npFTto2N4esPWG8TacB
faDxqdr35kEkws3vD5ZTTARWzbu2uL9snDb6RN7cPpY3V3EYe/edezCOiqDGi6FT0VSvPIdtkPjq
cVV9Zms4Iawvvwn9lqsIxqzT8Y2v8iy4TjvLhyuq/PJUJIluxLdgNtrRm1g2Wke3dzXPh3Nq4frf
ytFotwHOm/03c10uV8ct8Rm0PtvVlw/Rb9czXn2VBl6XXD3ACW2UAyvYaqQqUF7Aw4hvXjbaGxpk
MiiCtPTbGBk3TbxZrLvnXg93z9LM7mPQnQlXtEEPf2FWxuEcVxP+ln8CT/60ZdIrpMcE6UwHacbW
orlllQXQOcFROQN7yeaOhf103nTagTu8fLgPa8Fyn6Hdwz5JWtS3JIxxGu3aHMu5q1rGq58GGHsY
46jewqvX2ku+/twtSjayvpPnjqU9a1KxKMd1N3ygVV7heWiF/GJy9z+Qved3g/bIRbKfa5ePhB+P
LbxPznB69sIRhYZCL8+C25SAx5o/Lo76ATVY/rndrvLz7NNQm2KHfXtTPcx5tfE/2n0UOJf3UwCH
cGpfJ3OvkmZnNYO551IFKJhOyzmk0YZQOxrtllHt3LHh81CJadNaGz5WLQKk0SKqGV54G414N07t
ERheCMS2gDzHSk838BQgjfa9OR6s1dwMDo4InHshMLwQCAwvBIYXAsMLgcDwQmB4bQ6zBhrb00PU
c3g5MUVu8b/aaNbXKzfMclsIe4po6Gtl6RXJRvsYZqPdEeHVosyeb9hbtLp3Q3JrIVxXWMO0cmXp
CUSrejEb7Y4Irw9NGMaFDM0RK8f5N+bniLUEuVVdAEcL5KhNnVRd+dSwHFug2odpXapVFXTYVKsi
h/LidltSWXrEjxjPRtuuKoM6zUYraxZcI5/BOCqCGr9jYkPMfjd2qTEP8PjPnrj4SAN0TcFDK2tH
D9vgjMUa8lNdQ6TIeSrT3mCLcoKuvU9905V/+Nzjj9rwUPP/NN9P9s6f/RzTgK5zv/laMg8PJc4+
M8teD7GrdaUsva7pHz3xrSytWj3x1Bd/mIfV+PKlj43D4muBFbb4jgmA+nzHxK/z2ZjWznPEcg9F
jtgn/RyxI1l4QA7kqIUjhiefNiZI36dNwDhlv/qM2Ghe3Pw75enBg8Y8Z8Zl+uDO6wGaTMM6DmBh
NtpiqLPF0OY+29owR6zZaQ8cD+SoZSRXT16wXNczbcmP5EAgHW05eoFstB25fO8QmFfloWVu59Bo
a7ViQq/Lk6GYYCx+auMcscbDrcNBhq0rlWXPE1iG2fXMXD7L9PLiNpjl6cGsK9GydnySOrMyG7sN
n2PskKl9Zp9jJo+R7ajLmvVyxHZ4OWJbDswFc9QyKSG/F7qJWEaDHsF+PR0ctRQvL27TWHl60ANj
/CFEfn7/I2QzYBkNz5LhU8Y42gHhlU4nrsgvku2H5RVOzH87qdAcsVrmtpNujtg7Tlteuasn5Btl
mj02bSgZzsOl3FgfJ203L658qDw9iGm38MWop5o7nyab+wxpmfh7Ba7J3CFzr+1gcwKuYbHOJ8Ke
LVmvCDAbbRR1TKMtH5sQcFtuf9bNi/vWHy6VpVcYiTnMRltsPEIaLaKK4YUrJhDvkak9AsMLgSgd
eE9d6ekGngKk0eIFW0XkcHBE4NwLgeGFQGB4ITC8EBheCASGFwLDq26BK1AxvKoAS5MG6OKuYpzd
IlRaBIZXCWjXTec+fXbDHLgUQ3iqMLy2joyqQZ/6COfR6v2BvLapJM8jOaqJjLTtmqTqAMOyrLbj
icPwKgVZSgCa/C5PSLv6IstrO87z2jbOMImD5+b5XxWXTSe2AtCfyJ5YwhNXBLhaNTy1comQlOf4
kkE3is1pkC+xBfV0I0iRXDwOr+8PLLWHNP5JO1efPMc6AMs+6t418qi5PpVKrXl74IWSmUzQ4fIs
9HfO4onDwbEUSPvIr32hzKMjHqmXwctIeyXIb5FN2/J57Q48cRhepeB/M8NgZTrcJMoUagfocV8i
CRrPSLv6q/GDZKMNG68N44nD8CoFnSdultpOzLMcuAILlpwJMM0uqB3T7EP8rk46x4jfpPRfwBOH
U/vaABdDB2m0eJ9TrVOLwMERgeGFwPBCIDC8EBheCAwvBALDC4HhhcDwQpSC9GXWr68GMLwQ2Hsh
MLwQiAhwxUSdzb3eDcAVEzU4t2WG53Yv9zpoAAdHBM69EBheCARO7RGX4z4Hey9EFYF3jpW/ZPnd
Y5r+LvUuzNNh2y2p+ndrenm2/bs9vWQPeJXvdTGjGF4Vjy5+ktn/kqPL/WJ0sVe6qgu9XNu+ehpK
9SAdOdKiRnFwrAfowT6h3Jiu0HVRUWvYe1W5IytnXC1DNR19nrt123rJHuglHzCGV7U6pDT9ny75
xtwdG8l2q6rgaZZpe107ZXlQSAfDq5oDnpiZbHGMLENV37bt7XpQWAfnXvUxNqa3ObRtf1zWtz+b
W6+D4VVHkVj+aotKrdOo9HoPfGpf+VAJPiUo7fQGnjptVTVsdBsN6FtxvtBzrwI6mKodUc0rDQdH
RBWB4YXA8EJgeCEQGF6I2qEpcneMQGwfeoHwwkcUiMogjYMjAudeCAwvBALDC4HhhXh3oWnjmf/O
u6dE3+s+vKJ92uoOPqLcTvK9Iby7hoMjAoHhhcDwQrx3wytdYu06uXTaL71Mf9dMFzSe3hHH4/le
zKV6PvWVIqJt9jqCnXYrVIfHo+/AU7/1wTGdFleSd2Wk2T9RE7ziuGQ6ciUJMV+6pt2Yazx4NO4m
XdfHw21ByP96P/Vb7r0KvYkgrYdrgvvuWy08gmX4xRc1jy/d/7/eGd/X+jweaidkvN5PfZmDo54W
/yL9rr6uT17XN+uXtb/WC9rWw9v6Op505Myvd7B+T30FXwKgB15Stfnp0tN1MRPbYN5bL8dTAsO2
bk99U2XPA716Nnk1QTrwkrLLH196yKcdezz16mq5z7109h4VvZwnF4Gbgpqd/fS6gSO9yVOLej2e
9HYeGtX81Ddt8cD04j2rX8PjLiypp71KXlPTwTFiLegM/SR8qvvjKehnPZ/6wEsA/Ks7yt1e3Umr
DqJ/0t5Jvkf/pK1v9jCrTo9DL/JlIOr7e4MdtkincHit7uCvILeDfd9sBc6OW//V9K44CvS9ToEr
JhAYXggMLwQCwwuB4YXA8EIgNkbwwQS+gQlRvfDC9y8hcHBEYHghEBheCAwvBIYXAoHhhcDwQiAQ
iM3x//9kzQ9yGCo6AAAAAElFTkSuQmCC
</FILE>
</FIGURE>
<FIGURE FILENAME="Risk of bias graph.png" FILE_TYPE="PNG" ID="FIG-15" MODIFIED="2022-03-14 10:38:39 +0800" MODIFIED_BY="[Empty name]" NO="15" SHORT_VERSION_FIGURE="YES" TYPE="QUALITY_GRAPH_PLOT">
<CAPTION>
<P>Risk of bias graph: review authors' judgements about each risk of bias item presented as percentages across all included studies.</P>
</CAPTION>
<FILE>iVBORw0KGgoAAAANSUhEUgAAAl4AAAEACAMAAABVk4iuAAADAFBMVEUAAADAAAAAwAAAAMDg4ADA
AMAAwMD/gADAwMD/gICA/4CAgP/g4OBAAAAAQAAAAECAgID///8AAAALCwsWFhYhISEsLCw3NzdC
QkJNTU1YWFhjY2Nubm55eXmEhISPj4+ampqlpaWwsLC7u7vGxsbR0dHc3Nzn5+cAAAAAADMAAGYA
AJkAAMwAAP8AMwAAMzMAM2YAM5kAM8wAM/8AZgAAZjMAZmYAZpkAZswAZv8AmQAAmTMAmWYAmZkA
mcwAmf8AzAAAzDMAzGYAzJkAzMwAzP8A/wAA/zMA/2YA/5kA/8wA//8zAAAzADMzAGYzAJkzAMwz
AP8zMwAzMzMzM2YzM5kzM8wzM/8zZgAzZjMzZmYzZpkzZswzZv8zmQAzmTMzmWYzmZkzmcwzmf8z
zAAzzDMzzGYzzJkzzMwzzP8z/wAz/zMz/2Yz/5kz/8wz//9mAABmADNmAGZmAJlmAMxmAP9mMwBm
MzNmM2ZmM5lmM8xmM/9mZgBmZjNmZmZmZplmZsxmZv9mmQBmmTNmmWZmmZlmmcxmmf9mzABmzDNm
zGZmzJlmzMxmzP9m/wBm/zNm/2Zm/5lm/8xm//+ZAACZADOZAGaZAJmZAMyZAP+ZMwCZMzOZM2aZ
M5mZM8yZM/+ZZgCZZjOZZmaZZpmZZsyZZv+ZmQCZmTOZmWaZmZmZmcyZmf+ZzACZzDOZzGaZzJmZ
zMyZzP+Z/wCZ/zOZ/2aZ/5mZ/8yZ///MAADMADPMAGbMAJnMAMzMAP/MMwDMMzPMM2bMM5nMM8zM
M//MZgDMZjPMZmbMZpnMZszMZv/MmQDMmTPMmWbMmZnMmczMmf/MzADMzDPMzGbMzJnMzMzMzP/M
/wDM/zPM/2bM/5nM/8zM////AAD/ADP/AGb/AJn/AMz/AP//MwD/MzP/M2b/M5n/M8z/M///ZgD/
ZjP/Zmb/Zpn/Zsz/Zv//mQD/mTP/mWb/mZn/mcz/mf//zAD/zDP/zGb/zJn/zMz/zP///wD//zP/
/2b//5n//8z///9BjlLGAAAccUlEQVR42u1da2wc13U+FDmv3SWXMyRhUXYdUWSKAvpVpXJMW3SS
pR9iA1R20KBG4jzsAnTSJA2KBm5sILFTFLDjxHHdxIEtG3UdV0YNu05sp5FjSYxrUn3QgJoGZRC4
fFWJSAUkZymJ5Ozs7JK9r3lyl1wud1dL+3wSOTv3nnPPmdkz994Z3m8OAAJRNTSAjicBUSWkd+E5
QFQPGF4IDC8EhhcCgeGFwPBCYHghEBheiMuGJjwFlUUaT0HgST2GF16wlUYOB0cEzr0QGF4IBIYX
AsMLgeGFQGB4ITC8qgqz5oqIKoVXikCOdxSsulzHtqeIbf0rm3j4ycKKqcLSCVxOXv3ea2ho6HzT
Sl0d23XEq0J9U+bBTRTtworukUb20xns7WoxOBpTWYB2VVEMcom3KooFMBqTW0mNk5DjDi1UFcsY
kIeZ+LAsq+1enakNGCneNZCf0bgcGyWfdFUmjTmqanhlNEA0tZUIOXEpQVtNqtKwbyM5IHxIsX+B
cmG3W5IitsFra1RTdFeR+K75PjAhlbVEXI/JKjmuYUnR2kGSujGOajH3OiMBLJ2wF/+YfF6dXSRf
wEH1/CrZaZKyr9C/xa3OnDTyx049x6T7E9kTS6QunT3eBvCceWzBb+ngYnbhRrLNzySIyPe15g/6
ZQAvKDO01bazzhzRhLWZi/1eO9B4TPgwxPsZ1za4drMys50mDbcJHdaWTD59RJ22XMWDalY9yJxO
LHOvnp7RuPTNP81q5OJ5LmG/8TEA+QGMo2qHF5173XoBINMH2jjZnza06wHUcYMGjToBLQrZLhh9
vVNG3zjTkOxn9mdInQQ3kNHoVcsI/CmUFGo2a8U8BHDPxNxxvwzgpUnWqt3mCmmHvHZg3PB84E0R
2yrZenavfYfYvv8Zi9i2hQ7A7W1gkk/XTnRmPMVxmOCK5vW85APGPK+1+iBNyp53rP1HAd65B+Oo
CCrFc0wNgWGdowNZxze+2jtE9+mP5LAN3VNst5D9EMlWp2G6kw2HI1mQs54k3dDB0/H2htwp9TAb
ylxZrhlQEXtOh7PKfRDKcjZgl/oUti20T9uuJU9RcgKK/lGM3pTPEwNOa3ZX8zz3x5uJ4YqJnBdS
leQ5murV5Hdy9cBFv6zRBBoQIyaYa1F5afn8v3SROnJTQL6eXab7PIBuTpNCx5M8zWr8sgbTE/K/
2BF/L7n6uu/DiBl50EAsUdvaXUEd2pbtWvKsmuHT0+G2dEODfJEdwW9jZIg1G7CbqsHcK71K5iN3
LOxv84vkbminw1gPnLGj4l8cNq4nUyjVgbdiRLIH9tLv1DDpJuOAoXmSTd2zarAssw/2kmm6sgB6
zB9PeTsUwgeZBaOtRWw3jTHbs6dInacj2nq4h1oaZlEkjUF3JuTxMowp7MOaNE47KdUyXv00wNjD
GEe1mNq/qZvQ29wZaHPaVulezpaP5KLS/3STkiSTtYVW6cE4wElbpp1AfHl3I43UpGIlPMmfWXtj
rGyFd0pvZ5VdpNmF98mZuCck2qEQPgyzFnLtUtj2dw55tnOtstAhbVnExp+tdKVJrO1mV8stih1e
e/qmepjffsT/YDeZc0GzLvd/CuAQTu2rPfeq1ASu5IcgmbKfsZlXXpQq6bXTcs4IdOEYU35Ipesq
vIJT5I3QkmnYtY0Q0Z2lSnq91oaPVYtNl/ANOYgqhheumEDslKk9AoHhhagZ8BlzpacbeAqQRovj
QRWxiicDgdcaAsMLgcDwQmB4ITC8EAgMLwSGVwGYl79pXAGxc8PLStHVUami9Nqrtke83Uh3D98Y
8U109myJRvuYgWFUP+HVfmrjVV3Xbshh3Rau433Tyq83l9sCjbZ3BXu7ugkvM5d2vK/DjCsxsjOr
Ucptuzboc1jNmExrUq2DssVEuYwTH+R83IFBK1hmUnVlkP+xK3VSUSxLpaxZ8y8D8ine8ZyRDbAU
SRv27FNPHpNpI4426PFvF1xb6iB3gdhjPnm2DEXWLLhGPoNxVASNoNXW4O+9/jdq9yvQNUX/P5RY
OtrbAM5YrCEPHzrzi+RKfqpriNY8/r2XE49koevcj7+WzFM9IrMrB7uOfzlhN5Di4eUTeaGnp3/e
/B0bVk889cUf5lnDy68MvNR69msv5OGht35+scMW8rRpgn+ekyAeW7n0Yg4eWlk7ethmnvz1Excf
aYAW+c1dOeHCN+Onma2ZX3e+wFzomv7RE9/K0ipq6+U8rMaWL31sHBZfC/THGaQNrXkhlal57/Ul
BeQvuTvaBBwhvjw5OWcDHNfA5auSaDoCE5TowymywGQyAHcfgAmFFd95yNW7XQLzdsbfvVOo32f0
9U4yxbsl0G735EXTpC9qylmURqtJcCcPDfUa0IgnzqTkkYPunuS2pow+ofugMc+ZcNQWKWsyDes4
mU062E0VQa0XQ5udJAROzxrrmKpAuam564qSX6NM1jC99rQNTkcu73Fng9za0xF5og+jH87BshRg
6wZIuEEabYD7CwGfiC3qqnnlKrTMRWi0+KhnVb9sJ0NrHBoaanR7T8FUHWHznw81/OSSJ0drQsMM
l6HFn4mWcQZsy9rxyXXmRF0InyFa16ycjyeCzFxBye2J0Gg/E9KcdXm1LWtzU/QW1JqN3YbPMepo
at/xOPn1uPseMEmDngwl23aQUSgvqW1ezEivQHeIC8RlMj3Q/WS0zGEM2Pz8/kfWmVOcINP2NAul
Yz0AA4Yxs8ZUnxHM3FHG0VX3OaorF7ZF0QNjfJKfn7eorQHLaHiWFMsYR3USXvkj5NeRnLjgzxpK
Jk3fkHXbSYD4Uh9l0MpXsJovyJmzoW4vc9si4+NmfU4s18u1ypkJgFPNnU+vM7fA69xoZrzaV0gD
f2/JSbLzdlL5PGfmpj8sU47uvXbihCtHbDlh7m9Mu4UvRhW27jOk5TgRlDCO6mTuVQcw91yqaDyM
3jCDNNoQ6pRGWyNYR79cyeYScxpGVGEgjRZRzfDC22jEu2hqj8DwQiAqA+Q5Vnq6gacAabQ4HlQR
SKNF4LWGwPBCIDC8EBheCAwvBALDC/EuDy+zQjKId0d4pVIpResoQHFNbchOHZZbCpYH+bDF1K/a
2Ltt8GmFqp4o6PFXttFk1Kk1pNGW1nsNDc2qt/FPUbkNaKX9py4WLA/yYYupX1vlwzOt/ytQ+tyF
b2+jzeix5Czsg0scHI30s15/5eaT7ddFQXKAUlqdmPIkv4CdOM3lmjp0P9Ow+mmu2OEBWWllsm5O
V5Ulp6UCLPNrhybzbLU0xyuVsGRpQKSn9XSZnbj8jOgunpFjNF9tTIkzZq3q6ozGeM5a1lZAL+Ex
w16U2yBlKFRdlBPh1PhHhe8sd22qtV8xrH6ZMXllerS0QWK7Y4B6GmhvVBPZaIUcz2krrWA22lLn
Xrq/8nJ1djEJcPDxF/NuybFTZBhsk2YH+W4by/MqcrfCFS8qBwFufjkbo3SHxmOi/CPatOA4d5yX
2gCW4tlFmtyV5XilMq0/cV6+iQm4usKOfP6zwu6Xzr9KNK++YL9OI71hBpJch+aLTYGfL5brLWZl
LyfbX1CWxcKsqvvlj85Qq20yz1HbeIyov9i80vki1V02s/9FPVibOXU3gPXvS8uh9g6em+efhJzI
p9uRxTgqJbzI5Ov3/T3OYNWOGNOiYMro6wOwpwyxKsCehAOqJ75g0NytlsbytNKcsGLomOgU4TVk
TGaIwDzQNLU0zywnvTb2M0Yr+LrCzoRrB9LGAZsxJvpo8E8Y0MR11HEYd/y2hJ7E8spy5N+hLhhU
yi0/wjyzJ7jv1M9pY/66SaZLPDCvA5c5m52U7FB7aUOkwxVykj1M8+m+k8M4KoLgYmhKE+247WiA
RUp+Bo9CuICyUNdxWsFlxJpd+c/+cijAWw0SUynfdGFfbrU3KGBedcNQco5NlEK66+2Ax3Q1r8qv
ER36cfBokCQbJcSKvLWM/Qqh3LVkc/j1UH5c6kuXy+QNs3RHsuHjFXILV7Octiy/rQtc/7sRjXbu
2UjBD3g+2dDDhFH+IZxjloRWI8CeBvnRkLSf35XoNQD8DsyHb+aMleef5PcGexrmHi1kh2wjyWeN
lVmqQ7PSRv0N56jtM7lnDety1xLV9fcbV4L8FgRlwu057oMUIde2fF67A6I5axEbzL0aIwUWzyfr
Q+mCG0f44BjKMdsG3bKXp5XN1Nl30dQzK6ZzOtyskJFq3grQpomMZhi38yBdk6zA8jPlDNwoPt4I
Z1TWRwjOq6vzn2PQs45TpsyC7r3A6z/GyK92xtUNlRfOjwurvxo/6O/J+xwlpJcETQnKacPGa+QO
YwwXzZU491LsCxGBNM8n62Mhp4iCnC3d6k87dinZacqF3e3OunhO18WVLnHJG7KzAHAhlK2WyLzx
QcZohZAutXOr4oZ6o3zrFJm7JeXP/ysvEDpnb1bCXFum9345492fyPTlI7tk++1IecR3F/G7OgPE
KS2TOBnSu6B2TAfl4jcp/eR8HUKWdilzr5Lx1uH1qWA3zSSbKvulcOVrgvnJf2xLDVX3FC5ciTTa
yBDonYyth9fajcPS4nqas2JvoieXffsub+PGX//Tb8tVfm6QkDCkigBptIhqhhfe9CBqeOeIQGB4
IXYG8JFNpacbeAqQRovjQRWBNFoEXmsIDC8EAsMLgeGFwPBCIDC8EBheAuZltmNeJn8wvIojlUoN
au1bJt0aytq6sq/X6GCFHesx188i9r++pWy0CQvDqAq919DQQ+oS/7SuqrjW8uL6hIe/rNHBcjum
3ruJ/V9uKRvtWR17u6oMjkZ61euvkqo0zDinbqZszsI1Y+pJfrmbMSU2CqnrP0p3XE4rk6X/HI1y
EU1NYbxYXVaMdq7v5Yvt0BTKahV5ZC3GYHXZsMMS2zNkVkdMD1rWgPCHs2Vpblo3G61yjesnZeaO
snI/L+4zbjZaT1eTOc0XOmIaz0YrfOH2DGUfxlFV5l6tPjdibWaon3FfF0QBZ+Hq8szrfP9q1VZS
Lum2Tc42tfndwRDoSuJaIqPZjBdrnl/MZLn+ov34XiZ1KW7HSWeZ1BzzJrLhDNa2xaxyL/nGm7Mn
LgEsxVgdMf2y0XmM+cPrAWZOebZv/bHn59Vv2vMHuX1u5/1Ky+cCPkrMx3MXxHho/yahu74sLnn2
fozpQqsQXmTydcCfR00z5mmA+ypYuJPGg3zfGef5ZfkXNQGTodXTzuT8cSbDeLFpQ7tW6Hv5YjPz
YJKCb/E8stL9jMFKOa7fpculh/fbXh0sGPO9k9wfXi8Ythyf2O/56VwDGicCCzufYPltwz5OGZrQ
nTLmVNcXzfdlP4ZXMZS/GJoyJNov2WGOraCtriuAYC7X8E6EbRvMQStIscPs63PaczfYQyyP7NAh
cFqdvv+edzmuZK+hed6ti6iHubN86b7rp1ft56UF2CghrshGG/IlxDPA9b+Vy0Y7H70L/KwZuavf
5bFwQ/llRzw506uFAjloA/likzD/KvA8smTUk5bP30uGpxHOcSV72pJXF8BIiDvrP3cQfvoUWWFn
JOD9SPRYoMP1LuwLzuyrNfeKMoZauiO9obwP7uWkWynIeVV7YB8ZZ4aHTTqxGnFA6m4fiMjwYcjj
zuZOWHQmpPE8sqplKOS+4s8dxnFVh43X8l5dAKLeDRgWqLLm+SnxHLSkXNiRuylzlssJHwNYgd9V
Cvii4aK5qsy9BrOLkbL77hoMv0xtOqs8za/4s7cEOK8L9iDl1F7s73wZWPbX9McvvRyR4d1rUhb5
Yi/8gMm+YcmtCYBmXe4/BfBg62AmBpB44fBzRGqS1wUg6gV4ltkfXeH5efYjyicS3D63k858YdGV
m+I+BjCuWdNBX4S9K17BOKr43Kv0xxeZlbo6ZHPPW9dUsj3MRhtF7bLRttiw62Kd5Zo27OVKNvfY
IGajLQKk0SKqGV54G42o2ztHBALDC3G5gI9sKj3dwFOANFocD6oIpNEi8FpDYHghEBheCAwvBIYX
AoHhhcDwKgVmWVVbVTGDVbj8tFJohJquJklNbVnw74rnG/vF+JZbeyzUmtGY9cuFISJL2i3kqCiL
ViXimcBepuE9H1NrXkhl6r/36i1eZW+9tetCXZaVDpQLQ0Os3S3QaNMZ7O3qZ3BM6Sx3rMOy1I7G
ZI3xZhVFb1dYTlnD5c2OxmmuWcZxjXllQh5c+m2HRvPGOgnOeKXUXUvkpJVEDlnBmG1XiQlXReHL
S7tXJL+ctaerot1UwDfmL2tKFdloh2Oy2gpgSYrWDpKE2WjraO6Vn0ksAXxfa/kgzydLc4uZs4u2
M0vLae7Y55jcwcXswo2M0/rcBXuB/5nUlRfdyBBYryU/D9Ak8dyyq7Mnjd08J+1ZR+SQFYzZpRP2
4seZyp/Es3G+XNUeCZRz8uyMaDdgi/tL8f2Z13mbN/80q5EYbknYb1wCkB/AOKqf8Jo2KB32nom5
4yyfLM1hy3izU6yc5o59lcmpEojkr39FPvHx3JX3kD0wR9PSTkALLV4w+npFTto2N4esPWG8TacB
faDxqdr35kEkws3vD5ZTTARWzbu2uL9snDb6RN7cPpY3V3EYe/edezCOiqDGi6FT0VSvPIdtkPjq
cVV9Zms4Iawvvwn9lqsIxqzT8Y2v8iy4TjvLhyuq/PJUJIluxLdgNtrRm1g2Wke3dzXPh3Nq4frf
ytFotwHOm/03c10uV8ct8Rm0PtvVlw/Rb9czXn2VBl6XXD3ACW2UAyvYaqQqUF7Aw4hvXjbaGxpk
MiiCtPTbGBk3TbxZrLvnXg93z9LM7mPQnQlXtEEPf2FWxuEcVxP+ln8CT/60ZdIrpMcE6UwHacbW
orlllQXQOcFROQN7yeaOhf103nTagTu8fLgPa8Fyn6Hdwz5JWtS3JIxxGu3aHMu5q1rGq58GGHsY
46jewqvX2ku+/twtSjayvpPnjqU9a1KxKMd1N3ygVV7heWiF/GJy9z+Qved3g/bIRbKfa5ePhB+P
LbxPznB69sIRhYZCL8+C25SAx5o/Lo76ATVY/rndrvLz7NNQm2KHfXtTPcx5tfE/2n0UOJf3UwCH
cGpfJ3OvkmZnNYO551IFKJhOyzmk0YZQOxrtllHt3LHh81CJadNaGz5WLQKk0SKqGV54G414N07t
ERheCMS2gDzHSk838BQgjfa9OR6s1dwMDo4InHshMLwQCAwvBIYXAsMLgcDwQmB4bQ6zBhrb00PU
c3g5MUVu8b/aaNbXKzfMclsIe4po6Gtl6RXJRvsYZqPdEeHVosyeb9hbtLp3Q3JrIVxXWMO0cmXp
CUSrejEb7Y4Irw9NGMaFDM0RK8f5N+bniLUEuVVdAEcL5KhNnVRd+dSwHFug2odpXapVFXTYVKsi
h/LidltSWXrEjxjPRtuuKoM6zUYraxZcI5/BOCqCGr9jYkPMfjd2qTEP8PjPnrj4SAN0TcFDK2tH
D9vgjMUa8lNdQ6TIeSrT3mCLcoKuvU9905V/+Nzjj9rwUPP/NN9P9s6f/RzTgK5zv/laMg8PJc4+
M8teD7GrdaUsva7pHz3xrSytWj3x1Bd/mIfV+PKlj43D4muBFbb4jgmA+nzHxK/z2ZjWznPEcg9F
jtgn/RyxI1l4QA7kqIUjhiefNiZI36dNwDhlv/qM2Ghe3Pw75enBg8Y8Z8Zl+uDO6wGaTMM6DmBh
NtpiqLPF0OY+29owR6zZaQ8cD+SoZSRXT16wXNczbcmP5EAgHW05eoFstB25fO8QmFfloWVu59Bo
a7ViQq/Lk6GYYCx+auMcscbDrcNBhq0rlWXPE1iG2fXMXD7L9PLiNpjl6cGsK9GydnySOrMyG7sN
n2PskKl9Zp9jJo+R7ajLmvVyxHZ4OWJbDswFc9QyKSG/F7qJWEaDHsF+PR0ctRQvL27TWHl60ANj
/CFEfn7/I2QzYBkNz5LhU8Y42gHhlU4nrsgvku2H5RVOzH87qdAcsVrmtpNujtg7Tlteuasn5Btl
mj02bSgZzsOl3FgfJ203L658qDw9iGm38MWop5o7nyab+wxpmfh7Ba7J3CFzr+1gcwKuYbHOJ8Ke
LVmvCDAbbRR1TKMtH5sQcFtuf9bNi/vWHy6VpVcYiTnMRltsPEIaLaKK4YUrJhDvkak9AsMLgSgd
eE9d6ekGngKk0eIFW0XkcHBE4NwLgeGFQGB4ITC8EBheCASGFwLDq26BK1AxvKoAS5MG6OKuYpzd
IlRaBIZXCWjXTec+fXbDHLgUQ3iqMLy2joyqQZ/6COfR6v2BvLapJM8jOaqJjLTtmqTqAMOyrLbj
icPwKgVZSgCa/C5PSLv6IstrO87z2jbOMImD5+b5XxWXTSe2AtCfyJ5YwhNXBLhaNTy1comQlOf4
kkE3is1pkC+xBfV0I0iRXDwOr+8PLLWHNP5JO1efPMc6AMs+6t418qi5PpVKrXl74IWSmUzQ4fIs
9HfO4onDwbEUSPvIr32hzKMjHqmXwctIeyXIb5FN2/J57Q48cRhepeB/M8NgZTrcJMoUagfocV8i
CRrPSLv6q/GDZKMNG68N44nD8CoFnSdultpOzLMcuAILlpwJMM0uqB3T7EP8rk46x4jfpPRfwBOH
U/vaABdDB2m0eJ9TrVOLwMERgeGFwPBCIDC8EBheCAwvBALDC4HhhcDwQpSC9GXWr68GMLwQ2Hsh
MLwQiAhwxUSdzb3eDcAVEzU4t2WG53Yv9zpoAAdHBM69EBheCARO7RGX4z4Hey9EFYF3jpW/ZPnd
Y5r+LvUuzNNh2y2p+ndrenm2/bs9vWQPeJXvdTGjGF4Vjy5+ktn/kqPL/WJ0sVe6qgu9XNu+ehpK
9SAdOdKiRnFwrAfowT6h3Jiu0HVRUWvYe1W5IytnXC1DNR19nrt123rJHuglHzCGV7U6pDT9ny75
xtwdG8l2q6rgaZZpe107ZXlQSAfDq5oDnpiZbHGMLENV37bt7XpQWAfnXvUxNqa3ObRtf1zWtz+b
W6+D4VVHkVj+aotKrdOo9HoPfGpf+VAJPiUo7fQGnjptVTVsdBsN6FtxvtBzrwI6mKodUc0rDQdH
RBWB4YXA8EJgeCEQGF6I2qEpcneMQGwfeoHwwkcUiMogjYMjAudeCAwvBALDC4HhhXh3oWnjmf/O
u6dE3+s+vKJ92uoOPqLcTvK9Iby7hoMjAoHhhcDwQrx3wytdYu06uXTaL71Mf9dMFzSe3hHH4/le
zKV6PvWVIqJt9jqCnXYrVIfHo+/AU7/1wTGdFleSd2Wk2T9RE7ziuGQ6ciUJMV+6pt2Yazx4NO4m
XdfHw21ByP96P/Vb7r0KvYkgrYdrgvvuWy08gmX4xRc1jy/d/7/eGd/X+jweaidkvN5PfZmDo54W
/yL9rr6uT17XN+uXtb/WC9rWw9v6Op505Myvd7B+T30FXwKgB15Stfnp0tN1MRPbYN5bL8dTAsO2
bk99U2XPA716Nnk1QTrwkrLLH196yKcdezz16mq5z7109h4VvZwnF4Gbgpqd/fS6gSO9yVOLej2e
9HYeGtX81Ddt8cD04j2rX8PjLiypp71KXlPTwTFiLegM/SR8qvvjKehnPZ/6wEsA/Ks7yt1e3Umr
DqJ/0t5Jvkf/pK1v9jCrTo9DL/JlIOr7e4MdtkincHit7uCvILeDfd9sBc6OW//V9K44CvS9ToEr
JhAYXggMLwQCwwuB4YXA8EIgNkbwwQS+gQlRvfDC9y8hcHBEYHghEBheCAwvBIYXAoHhhcDwQiAQ
iM3x//9kzQ9yGCo6AAAAAElFTkSuQmCC
</FILE>
</FIGURE>
<FIGURE FILENAME="Risk of bias graph.png" FILE_TYPE="PNG" ID="FIG-16" MODIFIED="2022-03-14 10:38:39 +0800" MODIFIED_BY="[Empty name]" NO="16" SHORT_VERSION_FIGURE="YES" TYPE="QUALITY_GRAPH_PLOT">
<CAPTION>
<P>Risk of bias graph: review authors' judgements about each risk of bias item presented as percentages across all included studies.</P>
</CAPTION>
<FILE>iVBORw0KGgoAAAANSUhEUgAAAl4AAAEACAMAAABVk4iuAAADAFBMVEUAAADAAAAAwAAAAMDg4ADA
AMAAwMD/gADAwMD/gICA/4CAgP/g4OBAAAAAQAAAAECAgID///8AAAALCwsWFhYhISEsLCw3NzdC
QkJNTU1YWFhjY2Nubm55eXmEhISPj4+ampqlpaWwsLC7u7vGxsbR0dHc3Nzn5+cAAAAAADMAAGYA
AJkAAMwAAP8AMwAAMzMAM2YAM5kAM8wAM/8AZgAAZjMAZmYAZpkAZswAZv8AmQAAmTMAmWYAmZkA
mcwAmf8AzAAAzDMAzGYAzJkAzMwAzP8A/wAA/zMA/2YA/5kA/8wA//8zAAAzADMzAGYzAJkzAMwz
AP8zMwAzMzMzM2YzM5kzM8wzM/8zZgAzZjMzZmYzZpkzZswzZv8zmQAzmTMzmWYzmZkzmcwzmf8z
zAAzzDMzzGYzzJkzzMwzzP8z/wAz/zMz/2Yz/5kz/8wz//9mAABmADNmAGZmAJlmAMxmAP9mMwBm
MzNmM2ZmM5lmM8xmM/9mZgBmZjNmZmZmZplmZsxmZv9mmQBmmTNmmWZmmZlmmcxmmf9mzABmzDNm
zGZmzJlmzMxmzP9m/wBm/zNm/2Zm/5lm/8xm//+ZAACZADOZAGaZAJmZAMyZAP+ZMwCZMzOZM2aZ
M5mZM8yZM/+ZZgCZZjOZZmaZZpmZZsyZZv+ZmQCZmTOZmWaZmZmZmcyZmf+ZzACZzDOZzGaZzJmZ
zMyZzP+Z/wCZ/zOZ/2aZ/5mZ/8yZ///MAADMADPMAGbMAJnMAMzMAP/MMwDMMzPMM2bMM5nMM8zM
M//MZgDMZjPMZmbMZpnMZszMZv/MmQDMmTPMmWbMmZnMmczMmf/MzADMzDPMzGbMzJnMzMzMzP/M
/wDM/zPM/2bM/5nM/8zM////AAD/ADP/AGb/AJn/AMz/AP//MwD/MzP/M2b/M5n/M8z/M///ZgD/
ZjP/Zmb/Zpn/Zsz/Zv//mQD/mTP/mWb/mZn/mcz/mf//zAD/zDP/zGb/zJn/zMz/zP///wD//zP/
/2b//5n//8z///9BjlLGAAAccUlEQVR42u1da2wc13U+FDmv3SWXMyRhUXYdUWSKAvpVpXJMW3SS
pR9iA1R20KBG4jzsAnTSJA2KBm5sILFTFLDjxHHdxIEtG3UdV0YNu05sp5FjSYxrUn3QgJoGZRC4
fFWJSAUkZymJ5Ozs7JK9r3lyl1wud1dL+3wSOTv3nnPPmdkz994Z3m8OAAJRNTSAjicBUSWkd+E5
QFQPGF4IDC8EhhcCgeGFwPBCYHghEBheiMuGJjwFlUUaT0HgST2GF16wlUYOB0cEzr0QGF4IBIYX
AsMLgeGFQGB4ITC8qgqz5oqIKoVXikCOdxSsulzHtqeIbf0rm3j4ycKKqcLSCVxOXv3ea2ho6HzT
Sl0d23XEq0J9U+bBTRTtworukUb20xns7WoxOBpTWYB2VVEMcom3KooFMBqTW0mNk5DjDi1UFcsY
kIeZ+LAsq+1enakNGCneNZCf0bgcGyWfdFUmjTmqanhlNEA0tZUIOXEpQVtNqtKwbyM5IHxIsX+B
cmG3W5IitsFra1RTdFeR+K75PjAhlbVEXI/JKjmuYUnR2kGSujGOajH3OiMBLJ2wF/+YfF6dXSRf
wEH1/CrZaZKyr9C/xa3OnDTyx049x6T7E9kTS6QunT3eBvCceWzBb+ngYnbhRrLNzySIyPe15g/6
ZQAvKDO01bazzhzRhLWZi/1eO9B4TPgwxPsZ1za4drMys50mDbcJHdaWTD59RJ22XMWDalY9yJxO
LHOvnp7RuPTNP81q5OJ5LmG/8TEA+QGMo2qHF5173XoBINMH2jjZnza06wHUcYMGjToBLQrZLhh9
vVNG3zjTkOxn9mdInQQ3kNHoVcsI/CmUFGo2a8U8BHDPxNxxvwzgpUnWqt3mCmmHvHZg3PB84E0R
2yrZenavfYfYvv8Zi9i2hQ7A7W1gkk/XTnRmPMVxmOCK5vW85APGPK+1+iBNyp53rP1HAd65B+Oo
CCrFc0wNgWGdowNZxze+2jtE9+mP5LAN3VNst5D9EMlWp2G6kw2HI1mQs54k3dDB0/H2htwp9TAb
ylxZrhlQEXtOh7PKfRDKcjZgl/oUti20T9uuJU9RcgKK/lGM3pTPEwNOa3ZX8zz3x5uJ4YqJnBdS
leQ5murV5Hdy9cBFv6zRBBoQIyaYa1F5afn8v3SROnJTQL6eXab7PIBuTpNCx5M8zWr8sgbTE/K/
2BF/L7n6uu/DiBl50EAsUdvaXUEd2pbtWvKsmuHT0+G2dEODfJEdwW9jZIg1G7CbqsHcK71K5iN3
LOxv84vkbminw1gPnLGj4l8cNq4nUyjVgbdiRLIH9tLv1DDpJuOAoXmSTd2zarAssw/2kmm6sgB6
zB9PeTsUwgeZBaOtRWw3jTHbs6dInacj2nq4h1oaZlEkjUF3JuTxMowp7MOaNE47KdUyXv00wNjD
GEe1mNq/qZvQ29wZaHPaVulezpaP5KLS/3STkiSTtYVW6cE4wElbpp1AfHl3I43UpGIlPMmfWXtj
rGyFd0pvZ5VdpNmF98mZuCck2qEQPgyzFnLtUtj2dw55tnOtstAhbVnExp+tdKVJrO1mV8stih1e
e/qmepjffsT/YDeZc0GzLvd/CuAQTu2rPfeq1ASu5IcgmbKfsZlXXpQq6bXTcs4IdOEYU35Ipesq
vIJT5I3QkmnYtY0Q0Z2lSnq91oaPVYtNl/ANOYgqhheumEDslKk9AoHhhagZ8BlzpacbeAqQRovj
QRWxiicDgdcaAsMLgcDwQmB4ITC8EAgMLwSGVwGYl79pXAGxc8PLStHVUami9Nqrtke83Uh3D98Y
8U109myJRvuYgWFUP+HVfmrjVV3Xbshh3Rau433Tyq83l9sCjbZ3BXu7ugkvM5d2vK/DjCsxsjOr
Ucptuzboc1jNmExrUq2DssVEuYwTH+R83IFBK1hmUnVlkP+xK3VSUSxLpaxZ8y8D8ine8ZyRDbAU
SRv27FNPHpNpI4426PFvF1xb6iB3gdhjPnm2DEXWLLhGPoNxVASNoNXW4O+9/jdq9yvQNUX/P5RY
OtrbAM5YrCEPHzrzi+RKfqpriNY8/r2XE49koevcj7+WzFM9IrMrB7uOfzlhN5Di4eUTeaGnp3/e
/B0bVk889cUf5lnDy68MvNR69msv5OGht35+scMW8rRpgn+ekyAeW7n0Yg4eWlk7ethmnvz1Excf
aYAW+c1dOeHCN+Onma2ZX3e+wFzomv7RE9/K0ipq6+U8rMaWL31sHBZfC/THGaQNrXkhlal57/Ul
BeQvuTvaBBwhvjw5OWcDHNfA5auSaDoCE5TowymywGQyAHcfgAmFFd95yNW7XQLzdsbfvVOo32f0
9U4yxbsl0G735EXTpC9qylmURqtJcCcPDfUa0IgnzqTkkYPunuS2pow+ofugMc+ZcNQWKWsyDes4
mU062E0VQa0XQ5udJAROzxrrmKpAuam564qSX6NM1jC99rQNTkcu73Fng9za0xF5og+jH87BshRg
6wZIuEEabYD7CwGfiC3qqnnlKrTMRWi0+KhnVb9sJ0NrHBoaanR7T8FUHWHznw81/OSSJ0drQsMM
l6HFn4mWcQZsy9rxyXXmRF0InyFa16ycjyeCzFxBye2J0Gg/E9KcdXm1LWtzU/QW1JqN3YbPMepo
at/xOPn1uPseMEmDngwl23aQUSgvqW1ezEivQHeIC8RlMj3Q/WS0zGEM2Pz8/kfWmVOcINP2NAul
Yz0AA4Yxs8ZUnxHM3FHG0VX3OaorF7ZF0QNjfJKfn7eorQHLaHiWFMsYR3USXvkj5NeRnLjgzxpK
Jk3fkHXbSYD4Uh9l0MpXsJovyJmzoW4vc9si4+NmfU4s18u1ypkJgFPNnU+vM7fA69xoZrzaV0gD
f2/JSbLzdlL5PGfmpj8sU47uvXbihCtHbDlh7m9Mu4UvRhW27jOk5TgRlDCO6mTuVQcw91yqaDyM
3jCDNNoQ6pRGWyNYR79cyeYScxpGVGEgjRZRzfDC22jEu2hqj8DwQiAqA+Q5Vnq6gacAabQ4HlQR
SKNF4LWGwPBCIDC8EBheCAwvBALDC/EuDy+zQjKId0d4pVIpResoQHFNbchOHZZbCpYH+bDF1K/a
2Ltt8GmFqp4o6PFXttFk1Kk1pNGW1nsNDc2qt/FPUbkNaKX9py4WLA/yYYupX1vlwzOt/ytQ+tyF
b2+jzeix5Czsg0scHI30s15/5eaT7ddFQXKAUlqdmPIkv4CdOM3lmjp0P9Ow+mmu2OEBWWllsm5O
V5Ulp6UCLPNrhybzbLU0xyuVsGRpQKSn9XSZnbj8jOgunpFjNF9tTIkzZq3q6ozGeM5a1lZAL+Ex
w16U2yBlKFRdlBPh1PhHhe8sd22qtV8xrH6ZMXllerS0QWK7Y4B6GmhvVBPZaIUcz2krrWA22lLn
Xrq/8nJ1djEJcPDxF/NuybFTZBhsk2YH+W4by/MqcrfCFS8qBwFufjkbo3SHxmOi/CPatOA4d5yX
2gCW4tlFmtyV5XilMq0/cV6+iQm4usKOfP6zwu6Xzr9KNK++YL9OI71hBpJch+aLTYGfL5brLWZl
LyfbX1CWxcKsqvvlj85Qq20yz1HbeIyov9i80vki1V02s/9FPVibOXU3gPXvS8uh9g6em+efhJzI
p9uRxTgqJbzI5Ov3/T3OYNWOGNOiYMro6wOwpwyxKsCehAOqJ75g0NytlsbytNKcsGLomOgU4TVk
TGaIwDzQNLU0zywnvTb2M0Yr+LrCzoRrB9LGAZsxJvpo8E8Y0MR11HEYd/y2hJ7E8spy5N+hLhhU
yi0/wjyzJ7jv1M9pY/66SaZLPDCvA5c5m52U7FB7aUOkwxVykj1M8+m+k8M4KoLgYmhKE+247WiA
RUp+Bo9CuICyUNdxWsFlxJpd+c/+cijAWw0SUynfdGFfbrU3KGBedcNQco5NlEK66+2Ax3Q1r8qv
ER36cfBokCQbJcSKvLWM/Qqh3LVkc/j1UH5c6kuXy+QNs3RHsuHjFXILV7Octiy/rQtc/7sRjXbu
2UjBD3g+2dDDhFH+IZxjloRWI8CeBvnRkLSf35XoNQD8DsyHb+aMleef5PcGexrmHi1kh2wjyWeN
lVmqQ7PSRv0N56jtM7lnDety1xLV9fcbV4L8FgRlwu057oMUIde2fF67A6I5axEbzL0aIwUWzyfr
Q+mCG0f44BjKMdsG3bKXp5XN1Nl30dQzK6ZzOtyskJFq3grQpomMZhi38yBdk6zA8jPlDNwoPt4I
Z1TWRwjOq6vzn2PQs45TpsyC7r3A6z/GyK92xtUNlRfOjwurvxo/6O/J+xwlpJcETQnKacPGa+QO
YwwXzZU491LsCxGBNM8n62Mhp4iCnC3d6k87dinZacqF3e3OunhO18WVLnHJG7KzAHAhlK2WyLzx
QcZohZAutXOr4oZ6o3zrFJm7JeXP/ysvEDpnb1bCXFum9345492fyPTlI7tk++1IecR3F/G7OgPE
KS2TOBnSu6B2TAfl4jcp/eR8HUKWdilzr5Lx1uH1qWA3zSSbKvulcOVrgvnJf2xLDVX3FC5ciTTa
yBDonYyth9fajcPS4nqas2JvoieXffsub+PGX//Tb8tVfm6QkDCkigBptIhqhhfe9CBqeOeIQGB4
IXYG8JFNpacbeAqQRovjQRWBNFoEXmsIDC8EAsMLgeGFwPBCIDC8EBheAuZltmNeJn8wvIojlUoN
au1bJt0aytq6sq/X6GCFHesx188i9r++pWy0CQvDqAq919DQQ+oS/7SuqrjW8uL6hIe/rNHBcjum
3ruJ/V9uKRvtWR17u6oMjkZ61euvkqo0zDinbqZszsI1Y+pJfrmbMSU2CqnrP0p3XE4rk6X/HI1y
EU1NYbxYXVaMdq7v5Yvt0BTKahV5ZC3GYHXZsMMS2zNkVkdMD1rWgPCHs2Vpblo3G61yjesnZeaO
snI/L+4zbjZaT1eTOc0XOmIaz0YrfOH2DGUfxlFV5l6tPjdibWaon3FfF0QBZ+Hq8szrfP9q1VZS
Lum2Tc42tfndwRDoSuJaIqPZjBdrnl/MZLn+ov34XiZ1KW7HSWeZ1BzzJrLhDNa2xaxyL/nGm7Mn
LgEsxVgdMf2y0XmM+cPrAWZOebZv/bHn59Vv2vMHuX1u5/1Ky+cCPkrMx3MXxHho/yahu74sLnn2
fozpQqsQXmTydcCfR00z5mmA+ypYuJPGg3zfGef5ZfkXNQGTodXTzuT8cSbDeLFpQ7tW6Hv5YjPz
YJKCb/E8stL9jMFKOa7fpculh/fbXh0sGPO9k9wfXi8Ythyf2O/56VwDGicCCzufYPltwz5OGZrQ
nTLmVNcXzfdlP4ZXMZS/GJoyJNov2WGOraCtriuAYC7X8E6EbRvMQStIscPs63PaczfYQyyP7NAh
cFqdvv+edzmuZK+hed6ti6iHubN86b7rp1ft56UF2CghrshGG/IlxDPA9b+Vy0Y7H70L/KwZuavf
5bFwQ/llRzw506uFAjloA/likzD/KvA8smTUk5bP30uGpxHOcSV72pJXF8BIiDvrP3cQfvoUWWFn
JOD9SPRYoMP1LuwLzuyrNfeKMoZauiO9obwP7uWkWynIeVV7YB8ZZ4aHTTqxGnFA6m4fiMjwYcjj
zuZOWHQmpPE8sqplKOS+4s8dxnFVh43X8l5dAKLeDRgWqLLm+SnxHLSkXNiRuylzlssJHwNYgd9V
Cvii4aK5qsy9BrOLkbL77hoMv0xtOqs8za/4s7cEOK8L9iDl1F7s73wZWPbX9McvvRyR4d1rUhb5
Yi/8gMm+YcmtCYBmXe4/BfBg62AmBpB44fBzRGqS1wUg6gV4ltkfXeH5efYjyicS3D63k858YdGV
m+I+BjCuWdNBX4S9K17BOKr43Kv0xxeZlbo6ZHPPW9dUsj3MRhtF7bLRttiw62Kd5Zo27OVKNvfY
IGajLQKk0SKqGV54G42o2ztHBALDC3G5gI9sKj3dwFOANFocD6oIpNEi8FpDYHghEBheCAwvBIYX
AoHhhcDwKgVmWVVbVTGDVbj8tFJohJquJklNbVnw74rnG/vF+JZbeyzUmtGY9cuFISJL2i3kqCiL
ViXimcBepuE9H1NrXkhl6r/36i1eZW+9tetCXZaVDpQLQ0Os3S3QaNMZ7O3qZ3BM6Sx3rMOy1I7G
ZI3xZhVFb1dYTlnD5c2OxmmuWcZxjXllQh5c+m2HRvPGOgnOeKXUXUvkpJVEDlnBmG1XiQlXReHL
S7tXJL+ctaerot1UwDfmL2tKFdloh2Oy2gpgSYrWDpKE2WjraO6Vn0ksAXxfa/kgzydLc4uZs4u2
M0vLae7Y55jcwcXswo2M0/rcBXuB/5nUlRfdyBBYryU/D9Ak8dyyq7Mnjd08J+1ZR+SQFYzZpRP2
4seZyp/Es3G+XNUeCZRz8uyMaDdgi/tL8f2Z13mbN/80q5EYbknYb1wCkB/AOKqf8Jo2KB32nom5
4yyfLM1hy3izU6yc5o59lcmpEojkr39FPvHx3JX3kD0wR9PSTkALLV4w+npFTto2N4esPWG8TacB
faDxqdr35kEkws3vD5ZTTARWzbu2uL9snDb6RN7cPpY3V3EYe/edezCOiqDGi6FT0VSvPIdtkPjq
cVV9Zms4Iawvvwn9lqsIxqzT8Y2v8iy4TjvLhyuq/PJUJIluxLdgNtrRm1g2Wke3dzXPh3Nq4frf
ytFotwHOm/03c10uV8ct8Rm0PtvVlw/Rb9czXn2VBl6XXD3ACW2UAyvYaqQqUF7Aw4hvXjbaGxpk
MiiCtPTbGBk3TbxZrLvnXg93z9LM7mPQnQlXtEEPf2FWxuEcVxP+ln8CT/60ZdIrpMcE6UwHacbW
orlllQXQOcFROQN7yeaOhf103nTagTu8fLgPa8Fyn6Hdwz5JWtS3JIxxGu3aHMu5q1rGq58GGHsY
46jewqvX2ku+/twtSjayvpPnjqU9a1KxKMd1N3ygVV7heWiF/GJy9z+Qved3g/bIRbKfa5ePhB+P
LbxPznB69sIRhYZCL8+C25SAx5o/Lo76ATVY/rndrvLz7NNQm2KHfXtTPcx5tfE/2n0UOJf3UwCH
cGpfJ3OvkmZnNYO551IFKJhOyzmk0YZQOxrtllHt3LHh81CJadNaGz5WLQKk0SKqGV54G414N07t
ERheCMS2gDzHSk838BQgjfa9OR6s1dwMDo4InHshMLwQCAwvBIYXAsMLgcDwQmB4bQ6zBhrb00PU
c3g5MUVu8b/aaNbXKzfMclsIe4po6Gtl6RXJRvsYZqPdEeHVosyeb9hbtLp3Q3JrIVxXWMO0cmXp
CUSrejEb7Y4Irw9NGMaFDM0RK8f5N+bniLUEuVVdAEcL5KhNnVRd+dSwHFug2odpXapVFXTYVKsi
h/LidltSWXrEjxjPRtuuKoM6zUYraxZcI5/BOCqCGr9jYkPMfjd2qTEP8PjPnrj4SAN0TcFDK2tH
D9vgjMUa8lNdQ6TIeSrT3mCLcoKuvU9905V/+Nzjj9rwUPP/NN9P9s6f/RzTgK5zv/laMg8PJc4+
M8teD7GrdaUsva7pHz3xrSytWj3x1Bd/mIfV+PKlj43D4muBFbb4jgmA+nzHxK/z2ZjWznPEcg9F
jtgn/RyxI1l4QA7kqIUjhiefNiZI36dNwDhlv/qM2Ghe3Pw75enBg8Y8Z8Zl+uDO6wGaTMM6DmBh
NtpiqLPF0OY+29owR6zZaQ8cD+SoZSRXT16wXNczbcmP5EAgHW05eoFstB25fO8QmFfloWVu59Bo
a7ViQq/Lk6GYYCx+auMcscbDrcNBhq0rlWXPE1iG2fXMXD7L9PLiNpjl6cGsK9GydnySOrMyG7sN
n2PskKl9Zp9jJo+R7ajLmvVyxHZ4OWJbDswFc9QyKSG/F7qJWEaDHsF+PR0ctRQvL27TWHl60ANj
/CFEfn7/I2QzYBkNz5LhU8Y42gHhlU4nrsgvku2H5RVOzH87qdAcsVrmtpNujtg7Tlteuasn5Btl
mj02bSgZzsOl3FgfJ203L658qDw9iGm38MWop5o7nyab+wxpmfh7Ba7J3CFzr+1gcwKuYbHOJ8Ke
LVmvCDAbbRR1TKMtH5sQcFtuf9bNi/vWHy6VpVcYiTnMRltsPEIaLaKK4YUrJhDvkak9AsMLgSgd
eE9d6ekGngKk0eIFW0XkcHBE4NwLgeGFQGB4ITC8EBheCASGFwLDq26BK1AxvKoAS5MG6OKuYpzd
IlRaBIZXCWjXTec+fXbDHLgUQ3iqMLy2joyqQZ/6COfR6v2BvLapJM8jOaqJjLTtmqTqAMOyrLbj
icPwKgVZSgCa/C5PSLv6IstrO87z2jbOMImD5+b5XxWXTSe2AtCfyJ5YwhNXBLhaNTy1comQlOf4
kkE3is1pkC+xBfV0I0iRXDwOr+8PLLWHNP5JO1efPMc6AMs+6t418qi5PpVKrXl74IWSmUzQ4fIs
9HfO4onDwbEUSPvIr32hzKMjHqmXwctIeyXIb5FN2/J57Q48cRhepeB/M8NgZTrcJMoUagfocV8i
CRrPSLv6q/GDZKMNG68N44nD8CoFnSdultpOzLMcuAILlpwJMM0uqB3T7EP8rk46x4jfpPRfwBOH
U/vaABdDB2m0eJ9TrVOLwMERgeGFwPBCIDC8EBheCAwvBALDC4HhhcDwQpSC9GXWr68GMLwQ2Hsh
MLwQiAhwxUSdzb3eDcAVEzU4t2WG53Yv9zpoAAdHBM69EBheCARO7RGX4z4Hey9EFYF3jpW/ZPnd
Y5r+LvUuzNNh2y2p+ndrenm2/bs9vWQPeJXvdTGjGF4Vjy5+ktn/kqPL/WJ0sVe6qgu9XNu+ehpK
9SAdOdKiRnFwrAfowT6h3Jiu0HVRUWvYe1W5IytnXC1DNR19nrt123rJHuglHzCGV7U6pDT9ny75
xtwdG8l2q6rgaZZpe107ZXlQSAfDq5oDnpiZbHGMLENV37bt7XpQWAfnXvUxNqa3ObRtf1zWtz+b
W6+D4VVHkVj+aotKrdOo9HoPfGpf+VAJPiUo7fQGnjptVTVsdBsN6FtxvtBzrwI6mKodUc0rDQdH
RBWB4YXA8EJgeCEQGF6I2qEpcneMQGwfeoHwwkcUiMogjYMjAudeCAwvBALDC4HhhXh3oWnjmf/O
u6dE3+s+vKJ92uoOPqLcTvK9Iby7hoMjAoHhhcDwQrx3wytdYu06uXTaL71Mf9dMFzSe3hHH4/le
zKV6PvWVIqJt9jqCnXYrVIfHo+/AU7/1wTGdFleSd2Wk2T9RE7ziuGQ6ciUJMV+6pt2Yazx4NO4m
XdfHw21ByP96P/Vb7r0KvYkgrYdrgvvuWy08gmX4xRc1jy/d/7/eGd/X+jweaidkvN5PfZmDo54W
/yL9rr6uT17XN+uXtb/WC9rWw9v6Op505Myvd7B+T30FXwKgB15Stfnp0tN1MRPbYN5bL8dTAsO2
bk99U2XPA716Nnk1QTrwkrLLH196yKcdezz16mq5z7109h4VvZwnF4Gbgpqd/fS6gSO9yVOLej2e
9HYeGtX81Ddt8cD04j2rX8PjLiypp71KXlPTwTFiLegM/SR8qvvjKehnPZ/6wEsA/Ks7yt1e3Umr
DqJ/0t5Jvkf/pK1v9jCrTo9DL/JlIOr7e4MdtkincHit7uCvILeDfd9sBc6OW//V9K44CvS9ToEr
JhAYXggMLwQCwwuB4YXA8EIgNkbwwQS+gQlRvfDC9y8hcHBEYHghEBheCAwvBIYXAoHhhcDwQiAQ
iM3x//9kzQ9yGCo6AAAAAElFTkSuQmCC
</FILE>
</FIGURE>
<FIGURE FILENAME="Risk of bias graph.png" FILE_TYPE="PNG" ID="FIG-17" MODIFIED="2022-03-14 10:38:39 +0800" MODIFIED_BY="[Empty name]" NO="17" SHORT_VERSION_FIGURE="YES" TYPE="QUALITY_GRAPH_PLOT">
<CAPTION>
<P>Risk of bias graph: review authors' judgements about each risk of bias item presented as percentages across all included studies.</P>
</CAPTION>
<FILE>iVBORw0KGgoAAAANSUhEUgAAAl4AAAEACAMAAABVk4iuAAADAFBMVEUAAADAAAAAwAAAAMDg4ADA
AMAAwMD/gADAwMD/gICA/4CAgP/g4OBAAAAAQAAAAECAgID///8AAAALCwsWFhYhISEsLCw3NzdC
QkJNTU1YWFhjY2Nubm55eXmEhISPj4+ampqlpaWwsLC7u7vGxsbR0dHc3Nzn5+cAAAAAADMAAGYA
AJkAAMwAAP8AMwAAMzMAM2YAM5kAM8wAM/8AZgAAZjMAZmYAZpkAZswAZv8AmQAAmTMAmWYAmZkA
mcwAmf8AzAAAzDMAzGYAzJkAzMwAzP8A/wAA/zMA/2YA/5kA/8wA//8zAAAzADMzAGYzAJkzAMwz
AP8zMwAzMzMzM2YzM5kzM8wzM/8zZgAzZjMzZmYzZpkzZswzZv8zmQAzmTMzmWYzmZkzmcwzmf8z
zAAzzDMzzGYzzJkzzMwzzP8z/wAz/zMz/2Yz/5kz/8wz//9mAABmADNmAGZmAJlmAMxmAP9mMwBm
MzNmM2ZmM5lmM8xmM/9mZgBmZjNmZmZmZplmZsxmZv9mmQBmmTNmmWZmmZlmmcxmmf9mzABmzDNm
zGZmzJlmzMxmzP9m/wBm/zNm/2Zm/5lm/8xm//+ZAACZADOZAGaZAJmZAMyZAP+ZMwCZMzOZM2aZ
M5mZM8yZM/+ZZgCZZjOZZmaZZpmZZsyZZv+ZmQCZmTOZmWaZmZmZmcyZmf+ZzACZzDOZzGaZzJmZ
zMyZzP+Z/wCZ/zOZ/2aZ/5mZ/8yZ///MAADMADPMAGbMAJnMAMzMAP/MMwDMMzPMM2bMM5nMM8zM
M//MZgDMZjPMZmbMZpnMZszMZv/MmQDMmTPMmWbMmZnMmczMmf/MzADMzDPMzGbMzJnMzMzMzP/M
/wDM/zPM/2bM/5nM/8zM////AAD/ADP/AGb/AJn/AMz/AP//MwD/MzP/M2b/M5n/M8z/M///ZgD/
ZjP/Zmb/Zpn/Zsz/Zv//mQD/mTP/mWb/mZn/mcz/mf//zAD/zDP/zGb/zJn/zMz/zP///wD//zP/
/2b//5n//8z///9BjlLGAAAccUlEQVR42u1da2wc13U+FDmv3SWXMyRhUXYdUWSKAvpVpXJMW3SS
pR9iA1R20KBG4jzsAnTSJA2KBm5sILFTFLDjxHHdxIEtG3UdV0YNu05sp5FjSYxrUn3QgJoGZRC4
fFWJSAUkZymJ5Ozs7JK9r3lyl1wud1dL+3wSOTv3nnPPmdkz994Z3m8OAAJRNTSAjicBUSWkd+E5
QFQPGF4IDC8EhhcCgeGFwPBCYHghEBheiMuGJjwFlUUaT0HgST2GF16wlUYOB0cEzr0QGF4IBIYX
AsMLgeGFQGB4ITC8qgqz5oqIKoVXikCOdxSsulzHtqeIbf0rm3j4ycKKqcLSCVxOXv3ea2ho6HzT
Sl0d23XEq0J9U+bBTRTtworukUb20xns7WoxOBpTWYB2VVEMcom3KooFMBqTW0mNk5DjDi1UFcsY
kIeZ+LAsq+1enakNGCneNZCf0bgcGyWfdFUmjTmqanhlNEA0tZUIOXEpQVtNqtKwbyM5IHxIsX+B
cmG3W5IitsFra1RTdFeR+K75PjAhlbVEXI/JKjmuYUnR2kGSujGOajH3OiMBLJ2wF/+YfF6dXSRf
wEH1/CrZaZKyr9C/xa3OnDTyx049x6T7E9kTS6QunT3eBvCceWzBb+ngYnbhRrLNzySIyPe15g/6
ZQAvKDO01bazzhzRhLWZi/1eO9B4TPgwxPsZ1za4drMys50mDbcJHdaWTD59RJ22XMWDalY9yJxO
LHOvnp7RuPTNP81q5OJ5LmG/8TEA+QGMo2qHF5173XoBINMH2jjZnza06wHUcYMGjToBLQrZLhh9
vVNG3zjTkOxn9mdInQQ3kNHoVcsI/CmUFGo2a8U8BHDPxNxxvwzgpUnWqt3mCmmHvHZg3PB84E0R
2yrZenavfYfYvv8Zi9i2hQ7A7W1gkk/XTnRmPMVxmOCK5vW85APGPK+1+iBNyp53rP1HAd65B+Oo
CCrFc0wNgWGdowNZxze+2jtE9+mP5LAN3VNst5D9EMlWp2G6kw2HI1mQs54k3dDB0/H2htwp9TAb
ylxZrhlQEXtOh7PKfRDKcjZgl/oUti20T9uuJU9RcgKK/lGM3pTPEwNOa3ZX8zz3x5uJ4YqJnBdS
leQ5murV5Hdy9cBFv6zRBBoQIyaYa1F5afn8v3SROnJTQL6eXab7PIBuTpNCx5M8zWr8sgbTE/K/
2BF/L7n6uu/DiBl50EAsUdvaXUEd2pbtWvKsmuHT0+G2dEODfJEdwW9jZIg1G7CbqsHcK71K5iN3
LOxv84vkbminw1gPnLGj4l8cNq4nUyjVgbdiRLIH9tLv1DDpJuOAoXmSTd2zarAssw/2kmm6sgB6
zB9PeTsUwgeZBaOtRWw3jTHbs6dInacj2nq4h1oaZlEkjUF3JuTxMowp7MOaNE47KdUyXv00wNjD
GEe1mNq/qZvQ29wZaHPaVulezpaP5KLS/3STkiSTtYVW6cE4wElbpp1AfHl3I43UpGIlPMmfWXtj
rGyFd0pvZ5VdpNmF98mZuCck2qEQPgyzFnLtUtj2dw55tnOtstAhbVnExp+tdKVJrO1mV8stih1e
e/qmepjffsT/YDeZc0GzLvd/CuAQTu2rPfeq1ASu5IcgmbKfsZlXXpQq6bXTcs4IdOEYU35Ipesq
vIJT5I3QkmnYtY0Q0Z2lSnq91oaPVYtNl/ANOYgqhheumEDslKk9AoHhhagZ8BlzpacbeAqQRovj
QRWxiicDgdcaAsMLgcDwQmB4ITC8EAgMLwSGVwGYl79pXAGxc8PLStHVUami9Nqrtke83Uh3D98Y
8U109myJRvuYgWFUP+HVfmrjVV3Xbshh3Rau433Tyq83l9sCjbZ3BXu7ugkvM5d2vK/DjCsxsjOr
Ucptuzboc1jNmExrUq2DssVEuYwTH+R83IFBK1hmUnVlkP+xK3VSUSxLpaxZ8y8D8ine8ZyRDbAU
SRv27FNPHpNpI4426PFvF1xb6iB3gdhjPnm2DEXWLLhGPoNxVASNoNXW4O+9/jdq9yvQNUX/P5RY
OtrbAM5YrCEPHzrzi+RKfqpriNY8/r2XE49koevcj7+WzFM9IrMrB7uOfzlhN5Di4eUTeaGnp3/e
/B0bVk889cUf5lnDy68MvNR69msv5OGht35+scMW8rRpgn+ekyAeW7n0Yg4eWlk7ethmnvz1Excf
aYAW+c1dOeHCN+Onma2ZX3e+wFzomv7RE9/K0ipq6+U8rMaWL31sHBZfC/THGaQNrXkhlal57/Ul
BeQvuTvaBBwhvjw5OWcDHNfA5auSaDoCE5TowymywGQyAHcfgAmFFd95yNW7XQLzdsbfvVOo32f0
9U4yxbsl0G735EXTpC9qylmURqtJcCcPDfUa0IgnzqTkkYPunuS2pow+ofugMc+ZcNQWKWsyDes4
mU062E0VQa0XQ5udJAROzxrrmKpAuam564qSX6NM1jC99rQNTkcu73Fng9za0xF5og+jH87BshRg
6wZIuEEabYD7CwGfiC3qqnnlKrTMRWi0+KhnVb9sJ0NrHBoaanR7T8FUHWHznw81/OSSJ0drQsMM
l6HFn4mWcQZsy9rxyXXmRF0InyFa16ycjyeCzFxBye2J0Gg/E9KcdXm1LWtzU/QW1JqN3YbPMepo
at/xOPn1uPseMEmDngwl23aQUSgvqW1ezEivQHeIC8RlMj3Q/WS0zGEM2Pz8/kfWmVOcINP2NAul
Yz0AA4Yxs8ZUnxHM3FHG0VX3OaorF7ZF0QNjfJKfn7eorQHLaHiWFMsYR3USXvkj5NeRnLjgzxpK
Jk3fkHXbSYD4Uh9l0MpXsJovyJmzoW4vc9si4+NmfU4s18u1ypkJgFPNnU+vM7fA69xoZrzaV0gD
f2/JSbLzdlL5PGfmpj8sU47uvXbihCtHbDlh7m9Mu4UvRhW27jOk5TgRlDCO6mTuVQcw91yqaDyM
3jCDNNoQ6pRGWyNYR79cyeYScxpGVGEgjRZRzfDC22jEu2hqj8DwQiAqA+Q5Vnq6gacAabQ4HlQR
SKNF4LWGwPBCIDC8EBheCAwvBALDC/EuDy+zQjKId0d4pVIpResoQHFNbchOHZZbCpYH+bDF1K/a
2Ltt8GmFqp4o6PFXttFk1Kk1pNGW1nsNDc2qt/FPUbkNaKX9py4WLA/yYYupX1vlwzOt/ytQ+tyF
b2+jzeix5Czsg0scHI30s15/5eaT7ddFQXKAUlqdmPIkv4CdOM3lmjp0P9Ow+mmu2OEBWWllsm5O
V5Ulp6UCLPNrhybzbLU0xyuVsGRpQKSn9XSZnbj8jOgunpFjNF9tTIkzZq3q6ozGeM5a1lZAL+Ex
w16U2yBlKFRdlBPh1PhHhe8sd22qtV8xrH6ZMXllerS0QWK7Y4B6GmhvVBPZaIUcz2krrWA22lLn
Xrq/8nJ1djEJcPDxF/NuybFTZBhsk2YH+W4by/MqcrfCFS8qBwFufjkbo3SHxmOi/CPatOA4d5yX
2gCW4tlFmtyV5XilMq0/cV6+iQm4usKOfP6zwu6Xzr9KNK++YL9OI71hBpJch+aLTYGfL5brLWZl
LyfbX1CWxcKsqvvlj85Qq20yz1HbeIyov9i80vki1V02s/9FPVibOXU3gPXvS8uh9g6em+efhJzI
p9uRxTgqJbzI5Ov3/T3OYNWOGNOiYMro6wOwpwyxKsCehAOqJ75g0NytlsbytNKcsGLomOgU4TVk
TGaIwDzQNLU0zywnvTb2M0Yr+LrCzoRrB9LGAZsxJvpo8E8Y0MR11HEYd/y2hJ7E8spy5N+hLhhU
yi0/wjyzJ7jv1M9pY/66SaZLPDCvA5c5m52U7FB7aUOkwxVykj1M8+m+k8M4KoLgYmhKE+247WiA
RUp+Bo9CuICyUNdxWsFlxJpd+c/+cijAWw0SUynfdGFfbrU3KGBedcNQco5NlEK66+2Ax3Q1r8qv
ER36cfBokCQbJcSKvLWM/Qqh3LVkc/j1UH5c6kuXy+QNs3RHsuHjFXILV7Octiy/rQtc/7sRjXbu
2UjBD3g+2dDDhFH+IZxjloRWI8CeBvnRkLSf35XoNQD8DsyHb+aMleef5PcGexrmHi1kh2wjyWeN
lVmqQ7PSRv0N56jtM7lnDety1xLV9fcbV4L8FgRlwu057oMUIde2fF67A6I5axEbzL0aIwUWzyfr
Q+mCG0f44BjKMdsG3bKXp5XN1Nl30dQzK6ZzOtyskJFq3grQpomMZhi38yBdk6zA8jPlDNwoPt4I
Z1TWRwjOq6vzn2PQs45TpsyC7r3A6z/GyK92xtUNlRfOjwurvxo/6O/J+xwlpJcETQnKacPGa+QO
YwwXzZU491LsCxGBNM8n62Mhp4iCnC3d6k87dinZacqF3e3OunhO18WVLnHJG7KzAHAhlK2WyLzx
QcZohZAutXOr4oZ6o3zrFJm7JeXP/ysvEDpnb1bCXFum9345492fyPTlI7tk++1IecR3F/G7OgPE
KS2TOBnSu6B2TAfl4jcp/eR8HUKWdilzr5Lx1uH1qWA3zSSbKvulcOVrgvnJf2xLDVX3FC5ciTTa
yBDonYyth9fajcPS4nqas2JvoieXffsub+PGX//Tb8tVfm6QkDCkigBptIhqhhfe9CBqeOeIQGB4
IXYG8JFNpacbeAqQRovjQRWBNFoEXmsIDC8EAsMLgeGFwPBCIDC8EBheAuZltmNeJn8wvIojlUoN
au1bJt0aytq6sq/X6GCFHesx188i9r++pWy0CQvDqAq919DQQ+oS/7SuqrjW8uL6hIe/rNHBcjum
3ruJ/V9uKRvtWR17u6oMjkZ61euvkqo0zDinbqZszsI1Y+pJfrmbMSU2CqnrP0p3XE4rk6X/HI1y
EU1NYbxYXVaMdq7v5Yvt0BTKahV5ZC3GYHXZsMMS2zNkVkdMD1rWgPCHs2Vpblo3G61yjesnZeaO
snI/L+4zbjZaT1eTOc0XOmIaz0YrfOH2DGUfxlFV5l6tPjdibWaon3FfF0QBZ+Hq8szrfP9q1VZS
Lum2Tc42tfndwRDoSuJaIqPZjBdrnl/MZLn+ov34XiZ1KW7HSWeZ1BzzJrLhDNa2xaxyL/nGm7Mn
LgEsxVgdMf2y0XmM+cPrAWZOebZv/bHn59Vv2vMHuX1u5/1Ky+cCPkrMx3MXxHho/yahu74sLnn2
fozpQqsQXmTydcCfR00z5mmA+ypYuJPGg3zfGef5ZfkXNQGTodXTzuT8cSbDeLFpQ7tW6Hv5YjPz
YJKCb/E8stL9jMFKOa7fpculh/fbXh0sGPO9k9wfXi8Ythyf2O/56VwDGicCCzufYPltwz5OGZrQ
nTLmVNcXzfdlP4ZXMZS/GJoyJNov2WGOraCtriuAYC7X8E6EbRvMQStIscPs63PaczfYQyyP7NAh
cFqdvv+edzmuZK+hed6ti6iHubN86b7rp1ft56UF2CghrshGG/IlxDPA9b+Vy0Y7H70L/KwZuavf
5bFwQ/llRzw506uFAjloA/likzD/KvA8smTUk5bP30uGpxHOcSV72pJXF8BIiDvrP3cQfvoUWWFn
JOD9SPRYoMP1LuwLzuyrNfeKMoZauiO9obwP7uWkWynIeVV7YB8ZZ4aHTTqxGnFA6m4fiMjwYcjj
zuZOWHQmpPE8sqplKOS+4s8dxnFVh43X8l5dAKLeDRgWqLLm+SnxHLSkXNiRuylzlssJHwNYgd9V
Cvii4aK5qsy9BrOLkbL77hoMv0xtOqs8za/4s7cEOK8L9iDl1F7s73wZWPbX9McvvRyR4d1rUhb5
Yi/8gMm+YcmtCYBmXe4/BfBg62AmBpB44fBzRGqS1wUg6gV4ltkfXeH5efYjyicS3D63k858YdGV
m+I+BjCuWdNBX4S9K17BOKr43Kv0xxeZlbo6ZHPPW9dUsj3MRhtF7bLRttiw62Kd5Zo27OVKNvfY
IGajLQKk0SKqGV54G42o2ztHBALDC3G5gI9sKj3dwFOANFocD6oIpNEi8FpDYHghEBheCAwvBIYX
AoHhhcDwKgVmWVVbVTGDVbj8tFJohJquJklNbVnw74rnG/vF+JZbeyzUmtGY9cuFISJL2i3kqCiL
ViXimcBepuE9H1NrXkhl6r/36i1eZW+9tetCXZaVDpQLQ0Os3S3QaNMZ7O3qZ3BM6Sx3rMOy1I7G
ZI3xZhVFb1dYTlnD5c2OxmmuWcZxjXllQh5c+m2HRvPGOgnOeKXUXUvkpJVEDlnBmG1XiQlXReHL
S7tXJL+ctaerot1UwDfmL2tKFdloh2Oy2gpgSYrWDpKE2WjraO6Vn0ksAXxfa/kgzydLc4uZs4u2
M0vLae7Y55jcwcXswo2M0/rcBXuB/5nUlRfdyBBYryU/D9Ak8dyyq7Mnjd08J+1ZR+SQFYzZpRP2
4seZyp/Es3G+XNUeCZRz8uyMaDdgi/tL8f2Z13mbN/80q5EYbknYb1wCkB/AOKqf8Jo2KB32nom5
4yyfLM1hy3izU6yc5o59lcmpEojkr39FPvHx3JX3kD0wR9PSTkALLV4w+npFTto2N4esPWG8TacB
faDxqdr35kEkws3vD5ZTTARWzbu2uL9snDb6RN7cPpY3V3EYe/edezCOiqDGi6FT0VSvPIdtkPjq
cVV9Zms4Iawvvwn9lqsIxqzT8Y2v8iy4TjvLhyuq/PJUJIluxLdgNtrRm1g2Wke3dzXPh3Nq4frf
ytFotwHOm/03c10uV8ct8Rm0PtvVlw/Rb9czXn2VBl6XXD3ACW2UAyvYaqQqUF7Aw4hvXjbaGxpk
MiiCtPTbGBk3TbxZrLvnXg93z9LM7mPQnQlXtEEPf2FWxuEcVxP+ln8CT/60ZdIrpMcE6UwHacbW
orlllQXQOcFROQN7yeaOhf103nTagTu8fLgPa8Fyn6Hdwz5JWtS3JIxxGu3aHMu5q1rGq58GGHsY
46jewqvX2ku+/twtSjayvpPnjqU9a1KxKMd1N3ygVV7heWiF/GJy9z+Qved3g/bIRbKfa5ePhB+P
LbxPznB69sIRhYZCL8+C25SAx5o/Lo76ATVY/rndrvLz7NNQm2KHfXtTPcx5tfE/2n0UOJf3UwCH
cGpfJ3OvkmZnNYO551IFKJhOyzmk0YZQOxrtllHt3LHh81CJadNaGz5WLQKk0SKqGV54G414N07t
ERheCMS2gDzHSk838BQgjfa9OR6s1dwMDo4InHshMLwQCAwvBIYXAsMLgcDwQmB4bQ6zBhrb00PU
c3g5MUVu8b/aaNbXKzfMclsIe4po6Gtl6RXJRvsYZqPdEeHVosyeb9hbtLp3Q3JrIVxXWMO0cmXp
CUSrejEb7Y4Irw9NGMaFDM0RK8f5N+bniLUEuVVdAEcL5KhNnVRd+dSwHFug2odpXapVFXTYVKsi
h/LidltSWXrEjxjPRtuuKoM6zUYraxZcI5/BOCqCGr9jYkPMfjd2qTEP8PjPnrj4SAN0TcFDK2tH
D9vgjMUa8lNdQ6TIeSrT3mCLcoKuvU9905V/+Nzjj9rwUPP/NN9P9s6f/RzTgK5zv/laMg8PJc4+
M8teD7GrdaUsva7pHz3xrSytWj3x1Bd/mIfV+PKlj43D4muBFbb4jgmA+nzHxK/z2ZjWznPEcg9F
jtgn/RyxI1l4QA7kqIUjhiefNiZI36dNwDhlv/qM2Ghe3Pw75enBg8Y8Z8Zl+uDO6wGaTMM6DmBh
NtpiqLPF0OY+29owR6zZaQ8cD+SoZSRXT16wXNczbcmP5EAgHW05eoFstB25fO8QmFfloWVu59Bo
a7ViQq/Lk6GYYCx+auMcscbDrcNBhq0rlWXPE1iG2fXMXD7L9PLiNpjl6cGsK9GydnySOrMyG7sN
n2PskKl9Zp9jJo+R7ajLmvVyxHZ4OWJbDswFc9QyKSG/F7qJWEaDHsF+PR0ctRQvL27TWHl60ANj
/CFEfn7/I2QzYBkNz5LhU8Y42gHhlU4nrsgvku2H5RVOzH87qdAcsVrmtpNujtg7Tlteuasn5Btl
mj02bSgZzsOl3FgfJ203L658qDw9iGm38MWop5o7nyab+wxpmfh7Ba7J3CFzr+1gcwKuYbHOJ8Ke
LVmvCDAbbRR1TKMtH5sQcFtuf9bNi/vWHy6VpVcYiTnMRltsPEIaLaKK4YUrJhDvkak9AsMLgSgd
eE9d6ekGngKk0eIFW0XkcHBE4NwLgeGFQGB4ITC8EBheCASGFwLDq26BK1AxvKoAS5MG6OKuYpzd
IlRaBIZXCWjXTec+fXbDHLgUQ3iqMLy2joyqQZ/6COfR6v2BvLapJM8jOaqJjLTtmqTqAMOyrLbj
icPwKgVZSgCa/C5PSLv6IstrO87z2jbOMImD5+b5XxWXTSe2AtCfyJ5YwhNXBLhaNTy1comQlOf4
kkE3is1pkC+xBfV0I0iRXDwOr+8PLLWHNP5JO1efPMc6AMs+6t418qi5PpVKrXl74IWSmUzQ4fIs
9HfO4onDwbEUSPvIr32hzKMjHqmXwctIeyXIb5FN2/J57Q48cRhepeB/M8NgZTrcJMoUagfocV8i
CRrPSLv6q/GDZKMNG68N44nD8CoFnSdultpOzLMcuAILlpwJMM0uqB3T7EP8rk46x4jfpPRfwBOH
U/vaABdDB2m0eJ9TrVOLwMERgeGFwPBCIDC8EBheCAwvBALDC4HhhcDwQpSC9GXWr68GMLwQ2Hsh
MLwQiAhwxUSdzb3eDcAVEzU4t2WG53Yv9zpoAAdHBM69EBheCARO7RGX4z4Hey9EFYF3jpW/ZPnd
Y5r+LvUuzNNh2y2p+ndrenm2/bs9vWQPeJXvdTGjGF4Vjy5+ktn/kqPL/WJ0sVe6qgu9XNu+ehpK
9SAdOdKiRnFwrAfowT6h3Jiu0HVRUWvYe1W5IytnXC1DNR19nrt123rJHuglHzCGV7U6pDT9ny75
xtwdG8l2q6rgaZZpe107ZXlQSAfDq5oDnpiZbHGMLENV37bt7XpQWAfnXvUxNqa3ObRtf1zWtz+b
W6+D4VVHkVj+aotKrdOo9HoPfGpf+VAJPiUo7fQGnjptVTVsdBsN6FtxvtBzrwI6mKodUc0rDQdH
RBWB4YXA8EJgeCEQGF6I2qEpcneMQGwfeoHwwkcUiMogjYMjAudeCAwvBALDC4HhhXh3oWnjmf/O
u6dE3+s+vKJ92uoOPqLcTvK9Iby7hoMjAoHhhcDwQrx3wytdYu06uXTaL71Mf9dMFzSe3hHH4/le
zKV6PvWVIqJt9jqCnXYrVIfHo+/AU7/1wTGdFleSd2Wk2T9RE7ziuGQ6ciUJMV+6pt2Yazx4NO4m
XdfHw21ByP96P/Vb7r0KvYkgrYdrgvvuWy08gmX4xRc1jy/d/7/eGd/X+jweaidkvN5PfZmDo54W
/yL9rr6uT17XN+uXtb/WC9rWw9v6Op505Myvd7B+T30FXwKgB15Stfnp0tN1MRPbYN5bL8dTAsO2
bk99U2XPA716Nnk1QTrwkrLLH196yKcdezz16mq5z7109h4VvZwnF4Gbgpqd/fS6gSO9yVOLej2e
9HYeGtX81Ddt8cD04j2rX8PjLiypp71KXlPTwTFiLegM/SR8qvvjKehnPZ/6wEsA/Ks7yt1e3Umr
DqJ/0t5Jvkf/pK1v9jCrTo9DL/JlIOr7e4MdtkincHit7uCvILeDfd9sBc6OW//V9K44CvS9ToEr
JhAYXggMLwQCwwuB4YXA8EIgNkbwwQS+gQlRvfDC9y8hcHBEYHghEBheCAwvBIYXAoHhhcDwQiAQ
iM3x//9kzQ9yGCo6AAAAAElFTkSuQmCC
</FILE>
</FIGURE>
<FIGURE FILENAME="Risk of bias summary.png" FILE_TYPE="PNG" ID="FIG-18" MODIFIED="2022-03-14 10:38:39 +0800" MODIFIED_BY="[Empty name]" NO="18" SHORT_VERSION_FIGURE="YES" TYPE="QUALITY_TABLE_PLOT">
<CAPTION>
<P>Risk of bias summary: review authors' judgements about each risk of bias item for each included study.</P>
</CAPTION>
<FILE>iVBORw0KGgoAAAANSUhEUgAAAYwAAAHrCAIAAABTqj3/AAAcGklEQVR42u3dsW4USxaA4ZGQEIED
Ap6AZyBCiGAFEe/EDQksQei3QDzCCnbDy43IELtmxSVwwN3NlrtW7wxerXzt7p7qnqp2na7v1whZ
Y/u4pzn196nq6qrNBgAqpwOAKiEpACQFACQFgKQAgKQAgKQAkBQAkBQAkgIAkgIWTHcPWpAUUGei
p7wJkgJuIMtnfxckBQAkBfyxaJL2JAVUbSgdPZICSAokBZAUSQHrS3eGIikAICkAJAWsM909GUNS
QJ25fvkLaU9SQNWS4imSAkgKJAXM9ZS0JykAICkAJAWso5e36cPJISkAICkAJAWsJ9319UgKqDPX
974DkgJICiQFJHhK2pMUUFmWm4JAUgBAUgBICgBICgBICgBJAeHS3fLBJAXUmetDX4CkAJICSQEk
RVLAGtLddHOSAgCSAkBSwOrSvfdrkBRQl6F4iqQAkgJJAfPS3d09kgIAkgJAUsCqu3syn6SAunLd
SSApoFFJKdBICqjUU70tSLMiKeDQYidL5o9H0LJICgBJAZhSUmlQJAXk7PFlN5SOHkkBeVSSMe1J
iqSAqlVCUiQF1K6Sy+1IgyIpIIOnpD1JAQBJAVU1JE/GkBRQoUrK3TcESaGtXC8d2dg5SaHeqoSk
SIqkUFfSpLzZpqc0KJJCve288lwyvE1SQItlFEgKVbf5lsek/n87T41GUqjXUIHqFKlOUiCp6nNd
vUNSIKl2GxL3kRRqSx19vd7I2hRJARV5iqRICsjfI8ub+ZdDaVAkhUrbvJNgWIqkUF2/yXP/ICkE
kFQXZ+xcsUNSIKnaj3nkHZAU1umpoFMQZD5JASQFkgKmpnuBMSl390gKddUjsW66lz42LYikgDxi
JSmSAmJ09IrOOAdJocZmH6WeWsyAMoSkUFeDb3kXBpAUSIqnSAo4oMFHfCYm+5iUvh5Jod6m3ngW
mSZKUgBJkRTQUhmY1yMkRVJATpWUWLlBz5ekgKolBZICSIqkgAM6OG2uzGmbdZJC7VUJQFIgqXhn
w/khKfBULd09U1tJCgFae4gsKlfvaEEkBeiUkRTQmKeyr3HOfSSFqnt8QbuoWQ5ejUZS0HVq92wY
jycprF9S48dW4jZfxsaZ8iZJAeFrh3ANfgGxkhTaSJ1QKtF1Iimg0dqh0EpV3R8fhzYmBeBQj+RV
qpUbSAozm80yG22G29GPpEgKqhKSIilgSuMZeaepZlluSP5yQGNSwOTWWOIGX3ZJWauApKCSyp+U
scqoJc8PSQGoqEZT/ZEUMpQPUVJosX33skcuMQOLpNBWd6/+2sF9Q5ICSVVdOyyzOWigYyYptJE6
JWdyFtVfF2TahMdiSAoNdXDCiRUkhdo91fhjMSApZKhKtMnO3sgkBbVDCZXIfJICSVVUO8hzkgJJ
xTjmoqVZ6RnnJAWsufEsMDW8KzyX3ZgUsFr9LdmRrD8ySQENNcvSDwm1bCiSQp56JERVEqv6swYW
SSFGYVJilUtTEEgKiFGjlY6pZZEUqnBKF3b9zIznIeVNkBRuoMFHX+e3UBkYsXQlKZBUjd3JlmuT
KNUfSaGhSip0tzqXWMONo5EUGurgxL0YyDQnAmuuHeKKtfTWYZV39EgKbTXLoA+vlLspGaXDTlKo
6zocS1ILzO2ydw5JoboUL107LFBJNf4/SFJYc4pbm2nhxl+/Z/1vYeXX4UUbErGSFFyHa1Z2oC4q
SQE11g4G+5ep/kgK9VYNJeZDx9pnOIqkym1nT1Koq6M3/mYjkoo42O/uHnTK2qqk4lbEJAXUor/O
YP+wp3T3gFbEmkt/tlknKbRbOLTcdSIpoOraIdzDuoWeN4xVo5EUmuuRhXhY15ZWJIX8bb7a2mH5
s1F/F5Wk0ETXbIFKR36GEytJYbWSWqB2CLQNV+mRo0AVK0mhlZ5I6cdiYlV/JIW2egrlBmJCPAgS
t64McckhKbRyhY8oqRLBw439kRQa6oYssAhMoIo1WNmubaCqBh99y3JtiqSw5npnBWfDeSYpkFRF
NZpZYySFtiRVaDZT6C08dfecCFRXlYR4WHek6ol4zHWqgKRQaY1WeiXy+mecl/ZI79mo8LSQFFqR
VMRRnuWH5EkKK5GIfYZH3BrlHgJJAaq/IgVg0YsBSWFtzXKBjknjXdTKyxySQq0ZU6C7F3dm0GKS
6kzmBGZXUk5I0duRLS8vQ1JQ/YUp09pcmJikUN11uNz6mYHmSamFSQo5uyGNzzgvUe+MB1ngT5AU
ViWpLubSdJUfc2/bzChBY1IgqboidwGfN+xiTm0lKVTnqcYXvTNRgKSAGA0phKFss462yqiQ12SL
/KqkwFMVdiTl+fjZUElhjRe3ksu8hdt4KtDeyLa0AmqUVFd+kd9AD6+YzAnUWEnFrf4WWPGdpLDa
Hl9X4OGVWPfy484aIymod5pTdqBtKYxJgaRyXtgLPQsS61SbcQ7c8BW+9NNql7+Q9iQFHZxWuk7d
gnO7GnwqkKSg+qu081t0NpPJnEDtngq6BlaIGo2kUGN3z24xXah7nSSFVpolrpdmRUfojEkBuiH1
1mimIAA36anQe7roSJIUqsybth98HbKJhYlJCmhLJUWPuf7LA0khQJlWuUrc3SMpVK2SLsij+SQ1
cqp197DmflOhBh/omLsCUxAWmHEe5TYFSaHGBl803QMVO52t4UkKFVZSpiCMWMkUBGCmTRpv8BEf
A46yeQRJoTmflr5vaOEakkIrTumav28YscNOUqi6NtHgHTNJobos78qsdB5oD7su5krkHotBK4a6
/E7NkpLnsct2JwKVSKorP1SMzuagaOj69keVVJ5LEVO96CasJAXUa9UQmW/SLEkhhk10yix6R1LQ
I6uxUxZ0p2iSAknVVaOFWz+z6E7RJAWeyqOSNh8xKa0/ksL6OzidlTlBUgjR4AMdc9GqxG0EkkIr
kuoCPryibZIUKq1KnGGngqRQaQcn6MqcCzy6TFIAsVbaRV1yIwaSAirqOgUa7C8dvOb7kiSFnCle
4toeZb3wWJIquo4FSWHNVUkssZbulC2pP5ICSdWR6wUqtdIbBS5zj0J3Dyv0lOmLgarI8JnmRKC2
Bl//fnA8RVIgqTzt//++W/J2voqVpFBXd8/DussUaA1uS0FSqC7FI24PRVIkhYYktcxhx9oMvcRh
24gBPNVuVVL/mJSNGLB+Qy0wVFy6cAghKZAUKq13Ai1NR1IkBZIKVloW6qXmekZSdw9t9fg6mxqU
V3bLNRpJYf2dsnC1wwKSCqQ/koJ6p8ZOWVFlB1rxjqTQkKRUJUG7jSSFWq7w5aqSuMvpmXFOUmi6
3mm8U2bGOaB2qPeYjUmhrb5eoMVJYokVJIWGOg6FFg4uPdplm3WSQkOeiv7ZQ6zcQFJYf0NVOyxw
nk3mRBsVuN2AF++UkRSw2q7TYls8hCgqSQqozlNLzpJvfOUGkkKN3b2i98tISrI5oTioHYbbHa/0
UrwN1jskhdp7ZLIo3HnW3YPGo3ao9zwbOEczRXi0TZxidcpIiqSgdmharCF66yQFkmqoKhlyX839
a5LCoVnexXmmrFDt4DYCSaHeeifW8sHlageD/SQFkkKYWpiksHJJRZwm6n+QpFB776mEoXiqswkr
SaHaK3xGScV9Rq+cSkgKqKhGKzfsstiqLyF2iiYp1DuoEffWXs2ROzcoSApNNZ6gnb6gK6BmvICR
FFzhW/9PrDw3SAoNScoDxuO9VJLCCkcKYhmqXIPPHjnQs3UkhUb1V+4KH0JSoTvReS9gJIXa6502
KymQFJqTVBdwTKqL84QdSYGnmj4VoW9QGJPCGi+bVj4pL6llngo0JoWVXC2xsKQCRZZe0COLdDFo
UH8kheokpUBbQUfy8n+l7h5W5amF51jX/4yxiwFJIVvLrFxS3cCanxlXg8kYOe6Mc5LCyrt7y0+5
LLGoXpSFw0v832UXK0mhLkl1iz+s26akrpxqlRR4qsYuat7u3pKRQxRWJIWKWrssCtf5LVpJ5U0M
6YW6GiT9LSOpcic2+zGTFJouAENEjtXFJilU2uBD1A6LNcui3eoDT/gCFWtesZIUalFJ6ZlBcXff
i1uomoKAdY6VLHnYzXoq0EJ9JIWVp/j4db7yyF2B0a5wc9lJCnlyvahNXAxaLv1ICpU2y5YXzI3b
iyQpNCepLt9jKyU6OAvfKStnwJoPmKRQ14iGvZGX6fwuttoESaGKnkj2pLycnU7yMpGrvY1AUqju
Ohyo+os7t6uz6B1Iqs3qr2jkpju8Wh3quQ4vNqAbYpv1iBMy8m6WRVJopUazzXpRlVz/7HaLAUnV
Vf2FK3byqoSkUHt3L4RKdKtJCu3WOwja+S26gbuVOUFSlVZ/UaZcmoIAnqqxgxPrVKhhSQp5CoeI
9+BC1JURR+jMOEdbBVrjxdQyF5iaZ8mTFFqRVNBF74wDkBSqKOmjd3CWafOBunskhVqy0NJ0oTu/
eWec24gB9Uqqq34VhC7mondB50np7mGdkgq3QcCNdKvrv8zYHBQ1ekoKuczo7gE11mihq78ok2ZJ
CutXycpOS6NnQAvBjGZT9PqJoGc1u1JJCvObzeV7W0UzPq9YC83kzB65nKQuH2T9tyNJCgdJqmgr
KtFy8s6NLBe5nKeWORsZPwJJIU+Kl6hKYjXLEmem3NwukgJJHZriJLXw/yBJgaRUUiuXVGdMCpWk
+AITBRZYpaDyeVJFz/OVUJU/H05SCOBE50EOSAIAJAUAJAWApACApACApDCWE8CykBQmSEpkkeuJ
TFLQeEQmKZCUyCKTFKS4yCQFkhJZZJICSYksMknhkEQ8P//2228vvn599Pnz3b//fXN6evTrrw++
ffvp/PzswMjffv/24vTFo18e3f3L3c2fN0fvjh78/OCnv/109l3knJF///bt9MWLXx49+svdu3/e
bN4dHf384MHffvrp+9lZhblBUpiWiP/618nnz/e2+Xf9tc3Lf/7z1ezIJ19O7v313rY1Xn9tW+mr
f4icJ/KXk5O/3rvXF3izddY/Xr2qLTdIChPSZXtJ7E3By6/tz8yIvC0Qehvk5df2Z0Q+MPK2XNoX
eLP9mapyg6SQmi7b6+TeLLx4DV0zhyJvq4a9bfLiNVRBiJwSeVtDpQXeDNVTy+cGSSE1Xc7Pv12u
5N++3Tx+vLlzZ/d69mzz/v3V2v4///maGPnb79+G+jW9PZ2v/xZ5TuTfv30b6uX19vv+/fXrjedG
SEllXKs/8XfLbdSR+JO9vzK0Pechb44f5G+/vbicavfv7379zZvN69e7Lx4+TCrseyO/OH2R2CZH
ujki7418+uLFlMD9nb6FcyOepK6vz7+MpHJpMZekes/AgW/uPcivXx/1Vu8fP+7y5/btq+//+uuD
xMiPfnnU00Qu6Gs9D34WeU7kXx49miSpnx88uPHcWJukrlcH4/vrHiipkfY/sjfs0CEN/eTe41xM
Uhd3lK+8PnzYPHmyO+yXL69+6/T0KDHyxf319GZ59E7kOZEvZhv0vv70x+7CxZvvjo5uPDdWJamh
NxPrkYySmvED45+oEkn1XiqfPt19nOfP+4dIEyP3N8jrjebSS+QZkSeVURevG8+NYJJKrzISW+OB
Y1KHt//DJTXvePZuZJR+tbx1axfh06eeLFRJBaqkel8HVlJZciOepK7Lore7l11S8yqX8U5cb69w
b52VRVKX9XT4mNTQy5iUManDc2NVldSMumYBSR3yW+kxs/fsUu7gXLwuSJ+25x5cC3f3MuZGJEkN
KWa8C7OMpFL+4iEjR4keKT0mdWUuzHgimifV8jypjLmxKkn1dmH2Sup6P2vvj13/1uHdval390aG
ycrNk+rMOI8f2YxzrATP7q04smf3sHJJdf970v3u8JPux7MjbyuI/ntbP/o1x59FzhN5W08N3enb
vv/5+Li23CApTEvEbnjNoN6xhkmRh1ZQ6h15EXl25KH1pHrHoW48N0gKkxNRZJGXjExS0HhEJimQ
lMgikxSkuMgkBZISWWSSAkmJLDJJYTxdgOUhKbjCi6ySAkmJLDJJgaREJimQlMgikxRISmSRSQpS
XGSSQnOSGnrS/fz87MDIQ8/9n30XOWfkoVUQvp+dVZgbJIVpifhjzaB7w2sGvZod+eTLydDKudtW
OrQKpchTI385ORlaR3jrrKE1OW8wN0gKE9LFypzRI1uZE2uWlDXOo0e2xjnWLKkrO4K8fbt5/Hhz
587u9ezZ5v17u8XYLSZ/bqxBUonP/nRzN7BaeLhn0tZ4h2wMM2O3mCt7q92/v/v1N282r1/vvnj4
0L579t3LnxsrkVT651yNpHLt6Nfl2MH448dd/ty+bQdjOxjnzw2SmvBjQ/vipWzGN/7m3piJXist
qd5dQD582Dx5sjvaly+vfuv09Cgxcv+eKMPN8uidyHMiD+0Qs3396Y89kos33x0d3XhukNScWmZ8
4+K9392rj8QdjJeXVO+l8unT3QE/f94/RJp6ensb5PVGc+kl8ozIk8qoi9eN54YxqTk/VlQKiTsY
j9uzm7KB+4GV1K1buwifPvVkoUoqUCXV+zqwksqSGyqpOd29jJKaETOLpIa6n/PGHYZexqSMSR2e
GyR1aHdv+TcTP/uBPbuUOzgXrwvSp+25B9fC3b2MuUFSkyWVXvWkj0nNq6Sy3/LbexKuzIUZT0Tz
pFqeJ5UxN9Y8JtXbhq//cOKP9faPJvWkEt9MlNTIpy43T6oz4zx+ZDPOMad2i3Xknt2LHtmze8SU
dKsxtF5/POl+d/hJ9+PZkbcVRP+9rR/9muPPIueJvK2nhu70bd//fHxcW26QFCbXgENrBvWONUyK
PLSCUu/Ii8izIw+tJ9U7DnXjuUFSWK6jKrLIJAUpLjJJgaREFpmkQFIii0xS0HhEJimQlMgikxSy
pwuwPCQFV3iRVVIgKZFFJimQlMgkBZISWWSSAkmJLDJJQYqLTFJoTlJDT7qfn58dGHnouf+z7yLH
iFwiN0gK0xLxx5pB94bXDHo1O/LJl5OhlXO3bWloFUqR64lcKDdIChPSxcqcIi+fGySF1HSxxrnI
1jhHvZK6siPI27ebx483d+7sXs+ebd6/t1tMu5HL5UaNkkrfkXhvA0vfwyr7NsjlRqyvH3bGN8cP
48reavfv7379zZvN69e7Lx4+tO9eu5HL5Ualksolhdkb7R2+ed+Sx1x02/fLDO1S+/HjLn9u37aD
cbuRy+VGMEkNba438uaVXfNm7LKZ+K0sdc3ez5teOZaQVO8uIB8+bJ482R3ky5dXv3V6epQYuX9P
lOHGc/RO5Loil8uNSJIaamy9GwJPapOHSypXXbN3K+OblVTvpfLp090xP3/eP0SaegJ7m81lrrUf
kauKXC43Io1JzWvziZI6cEwqfW/0dLnMkOYkH80Yk+q9Wt66tQvy6VNPFqqkGq+ksuRGsEqqd+vz
LJJKHxJKl9Te7l66R7JLKu+Y1NDLmJQxqcNzI2p3L7FZzuvu5aqkSvfI9o7fZZfUlTs4F68L0qft
uVPWwt29jLmxhjGpaiU1Y/hp75vpQ2klJHVlLsx4Ipon1fI8qYy5EWlMauTuXqIIZrT29AGsLDfy
Ut7cO3JXbp5UZ8a5yGaco8569g9XY8/uibx4bpAUJqRL978n3e8OP+l+PDvy9jrffwfqR+/j+LPI
tUculBskhWmJ2A2vGdQ71jAp8tA6R73jIyJXGLlEbpAUJieiyCIvGZmkoPGITFIgKZFFJilIcZFJ
CiQlssgkBZISWWSSwni6AMtDUnCFF1klBZISWWSSAkmJTFIgKZFFJimQlMgikxSkuMgkheYkNfSk
+/n52YGRh57OP/sucozIJXKDpDAtEX+sGXRveM2gV7Mjn3w5GVrfdtuWhtaKFLmeyIVyg6QwIV2s
zCny8rlBUkhNF2uci2yNc9QrqSs7grx9u3n8eHPnzu717Nnm/Xu7xdgtJn9uzJFUCZ2l7Fpc+m9V
MiA944NkfHP8OK/srXb//u7X37zZvH69++LhQ/vu2Xcvf25UJKnSf+JG/la5s3fgFnt5dzD++HGX
P7dv28HYDsb5c+NQSU3aHS/9uj3UlobCXvm3m7vL3vVfHGrhk3bTm7cJe+/HHD97pSXVuwvIhw+b
J092B/zy5dVvnZ4eJUbu37lkuPEcvRO5rsjlcuMgSU1qEum7pXfJWxBf35szpQUmbgXaa5xu1r7E
kz7R+Me8WUn1XiqfPt0d3vPn/UOkiZH7m81lrrUfkauKXC438ktq9k+Oj0lNamkZJdVbo+WywyG/
kv7B060672p569YuwqdPPVmokmq8ksqSG4dKanyn7/EKZW95tfdv7e1G9X6ucUkN/ZXZFdD4MQ/t
1Z5ycg6RVDe6h/vUcYehlzEpY1KH50aqpGYUBYd3Lub9rUmtOv2v3GDRlDIalf3kp9zBuXhdkD5t
z52yFu7uZcyNbJKaMTozW1J5u3tTg2Qfk0r/lal3ALKb68pcmPFENE+q5XlSGXNjQndv6gScvJVU
yp2yvQeW2Bns/UQzPnXi3b1Jv5IyildunlRnxrnIZpyvgHWcSc/uiVxVbpBUhiZ9U1PYb0S1P550
vzv8pPvx7Mjb63z/HagfvY/jzyLXHrlQbpAUJteDQ2sG9Y41TIo8tM5R7/iIyBVGLpEbJIXlOq0i
i0xSkOIikxRISmSRSQokJbLIJAWNR2SSAkmJLDJJIXu6AMtDUnCFF1klBZISWWSSAkmJTFIgKZFF
JimQlMgikxSkuMgkheYkNfSk+/n52YGRh57OP/sucozIJXKDpDAtEX+sGXRveM2gV7Mjn3w5GVrf
dtuWhtaKFLmeyIVyg6QwIV2szCny8rlBUkhNF2uci2yNc9QrqSs7grx9u3n8eHPnzu717Nnm/Xu7
xdgtJn9u1CuplE09s/+tlD+RvpZ56YXPD9wYZsZuMVf2Vrt/f/frb95sXr/effHwoX337LuXPzfC
SKro4aVLavYWpNmPP+Nu74fvYPzx4y5/bt+2g7EdjPPnRgxJ7S0BLm/dPv5m17fD+5X970Y27Jt0
Tkc+zuwdDNMlW0JSvbuAfPiwefJkd5wvX1791unpUWLk/p1LhhvP0TuR64pcLjcCSCpxJ/HEnYHn
7T88oxpK3O506lHdrKR6L5VPn+4O7/nz/iHSxMj9zeYy19qPyFVFLpcbtUsq+07iiVufp/zpFHfM
GPdJ98j4jx1owPSr5a1buwifPvVkoUqq8UoqS25ULaleT/UukTWpcY78erqkptZWvYIbf7OopPb2
JSeNOwy9jEkZkzo8N+KNSe1tUenmmlq8ZBmTytgjS+8Lz+jZpdzBuXhdkD5tz52yFu7uZcyNeHf3
brC7l+Xu3rxxtBkD+SXGpK7MhRlPRPOkWp4nlTE3wkiqt8t2SDdnb8dnpHjpvQ2XPiY19OcS3xzp
t3aF50l1ZpyLbMY5pv7nLf8XPbsn8vK5QVKViqnohPVDtPjjSfe7w0+6H8+OvL3O99+B+tH7OP4s
cu2RC+UGSWFy7Ta0ZlDvWMOkyEPrHPWOj4hcYeQSuUFSWK6DKbLIJAUpLjJJgaREFpmkQFIii0xS
0HhEJimQlMgikxSypwuwPCQFIPJV04kAQFIAQFIASAoASAoASAoASQFABkkBQLX8F5B2Iz5yi/Mm
AAAAAElFTkSuQmCC
</FILE>
</FIGURE>
</FIGURES>
<FEEDBACK/>
<APPENDICES/>
<EXTENSIONS>
<EXTENSION ID="FLOW_9" NAME="FIGURE" REVMAN_VERSION="5.1.0" TYPE="FLOWCHART">
<ALIAS ALIAS_ID="9">
<FLOWCHARTBOX TEXT="&lt;p&gt;7 studies included in quantitative synthesis (meta-analysis)&lt;/p&gt;" WIDTH="120">
<FLOWCHARTBOX TEXT="&lt;p&gt;7 studies included in qualitative synthesis&lt;/p&gt;" WIDTH="120">
<FLOWCHARTBOX TEXT="&lt;p&gt;Full-text articles assessed for eligibility&lt;/p&gt;&lt;p&gt;(N=32)&lt;/p&gt;" WIDTH="146">
<FLOWCHARTBOX TEXT="&lt;p&gt;records screened&lt;/p&gt;&lt;p&gt;(N=37)&lt;/p&gt;" WIDTH="119">
<FLOWCHARTBOX TEXT="&lt;p&gt;37 studies identified through database searching&lt;/p&gt;&lt;p&gt;Pubmed 8 studies&lt;/p&gt;&lt;p&gt;Cochrane Library 17 studies&lt;/p&gt;&lt;p&gt;Embase 12 studies&lt;/p&gt;&lt;p&gt;(N=37)&lt;/p&gt;" WIDTH="186"/>
<OUT TEXT="&lt;p&gt;records excluded(N=5)&lt;/p&gt;&lt;p&gt;Review (N=3)&lt;/p&gt;&lt;p&gt;Systematic review and meta-analysis(N=2)&lt;/p&gt;&lt;p&gt;&lt;/p&gt;&lt;p&gt;&lt;/p&gt;" WIDTH="269"/>
</FLOWCHARTBOX>
<OUT TEXT="&lt;p&gt;Full-text articles excluded, with reasons(N=25)&lt;/p&gt;&lt;p&gt;Repetitive studies (N=14)&lt;/p&gt;&lt;p&gt;The content and the outcome are irrelevant(N=11)&lt;/p&gt;&lt;p&gt;&lt;/p&gt;" WIDTH="120"/>
</FLOWCHARTBOX>
</FLOWCHARTBOX>
</FLOWCHARTBOX>
</ALIAS>
</EXTENSION>
<EXTENSION ID="FLOW_8" NAME="FIGURE" REVMAN_VERSION="5.1.0" TYPE="FLOWCHART">
<ALIAS ALIAS_ID="8">
<FLOWCHARTBOX TEXT="&lt;p&gt;7 studies included in quantitative synthesis (meta-analysis)&lt;/p&gt;" WIDTH="120">
<FLOWCHARTBOX TEXT="&lt;p&gt;7 studies included in qualitative synthesis&lt;/p&gt;" WIDTH="120">
<FLOWCHARTBOX TEXT="&lt;p&gt;Full-text articles assessed for eligibility&lt;/p&gt;&lt;p&gt;(N=32)&lt;/p&gt;" WIDTH="146">
<FLOWCHARTBOX TEXT="&lt;p&gt;records screened&lt;/p&gt;&lt;p&gt;(N=37)&lt;/p&gt;" WIDTH="119">
<FLOWCHARTBOX TEXT="&lt;p&gt;37 studies identified through database searching&lt;/p&gt;&lt;p&gt;Pubmed 8 studies&lt;/p&gt;&lt;p&gt;Cochrane Library 17 studies&lt;/p&gt;&lt;p&gt;Embase 12 studies&lt;/p&gt;&lt;p&gt;(N=37)&lt;/p&gt;" WIDTH="186"/>
<OUT TEXT="&lt;p&gt;records excluded(N=5)&lt;/p&gt;&lt;p&gt;Review (N=3)&lt;/p&gt;&lt;p&gt;Systematic review and meta-analysis(N=2)&lt;/p&gt;&lt;p&gt;&lt;/p&gt;&lt;p&gt;&lt;/p&gt;" WIDTH="269"/>
</FLOWCHARTBOX>
<OUT TEXT="&lt;p&gt;Full-text articles excluded, with reasons(N=25)&lt;/p&gt;&lt;p&gt;Repetitive studies (N=14)&lt;/p&gt;&lt;p&gt;The content and the outcome are irrelevant(N=11)&lt;/p&gt;&lt;p&gt;&lt;/p&gt;" WIDTH="120"/>
</FLOWCHARTBOX>
</FLOWCHARTBOX>
</FLOWCHARTBOX>
</ALIAS>
</EXTENSION>
<EXTENSION ID="FLOW_11" NAME="FIGURE" REVMAN_VERSION="5.1.0" TYPE="FLOWCHART">
<ALIAS ALIAS_ID="11">
<FLOWCHARTBOX TEXT="&lt;p&gt;&lt;/p&gt;"/>
</ALIAS>
</EXTENSION>
<EXTENSION ID="FLOW_10" NAME="FIGURE" REVMAN_VERSION="5.1.0" TYPE="FLOWCHART">
<ALIAS ALIAS_ID="10">
<FLOWCHARTBOX TEXT="&lt;p&gt;7 studies included in quantitative synthesis (meta-analysis)&lt;/p&gt;" WIDTH="120">
<FLOWCHARTBOX TEXT="&lt;p&gt;7 studies included in qualitative synthesis&lt;/p&gt;" WIDTH="120">
<FLOWCHARTBOX TEXT="&lt;p&gt;Full-text articles assessed for eligibility&lt;/p&gt;&lt;p&gt;(N=32)&lt;/p&gt;" WIDTH="146">
<FLOWCHARTBOX TEXT="&lt;p&gt;records screened&lt;/p&gt;&lt;p&gt;(N=37)&lt;/p&gt;" WIDTH="119">
<FLOWCHARTBOX TEXT="&lt;p&gt;37 studies identified through database searching&lt;/p&gt;&lt;p&gt;Pubmed 8 studies&lt;/p&gt;&lt;p&gt;Cochrane Library 17 studies&lt;/p&gt;&lt;p&gt;Embase 12 studies&lt;/p&gt;&lt;p&gt;(N=37)&lt;/p&gt;" WIDTH="186"/>
<OUT TEXT="&lt;p&gt;records excluded(N=5)&lt;/p&gt;&lt;p&gt;Review (N=3)&lt;/p&gt;&lt;p&gt;Systematic review and meta-analysis(N=2)&lt;/p&gt;&lt;p&gt;&lt;/p&gt;&lt;p&gt;&lt;/p&gt;" WIDTH="269"/>
</FLOWCHARTBOX>
<OUT TEXT="&lt;p&gt;Full-text articles excluded, with reasons(N=25)&lt;/p&gt;&lt;p&gt;Repetitive studies (N=14)&lt;/p&gt;&lt;p&gt;The content and the outcome are irrelevant(N=11)&lt;/p&gt;&lt;p&gt;&lt;/p&gt;" WIDTH="120"/>
</FLOWCHARTBOX>
</FLOWCHARTBOX>
</FLOWCHARTBOX>
</ALIAS>
</EXTENSION>
<EXTENSION ID="FLOW_7" NAME="FIGURE" REVMAN_VERSION="5.1.0" TYPE="FLOWCHART">
<ALIAS ALIAS_ID="7">
<FLOWCHARTBOX TEXT="&lt;p&gt;7 studies included in quantitative synthesis (meta-analysis)&lt;/p&gt;" WIDTH="120">
<FLOWCHARTBOX TEXT="&lt;p&gt;7 studies included in qualitative synthesis&lt;/p&gt;" WIDTH="120">
<FLOWCHARTBOX TEXT="&lt;p&gt;Full-text articles assessed for eligibility&lt;/p&gt;&lt;p&gt;(N=32)&lt;/p&gt;" WIDTH="146">
<FLOWCHARTBOX TEXT="&lt;p&gt;records screened&lt;/p&gt;&lt;p&gt;(N=37)&lt;/p&gt;" WIDTH="119">
<FLOWCHARTBOX TEXT="&lt;p&gt;37 studies identified through database searching&lt;/p&gt;&lt;p&gt;Pubmed 8 studies&lt;/p&gt;&lt;p&gt;Cochrane Library 17 studies&lt;/p&gt;&lt;p&gt;Embase 12 studies&lt;/p&gt;&lt;p&gt;(N=37)&lt;/p&gt;" WIDTH="186"/>
<OUT TEXT="&lt;p&gt;records excluded(N=5)&lt;/p&gt;&lt;p&gt;Review (N=3)&lt;/p&gt;&lt;p&gt;Systematic review and meta-analysis(N=2)&lt;/p&gt;&lt;p&gt;&lt;/p&gt;&lt;p&gt;&lt;/p&gt;" WIDTH="269"/>
</FLOWCHARTBOX>
<OUT TEXT="&lt;p&gt;Full-text articles excluded, with reasons(N=25)&lt;/p&gt;&lt;p&gt;Repetitive studies (N=14)&lt;/p&gt;&lt;p&gt;The content and the outcome are irrelevant(N=11)&lt;/p&gt;&lt;p&gt;&lt;/p&gt;" WIDTH="120"/>
</FLOWCHARTBOX>
</FLOWCHARTBOX>
</FLOWCHARTBOX>
</ALIAS>
</EXTENSION>
</EXTENSIONS>
</COCHRANE_REVIEW>
